# Supplementary material for: Bacillus licheniformis Alleviates Clostridium perfringens-Induced Intestinal Injury in Mice Model by Modulating Inflammation, Apoptosis, and Cecal Microbial–Metabolic Responses
Source: Animals (Basel). 2025 May 13;15(10):1409. doi: 10.3390/ani15101409 (PMC12108289; doi:10.3390/ani15101409)
Supplement: Supplementary file 1 [file animals-15-01409-s001.zip]

Archive with 4 entries (4 files):
- Table S3.xls
- Table S4.xls
- Table S1.xls
- Table S2.xls
