# Supplementary material for: Bacillus licheniformis Alleviates Clostridium perfringens-Induced Intestinal Injury in Mice Model by Modulating Inflammation, Apoptosis, and Cecal Microbial–Metabolic Responses
Source: Animals (Basel). 2025 May 13;15(10):1409. doi: 10.3390/ani15101409 (PMC12108289; doi:10.3390/ani15101409)
Supplement: Supplementary file 1 [file animals-15-01409-s001.zip › Table S3.xls]

Table S3. The intensity of neg-metabolites between four groups.
ID	Name	Formula	Molecular Weight	RT [min]	m/z	mzCloud_Results	mzVault_Results	MassList_Results	pos_Con1	pos_Con10	pos_Con2	pos_Con3	pos_Con4	pos_Con5	pos_Con6	pos_Con7	pos_Con8	pos_Con9	pos_BL1	pos_BL10	pos_BL2	pos_BL3	pos_BL4	pos_BL5	pos_BL6	pos_BL7	pos_BL8	pos_BL9	pos_CP1	pos_CP10	pos_CP2	pos_CP3	pos_CP4	pos_CP5	pos_CP6	pos_CP7	pos_CP8	pos_CP9	pos_BL_CP1	pos_BL_CP10	pos_BL_CP2	pos_BL_CP3	pos_BL_CP4	pos_BL_CP5	pos_BL_CP6	pos_BL_CP7	pos_BL_CP8	pos_BL_CP9	pos_QC1
Com_1_pos	Oleamide	C18 H35 N O	281.27219	9.884	282.27957	Full match	Full match	No results	29137028931	28225998064	37837024730	26358947075	20667767413	19170567343	30984092871	24442798783	28776097216	20751152555	23498692807	12957068415	34525936227	12550670222	17512534858	3275607792	14931256719	15765613666	23763590081	38368750771	34808202819	49085776211	23756280276	26867252842	29804866263	50276379076	21799215110	35589582237	29122488530	16648407529	14253153232	22436399740	30915309870	46590901807	40303895899	15950234298	43184195254	24596257212	25304136664	35284861124	31212553680
Com_8_pos	L-(+)-Citrulline	C6 H13 N3 O3	175.09602	1.318	176.10329	Full match	Full match	Full match	10255577943	6050164724	3269277634	3447678371	6454434435	9338208386	10610985455	10132843363	12758115224	9332065132	5924664174	9621863223	6823962026	11096464549	8814305702	11302425414	11017825449	8112170373	5238039398	3516528242	5617278973	16881777013	12233526575	9508860867	12880456663	8216261439	11770504919	9206302644	13050860488	14517148679	13953476135	9343294419	15361325664	9111707158	14595686236	15194576934	10377866800	6464434758	1765661951	14928697061	9963664129
Com_11_pos	Indole-3-acrylic acid	C11 H9 N O2	187.0639	5.175	188.07097	Full match	Full match	Full match	9433102740	8255668724	12638212188	9120992047	7589857917	9298000619	9090867823	13863770914	15529045783	12345880011	9753597654	10886666443	8770887910	10598035738	10738456845	10554278184	10513627093	12473963830	9058357373	10027821989	19737764678	12775157028	14801684358	17180999755	15226105617	18309104467	10646749135	18096149397	15592092701	16819136788	12097150008	22951630112	18235056762	23688032057	12989175388	14847183725	12601687045	14388243026	22824987852	15540273767	13067151616
Com_12_pos	L-(-)-Methionine	C5 H11 N O2 S	149.05137	1.905	150.05879	Full match	Full match	Full match	10066621816	13878348041	12464416384	14667469423	13265661340	13870249464	13922070109	18098579568	19312172999	14521107160	14125705706	15413907668	12799428869	13506304294	16325844767	16821920002	13332320788	15937383196	12275951565	12884267365	13372708002	3391670562	15970419314	18128643932	13463622890	4170629004	13832903218	9880976533	12091254735	12910369821	16850585426	17245641271	16535089996	12826515174	3083126846	19941316455	10346945154	17431313136	17093335262	12609849008	14224998582
Com_24_pos	Proline	C5 H9 N O2	115.06361	1.403	116.07082	Full match	Full match	Full match	8301253706	6594466658	8055759556	7412466337	6062727750	7268190858	7472383004	10939010171	13658609210	9292414093	6500482907	7031219005	6168760248	8582429870	8063141062	7890388578	7395799815	6397430865	6978095044	7189069051	11505796286	10986183874	13539656186	14970953724	12604390539	12937367159	10939030949	12728716475	11082083191	12712022897	10543874424	15968285424	13852029341	14377112401	11378267475	13280695711	11159941243	11512417385	16376412537	12478917172	10571499595
Com_26_pos	L-Valine	C5 H11 N O2	117.07924	1.482	118.08644	Full match	Full match	Full match	8063036766	8286791984	8194244065	9118231201	7842326910	8536855067	9337337638	10408851054	10574650975	8838451453	9343659369	9579438923	8342934491	8223650396	7709819054	9681431382	9119531862	12657701212	7560577326	9655863144	10849077537	7617488649	10169449994	10960341889	10185431161	9246480537	8987874003	9078037462	8253303594	8723899629	10278404925	11568839519	11548226174	10765474983	9645239341	10892166659	9173236786	10983220734	12200391751	9729809623	9517109958
Com_34_pos	Choline	C5 H13 N O	103.09995	1.269	104.10715	Full match	Full match	No results	2209469000	1461386981	2899631171	1446399999	2324623468	1848595574	1098054297	2632274766	5888127310	4312720419	2781942775	3155133923	1604385793	3809104763	1921284475	1613802124	3236554730	3632956312	1300778355	2700763577	8751989318	4710020169	6482212629	7445641024	6423962969	6681704488	6113367678	9864494958	4396898223	5618771225	1391980348	13583470763	5809177819	8484190108	2746197248	5871958046	2268382088	1958379601	13014910925	4264869129	4390752254
Com_35_pos	DL-Lysine	C6 H14 N2 O2	146.10578	1.16	147.11299	Full match	Full match	Full match	4408071489	5585978058	5092449144	5106204871	4314096903	5315504873	5589874952	7564362855	4605026003	5575589720	4294923168	6457836075	4886004640	5486737814	5092004694	6478249721	5835902475	7602529902	5118775191	5072978034	10035475149	7523242037	4910237292	9278399482	7606760666	10194226655	7100835688	9140134495	2725667784	7378796903	7928149337	10051896408	8372221771	11994006102	7025243088	9294884379	2560287863	7392779330	11776485664	9108554168	5713081097
Com_38_pos	Hexadecanamide	C16 H33 N O	255.25646	9.673	256.26379	Full match	Full match	No results	2656989035	2829785873	3170346936	1018945624	1851254435	1558060994	2562315303	1920723765	2681322436	2230277049	1860154037	872396169.9	3486857027	1206118539	1130816838	295110029	1386709509	1013653690	2434117812	4670871908	5578030298	7694422495	2494350557	3918264749	2466795817	4501703707	2369862546	3821519576	3648871205	1840466826	1624673560	1821281494	3387148670	5353243647	4491001755	1576957779	4983140645	3050610410	2947713307	3993112680	2852216791
Com_39_pos	Pipecolic acid	C6 H11 N O2	129.07923	1.143	130.08653	Full match	Full match	Full match	3014701292	5323316646	4826423747	4841424107	4109550574	5023533547	5332051781	7208471163	5559133120	5274326027	4036238231	6097051322	4658991980	5104548981	4811145063	6127115423	5505679204	7202209231	4860892352	4795041299	9277998313	6811522174	5604728688	6839640123	7055553458	9605464387	6463618561	8519616236	4081609980	6694958929	7350042689	9163064715	7573767602	11163665020	6344391092	8542335527	4176962847	6771604575	8794772796	6028568700	5354460845
Com_63_pos	tert-Butyl N-[1-(aminocarbonyl)-3-methylbutyl]carbamate	C11 H22 N2 O3	230.16371	5.138	231.17088	Full match	Full match	No results	1141879654	2008641351	1224189194	2676055243	2770502289	2666971779	4219518191	704520344.4	905259466.9	2485678117	709688559.6	560273694.3	931972992	546275620.6	1262004535	719501847	592748388.3	1360346203	817544302.8	634378360.8	405099344.5	327744227.9	419195607.5	194689687.4	501429185.7	97371997.74	758336551.2	311699739.3	281846273.9	297022119.3	2172090779	520280908.5	833813105.5	270500887.8	496684083.7	767242998.5	624611153.8	1329546943	874292864.3	803548739.5	1180334858
Com_67_pos	Valine	C5 H11 N O2	117.07924	1.725	118.08649	Full match	Full match	Full match	2562417758	2469725469	3778082983	2336631462	2019417494	2543137941	2294010540	3558532073	4397339058	2550731014	2479890729	2310446277	2091415200	2492964194	2789728955	2901593038	2225373554	3231284174	2178319616	2338389242	2999172341	2672029927	3551103590	3613940596	2828326007	2483446485	2658641635	3341860022	2873943128	3410205761	4542643402	4537796260	3741732990	4435856569	3306273985	4756572057	2530078947	3957467583	4376443703	4931321040	2330259327
Com_123_pos	L-Pyroglutamic acid	C5 H7 N O3	129.04288	2.017	130.05016	Full match	Full match	Full match	154940140.8	159875782.8	160711691.7	192519253.7	134220611.5	144159496.4	179854005.9	310170196.3	601773095.9	131348874.1	291772152	406748332.4	210320146.3	250438704	248118481	217055458.6	210993789.2	255586959.9	148033235	184766087.3	866368536.1	360397119.2	586410179	600373005.9	735114313.8	178505466.4	406371230.5	947640728.4	403144508.9	576018200	331368932.7	3372802074	1176414781	762399609	344622651.3	884948916.1	192842914.6	510919198.5	1294043455	544194697.9	417109859.9
Com_149_pos	DL-Carnitine	C7 H15 N O3	161.10546	1.302	162.11275	Full match	Full match	Full match	1105407370	912436734.3	1281113882	1050126428	785674200.5	977667973.6	816830117.1	886745702.5	1453103818	730071272.6	1250841633	1230430728	863383393.6	1131470254	1230157853	852727472.9	906526038.5	1028321573	846096643	966831730.5	1242102698	1085317114	1127817415	1395146715	1567268747	1095518081	1104266800	1684478509	1169314790	1392961521	1478549278	2727999686	1624248954	1214768876	1202223420	1795740289	1329680593	1449638280	1182354608	1661995102	1117648183
Com_159_pos	Ornithine	C5 H12 N2 O2	132.09017	1.144	133.0976	Full match	Full match	Full match	687738812	439137318.2	288758836.1	372267683.3	471830878.5	514537988.9	817544939	783974759.1	1104434865	471227921.1	1969754828	916209840.4	639314316.3	498576487.7	570730968.3	529038531.1	540680316.5	648981795.1	452114080.4	445453314	355817565.1	579528321.7	445980266	547370931	802381833.5	582253519	442809691.5	787619242.3	453800680.8	493756341.8	852899961.3	367341956.9	891044357.4	705238312.9	582189604.5	659430565.5	489446903.7	538981272.8	260792006.6	690801714.3	650010202.9
Com_162_pos	4-Hydroxybenzaldehyde	C7 H6 O2	122.03707	2.364	123.04433	Full match	Full match	Full match	1026052957	1012194733	1170190765	1209506268	891084535.4	1084903426	1226439418	1424415740	1057098350	748158789.1	1303418451	1275269195	1056601481	1266597235	955752000.5	1376178059	1112721681	1335777970	1054486073	1112172128	1632186414	1432202832	1534631501	1634193944	1139039775	979220394.1	1101285740	1045651149	1255775190	1460026163	1659345329	1842902182	1711017168	1560653393	1398844321	981412768.5	1081020022	1394140103	1939480277	1327754761	1274036027
Com_169_pos	Creatinine	C4 H7 N3 O	113.0592	1.316	114.06642	Full match	Full match	Full match	699728138.9	689571440	421400574.5	592741324.9	381554313.6	406633562.2	541546442.2	744240091.7	589783299.6	296049157.5	653039218.5	919114236.8	961490065.9	590790808.3	932094392.6	936132877.8	716024622.3	813363400.9	599946059.5	417248754.9	519368322	307218923	407821888.2	491279572.9	518991534	500126234	672586837	484431767.6	568137992.3	555953987.5	748710480.3	1276682458	644007351.3	640784229.6	446964736.1	1320760639	573915678.9	680479557.9	2035458966	1129539601	683335879.8
Com_197_pos	8-Hydroxyquinoline	C9 H7 N O	145.05323	5.502	146.06047	Full match	Full match	No results	533152909.1	702218565.9	200487572.1	925269364.2	1141942458	896065814	867799213.8	605953425.6	534037462.4	791111549.1	875597980	686310448.5	929722192	378469371.7	569317175.3	1002918757	822793526.7	832609187.9	575775451.4	1369435776	116290858.5	103858878.3	136371023.4	210884132.2	50546861.06	368294321.9	151377544.1	53204375.22	431133805.4	459894212.2	245897250.6	239055251	226748301.5	201569520.9	271251039.6	351863364.2	233678341.3	342951209	240141687.3	337718242.9	617264544.7
Com_222_pos	Acetophenone	C8 H8 O	120.05781	2.385	121.06517	Full match	Full match	No results	152240823.8	151343902.6	167625246	74164514.6	138745761	166771575.8	209572040	208671286.1	1281623557	177559081.7	152920050.8	182222789.5	164160520	155000841.2	145739155.1	197653837.9	189278224.7	197500521	159819865.4	188082283.1	225584821.4	202197442.9	211223931.4	229599483	162340618.8	151895494	154125300.2	153909519.4	175387566.3	205814021.1	237926469	260591265	240124396.5	208551316.9	197721878	224094986.3	158719768	200156097.4	272645506.2	187515871.7	196447997.4
Com_243_pos	Betaine	C5 H11 N O2	117.07921	1.342	118.08646	Full match	Full match	Full match	372049632.6	285488587.1	518841921.7	222769693	199309531.8	270775372.4	263528484.4	392849020.1	385345601.2	257520880.5	407592843.1	468295353.9	223031376.7	433033309.8	328205644.1	302401116.9	300618042.6	412144553	213609538.3	265902303.4	640844666.3	304994621.3	473228603.9	594396840.6	565452623.8	588104450.7	406207157.1	686372473.1	404868817.1	439529404.7	286201325.3	1382575659	838716574.7	1317983921	338398219.8	580652896	336107635.8	376671027.9	980020155	605297504.6	464714539.9
Com_253_pos	Stearamide	C18 H37 N O	283.28786	10.525	284.29517	Full match	Full match	No results	389337267.9	426870133.7	461705209.1	299581737.8	304519841.9	204053444.3	456006362.7	439199561.8	299913851.2	237149476.9	260360031	102976294	480237942.1	142682918.8	223671317.7	15504567.31	127967221.4	132021537.3	369706945.8	691342488.7	945884343.7	887181310.3	277449682.3	377563129.1	310723634.7	943878147.4	285999420.3	606318169.2	626194126.3	301480847.9	192394754.8	128015198.7	424840181.8	1271382452	679115844.4	175834626.3	961686681.1	260451402.7	316383094.9	777490556.8	363945199.3
Com_258_pos	D-(+)-Proline	C5 H9 N O2	115.06363	5.101	116.07088	Full match	Full match	Full match	650318475.8	944369684.4	942290310.5	847394176.6	958239393.3	801176797.1	638021907.3	462210810.1	533436926.3	877637439.2	911098265.3	736642247.1	985937436.2	628814920.1	1061233086	626404507.6	650690101.2	735379257.7	857899746.6	868675055.6	208260327.2	223633024.2	227195190.5	256175890.1	270669531.1	426037894.2	382045694.2	319587220.5	348521706.3	342087998.2	819902767.7	220769709.1	288482633.6	241122565.1	444779682.3	402081438.6	438688901	587402906.1	238091111	447610945.2	543733585.6
Com_294_pos	Trigonelline	C7 H7 N O2	137.048	1.418	138.05527	Full match	Full match	Full match	423050601.1	504600034.1	484788196.9	528702718.3	480222263.8	496157445.8	467609808.1	319862389.1	507789970.7	564522933	560550117.4	436153834.2	431525289.1	455470829.8	415574256.1	526374943.7	424088224	546428596.4	410834754.7	625778421.4	455574590.9	400828332.1	582584670.3	401033890.7	528401337.2	567668782.1	735732949.3	620198113.9	522580500.8	743225783.8	590746760.3	715586678.1	488425624.2	502798050.4	658604723.5	538105029.4	547905106.4	701048711.1	633268178.6	802174263.7	448010156.9
Com_307_pos	Acetyl-L-carnitine	C9 H17 N O4	203.11622	1.43	204.12343	Full match	Full match	Full match	310352747.7	250710732.5	67283852.07	147193478.7	81364469.63	84742357.73	119153029.1	264900480.6	267688010.4	160772563	110190555.2	272163731.9	209455043.9	306333213.8	157483114.3	380798377.6	450297388.9	261651509.6	191180735.1	177683106.6	779212532	49820388.02	699189216.1	325105884.4	504266938.9	191759569.7	432325937.5	504856184.8	142275566	238247744.2	52995441.34	846315784.6	772756169.6	506853023.5	176447385.7	214783682.4	109840652.3	143836000.3	1067619741	133728754.8	290667993.2
Com_313_pos	Spermidine	C7 H19 N3	145.15817	1.003	146.16545	Full match	Full match	Full match	289957951.8	568431062.5	414324616	438211933.9	529441524.4	482528928.9	607910727.2	624328786.3	285943095.3	415229464.9	459782155.2	703118325	535326525.8	386831860.2	413509153.2	472889944.5	712107741.2	759212196.3	493864209.3	310056627.1	173370684.8	153883990.6	239822717.4	226822698	263795668.8	68492663.76	181607210.4	141900937.1	169508121.5	288071354.1	336475635.4	481626697.4	303751954.2	244201181.1	143014282.9	255843474.7	99802870.07	378128479.9	337154681.8	142635497.1	306085307.2
Com_333_pos	Cytosine	C4 H5 N3 O	111.04356	1.426	112.05083	Full match	Full match	Full match	98223425.22	107427378.6	151722691.4	119073497.6	99546834.83	116091627.8	112079699.1	127583496.4	157382730.8	109146471.5	155916840.5	174367943	124822225.4	109051697.2	163167202.8	100085145.9	136362218	186447692	98123305.06	122515845.8	863174486.7	180761149.9	246601024.2	201363546.1	160886048.5	164191978.7	129395329.2	197555957.3	137346599.9	154984279	145537503.3	241765931.6	331540667.3	289442279	204043027.7	205221330.8	197434184.2	175642115.4	246889167.3	193274014	146764060
Com_338_pos	Genistein	C15 H10 O5	270.05319	5.957	271.06036	Full match	Full match	No results	11289679.95	8959066.599	28905286.51	8343261.759	12559191.07	9214411.651	17170786.84	16822784.5	14576603.13	31014332.91	17002920.97	10837105.34	7099373.559	31337950.93	8471787.202	15939013.86	34802845.46	13696807.86	7590700.435	19932504.14	390189697.2	6194355.862	53509743.33	6852619.063	7135465.714	12325712.56	59214212.84	19275995.92	95612702.01	93379757.61	5079170.949	294408987.8	43815093.72	949032428.1	15142811.5	28004267.07	23222437.61	11211348.8	872053212.6	65542424.19	58491450.32
Com_367_pos	Agmatine	C5 H14 N4	130.12221	1.224	131.12946	Full match	Full match	No results	288009369.1	639193312.5	19282512.53	397690079	163950591.8	117279266.1	85786963.45	17112136.13	4880121.434	7294380.665	157743202	6642920.334	534500338	6837848.818	388975151.5	333129074.8	5169593.788	17755496.69	340050246.1	528843996.5	28301532.17	1537809.034	4595329.287	15581291.16	1658789.444	15136887.53	5386505.492	3972387.617	2110787.159	1649611.245	1588867.346	19540694.06	1783778.249	20137898.44	1771765.127	4408314.061	5628937.627	12012939.74	40894277.08	4034160.234	64219890.78
Com_377_pos	Cuminaldehyde	C10 H12 O	148.08906	6.755	149.09637	Full match	Full match	No results	329095207.9	282948875	239898198.3	189006639.5	311821170.1	201748011	243586322.1	321682666.2	230070994.4	279245340.2	262083071.7	400704195.5	203952277.3	308412835.3	416812282.1	261287696.7	295838084.6	354034574	354783193.4	220986608.4	340102287.4	508178531.3	633812792.1	552932015.2	412879737	743295752.2	437316420.1	576190209.6	475557567.5	409508106.8	313238947.5	213388685.2	369561378.9	252498717.1	643445402.8	362829139.6	457185233.2	292431866.1	262565931.5	362827492.5	378256945.4
Com_387_pos	Acetylcholine	C7 H15 N O2	145.11059	1.365	146.1179	Full match	Full match	No results	165777070.7	192960037.5	160672782.6	113857903.1	124429209.9	168305672.1	137190534.6	118154622.7	181062780.1	57265697.78	182748954.2	256091538.4	136410875.4	244044877.1	239170211.6	91654753.04	233932166.7	151869978.1	100569745.6	180763855.3	173279570.5	248824885.4	306334327.4	350293227.9	268242352.7	258937512.6	556479877.3	192288860.1	144411117.7	136188999.6	435316418.6	220189067.9	241433338.9	112106829.4	469010035.3	243684983.3	501762536.2	348716188.5	69804464.89	190393485.4	207869915.2
Com_398_pos	Asparagine	C4 H8 N2 O3	132.05376	1.284	133.06102	Full match	Full match	Full match	219056242.7	221553333	331050397.6	351048287.7	245417276	377427600.4	230232047.7	46293361.56	316270731.9	96930876	104877379.4	35215208.7	61310498.45	85173277.78	69571310.03	77536399.12	76906695.24	76244521.92	42682501	143893748.2	725616705.8	325819697.4	289844447.4	190082340.4	220363290.4	447254996.7	256512485.8	498204363.9	497349265.9	476900782.8	60574425.48	577623612.6	217137265.5	729390967.6	167027230.7	455287063.7	234517822.5	105367078.9	525141649.5	569931396.9	229070119.5
Com_431_pos	L-Alanyl-L-proline	C8 H14 N2 O3	186.10096	1.917	187.10825	Full match	Full match	No results	128720602.5	323775359.2	168554085.9	437435182.5	308716189.2	150014839.5	501825822.5	125475900.2	7432883.039	217124389.6	244474555.4	181653424.4	387445367.4	18337578.28	104539443	229003509.7	319314295.7	258193688.6	257316026	178810558.8	4899340.402	3862320.877	4974404.805	5939600.63	5338748.03	1968439.544	5706145.507	2850458.486	5170120.706	4193814.665	38192550.06	4958719.372	8471799.519	3692387.325	5605852.646	9380136.573	4188148.075	9220579.04	7154596.164	5616453.218	21443736.16
Com_452_pos	Glycitein	C16 H12 O5	284.06894	5.82	285.07614	Full match	Full match	No results	18878443.2	22905907.03	33465257.78	12281649.11	27682338.55	10721083.45	19187598.85	6182259.277	28546021.66	35122437.93	24575223.18	9711795.336	9985270.098	27358847.51	7925392.228	11964716.98	16834632.51	10619911.14	4852381.218	21645689.34	334977358.3	4334675.033	44349603.95	6362956.684	15248215.85	10650267.02	60893249.85	27621748.66	62228843.43	71632988.59	3559309.867	754675593	37929299.63	277952624.8	14222093.22	20883915.79	13564360.44	16871164.61	710786498.5	26984046.43	51032080.2
Com_456_pos	N3,N4-Dimethyl-L-arginine	C8 H18 N4 O2	202.14339	1.361	203.1506	Full match	Full match	Full match	197034046.1	224793873.8	247164491	187774643.2	157292641.2	199861365.3	214801683.3	334452285.1	481809916	212448299.1	227905688.2	284892565.9	213275694.3	239384614.4	183237606.7	217124323.5	204329422.8	333353730.1	180469738	205084920.5	227395081.3	317697388.2	513758306.7	540062545.2	461786087.4	262241685.1	297083261.4	325459520	351754291	406413305.9	330411159.6	510875282.9	477470428.4	372905523.1	349017866.5	479601945.8	303088822.5	366435629.8	347670723.5	373061830	312312695.3
Com_481_pos	2,4-Dimethylbenzaldehyde	C9 H10 O	134.07337	6.405	135.08061	Full match	Full match	No results	166010138	132071241.9	172876875.6	159385942	146653013.8	143589868.4	169437924.7	170020380.2	283229406.4	162725559.6	166558852.1	256241470.3	122590379.9	147057775	264978721.9	162365111.5	170549695.9	279713409.9	143480512.4	160789694.2	291466259	438773056.8	333382839.3	546628532.7	270033144.7	846059160.6	190462639	524017602.2	252600639.8	234591256.7	327002759.1	273868059	434158117.5	248304418.3	549050759.2	359167088.7	246278346.6	197947083.1	244911166.9	274076398.8	228861378
Com_515_pos	D-Serine	C3 H7 N O3	105.04287	1.282	106.05012	Full match	Full match	Full match	67892544.91	42320580.45	105833290.4	76974855.27	77106767.05	66823524.8	51903502.28	98201858.39	99162507.96	84785101.05	77825539.46	83124386.31	58373562.8	122827380.9	76121829.16	55566033.01	90432698.61	75318023.67	50932359.45	74903581.93	531336244.4	301110544.5	162699224.2	189156263.7	128069483	647996303	124375944.7	414340082	198926771	225815134	44233853.43	439149221.3	187806329.6	485505026.2	141935617.4	163796004.9	167631034.8	62333627.34	465256869.4	190621256.5	122804419.8
Com_522_pos	Tiglic acid	C5 H8 O2	100.05275	1.419	101.06	Full match	Full match	Full match	115515745.2	136841128.8	151519328.5	101093576.4	107880475	118857105.2	137626663.9	114705364.2	139860103	53593406.4	243286010.9	184405960.1	187395846.6	72679705.15	127805305.9	162324920.6	121065329.2	437158472.4	128982402.7	226767720.4	46647604.45	63098202.88	112136126.1	106845456.3	113090042.2	88089168.16	112228459.5	77424504.23	56061130.21	49070560.99	224951477	32867358.85	116574694.4	45448040.68	126227085.5	56508058.02	117069511.7	142103383.9	33105096.62	51608474.38	128971026.3
Com_525_pos	(-)-Caryophyllene oxide	C15 H24 O	220.183	8.727	221.19043	Full match	Full match	No results	221546285.2	179580877.5	177831365.4	211583978.5	197846250.8	149324360	168937993.4	448594947	292639848.5	418175033	114329161.3	121770628.8	227194911.3	129269676.8	78451282.89	169486525.2	259749574.5	100487127.1	200650259.6	212108055.7	96381294.37	18696469.16	62355559.72	18821680.48	52237729.4	50710916.3	147218585.1	32163131.21	194223008.7	102537360.5	32214341.76	211880820.7	63968506.17	89898465.5	118154889.9	31578434.27	128178249.1	45121952.85	271669150.1	63345451.07	142152349.5
Com_532_pos	Argininosuccinic acid	C10 H18 N4 O6	290.12297	1.303	291.13013	Full match	Full match	Full match	64249465.09	37926122.12	130894549.7	40760620.8	60401533.2	58114051.12	32113734.97	65182673.21	77635675.06	76624844.35	34288895.45	60299196.14	64674232.42	66683738.43	40902629.5	50194171.76	52590466.53	55600886.71	66217778.13	64810621.94	186893208.4	33044889.19	85552628.44	164178071.1	100438185.1	154351289.3	69315062.83	180711426.7	60589307.93	86898772.84	35435196.58	384451901.4	161172725.6	244908757.5	69568365.85	75545572.87	88608634.03	58017611.19	573896066.5	56439550.52	98674159.01
Com_585_pos	Indole	C8 H7 N	117.05819	6.044	118.06544	Full match	Full match	No results	171004245.5	143077246.8	126851284	78417868.15	55437733.59	58787652.2	178711622.4	174038268.9	174633675.4	112860307.3	200343975.7	126348275.2	181651774.5	155723060	161973282.5	275694306.3	310746851.5	155570025.3	177179821.8	78847915.86	135432091.6	190320534.6	383523037.9	325558076.5	238405743.9	305209663.1	280663535.5	218267318	178140552.1	183463873.7	342177301	271657149.2	390383551.8	209662981.7	332032076.4	214541446.9	288085283.5	294313640.3	109461682.2	200205157	195692122.4
Com_629_pos	N8-Acetylspermidine	C9 H21 N3 O	187.16893	1.25	188.17636	Full match	Full match	No results	156264217	330047437.4	196193749.6	284856093.4	158802540.7	242543325	328778833.7	194741085.9	112132232.4	237417982.2	221443312.3	179695744.8	271149875.6	83941992.08	232686841	188969485.5	145154913.7	163974608.6	218026841.2	154202726.5	24477255.12	18004702.81	55473026.67	60203009.07	79363595.29	40695398.34	76085702.71	60450804.84	67284502.65	60219557.06	293049529.4	31365034.26	85189597.86	55816447.3	84571996.12	78987144.1	85545700.92	195815376.8	28261406.69	82193038.71	110874707
Com_817_pos	D-Sphingosine	C18 H37 N O2	299.28273	6.816	300.28979	Full match	Full match	Full match	46992483.46	36976480.03	23925633.4	17066082.84	28731492.67	13371572.93	30324240.02	47575025.91	35818131.34	19909570.3	16693837.79	14164538.4	29774694.97	24615239.36	54072688.64	2981157.129	12595268.12	15497309.99	35679264.09	48039529.47	52815883.65	113623162.4	40146355.29	17175977.8	90949699.45	125277030.2	81664491.79	113317436.1	211301186.5	54085170.14	19078161.35	11956226.61	17381795.96	83525060.56	153339663.3	23517213.07	339060260.1	26656092.66	7973079.395	215102096.3	63970538
Com_894_pos	(S)-Equol	C15 H14 O3	242.09493	5.912	243.10222	Full match	Full match	Full match	151463978.3	181144714.1	211545737.4	155160573.4	137385746.6	94185115.02	131589471.2	42014486.02	95329426.93	183726065.9	209354903	89493585.05	176415300.8	72254624.25	128967300.9	136409497.1	126479096.3	64220119.87	89190341.48	275744191.7	37304046.55	4799645.674	54488470.98	14970451.17	10171949.83	18348014.16	70181544.33	6992672.211	72944087.26	62278280.06	125598515.7	44621727.96	61024665.82	53763585.09	71753883.88	43878746.83	50992999.94	89700040.24	58140800.95	60978648.97	104915581.2
Com_972_pos	4-Ethylbenzaldehyde	C9 H10 O	134.07337	6.756	135.08061	Full match	Full match	No results	179950969.3	93088826.77	88569654.94	93363181.08	121032094.3	93867345.97	94172724.99	145068320	64984448.16	112282900.2	118647257.7	195838283	85735218.78	197828955.9	173362143.4	124459120.5	142964918.2	151412522.2	167188826.8	90640253.83	107361034.2	181336709.3	214447254.5	180669085.5	182535310.7	239831764.5	210397045.1	219158126.2	174290878.6	163403394.6	126749529.2	61133042.07	118588459.4	82481416.67	218490481.9	114289783.4	195075659.3	116140434.7	71384050.95	113317401.3	157533381.5
Com_1049_pos	7-Methylguanine	C6 H7 N5 O	165.06543	1.908	166.07269	Full match	Full match	Full match	172652698.4	196728387.2	126153858.5	182770271.1	187259976.4	174001609.6	163284229.3	187702916	143091005.2	227788082.5	143979743	215382166.1	182967205.9	158863207.1	126201588.9	211470049.6	134506581	158714463.1	203687532.5	190354958.7	12712415.68	94301890.53	138554052.6	146115040.3	104821557.3	20789019.24	145197555	21870246.38	78689198.4	90821413.28	221104386.1	34790421.14	71650688.49	23862071.05	123296452.4	118100656.2	74464198.27	174203198.6	50941873.79	68472994.73	125598980.4
Com_1082_pos	Guanine	C5 H5 N5 O	151.04984	3.942	152.05701	Full match	Full match	Full match	77377063.44	170641076.4	180538205.4	125902564.5	125987012	68366479.1	99247566.71	182478040.2	22507699.4	132234628.9	114880798.4	153130800.9	150762359.1	94349222.51	81001353.99	115786758.6	213971477.3	190170264.8	91301182.21	98129009.73	210810648.6	4511556.904	10819582.79	7382952.387	1944980.441	15416045.55	20767071.25	8818260.617	54210901.76	37584559.45	109055264.6	10452414.8	34270616.67	70979784.51	21526940.77	51832614.13	23239317.29	30767567.13	61492533.15	56249220.45	67085153.55
Com_1317_pos	Docosapentaenoic acid	C22 H34 O2	330.25635	10.157	331.26331	Full match	Full match	Full match	61443409.79	66862204.23	76877797.53	54496910.67	31383446.23	38194514.69	61870594.34	76825512.84	115893135.1	33429625.17	40887809.32	37387633.87	65016959.25	25840659.34	47609410.74	8362791.033	31705905.5	53840031.16	49039605.98	141616715.4	160051477.4	43032410.53	93069648.23	30225347.08	140507663.7	220833954.7	61110265.15	229916898.3	107839148.3	54793665.21	12310470.36	274256713	102823403	212107746.9	110162038.5	59123427.49	177957752.2	41342541.47	111334231.8	202358076.9	90289367.2
Com_1329_pos	Cafestol	C20 H28 O3	316.20418	6.391	317.21133	Full match	Full match	Full match	63483198.85	47374951.12	88958197.91	39580900.54	40132761.15	35134981.94	33473501.87	51717486.34	107082276.2	41559135.54	43605160.14	56832994.02	38772196.27	48034589.3	64034084.84	50410640.43	33636706.9	50218442.49	38582887.87	66952865.59	90136608.47	94206171.83	96272152.44	92164399.74	145165152.9	81257501.23	64127939.51	121408109.6	69031514.04	74820091.08	52729523.12	272187833.5	126291691.2	105368232.2	58773832.8	75374290.83	61082907.43	53651016.89	151375202.6	69352188.59	70022763.53
Com_1723_pos	Isoferulic acid	C10 H10 O4	194.05856	5.56	195.06587	Full match	Full match	Full match	52986849.6	45364039.35	105680363.1	17615905.02	34774789.54	45017208.89	50179070	78138373.54	33028086.29	69879643.8	34393790.77	36012637.38	29209841.28	50483291.91	11092763.03	69522254.69	66685814.1	53597222.95	55659123.98	72024274.38	108022544.9	34386493.85	46025794.85	22644371.46	3689173.427	85160313	45649163.2	9509787.479	133297177.4	106204533.6	22755141.29	93521351.16	25412253.92	92702936.4	143572471.9	34102520.87	122070667.2	38174851.37	54923346.22	43274419.37	45079420.82
Com_1862_pos	N6,N6,N6-Trimethyl-L-lysine	C9 H20 N2 O2	188.1529	1.24	189.1601	Full match	Full match	Full match	44480746.6	44389963.37	53299325.78	43812885.16	31493574.02	41483348.93	50039846.91	64220998.76	80772409.43	45229640.65	53097687.67	73832759.44	54435755.45	47519992.07	48315204.8	59443927.44	56233702.89	85158873.01	45767140.57	49685402.98	130868053.9	81217019.58	89013815.28	114488407.2	89961324.85	119040510.4	49418352.58	129257701.3	76196567.73	88811162.72	85744040.3	156297297.7	108727702	144551875.2	80864063.77	123103437.7	71673506.09	83428296.17	155232396.8	119097996.3	59063446.91
Com_1898_pos	N1-[4-hydroxy-6-(methoxymethyl)pyrimidin-2-yl]acetamide	C8 H11 N3 O3	197.08051	1.418	198.08792	Full match	Full match	Full match	71366256.27	55641753.07	81590442.9	80694625.84	81450494.3	59265247.16	101806946.1	71904563.21	26757353.82	59185040.62	59820367.85	103720038.5	88808613.21	47937832.52	82277708.99	77127173.57	70640448.83	96550646.41	75381559.69	47681625.05	14613869.04	26562967.51	28706873.27	37455805.04	14823080.87	30107520.85	24112958.23	11831852.85	12889940.26	16169567.82	49372406.07	29428161.62	24064211.19	22125802.37	20441719.17	18465258.76	28963485.38	59760363.33	33888172.91	22816376.76	48563209.33
Com_2022_pos	Caprolactam	C6 H11 N O	113.08436	9.886	114.09168	Full match	Full match	No results	69440629.03	66978653.53	80394074.23	57110937.4	50206304.63	46872201.39	71551844.79	54264643.94	63106112.6	51135782.76	49639883.48	32938134.28	50234116.81	31278713.47	41311551.72	12322614.57	37089425.89	37328476.5	55385077.45	88463873.17	81758524.1	95362478.78	38945942.67	60042190.51	64126739.3	107191185.3	49937185.36	82541326.83	65258815.19	38630833.85	24442132.08	50879567.12	64017911.85	90473462.86	66171729.44	37956300.07	93499247.24	38903474.26	58127805.15	77921968.29	74106363.7
Com_2082_pos	Acetanilide	C8 H9 N O	135.06886	4.739	136.07617	Full match	Full match	No results	52571604.17	57632946.23	50680035.8	60918889.97	63433703.04	58282385.05	64106134.46	40107064.24	99182534.3	56987558.48	50699929.49	59469073.11	60012878.07	46755958.66	47908624.14	54101560.44	55708701.28	55582052.17	48857266.51	48603231.67	80907365.04	41172363	51125200	48011286.58	60660617.02	42247297.84	60745814.43	76603704.35	43721759.83	46549269.6	61521443.55	163766882.7	107839669.4	64199421.55	44443992.27	103094288.1	42336423.93	50870834.44	94007090.73	66561104.47	56365994.96
Com_2097_pos	Cytidine	C9 H13 N3 O5	243.08606	1.425	244.09334	Full match	Full match	Full match	35530182.22	39466175.3	44233908.83	36341320.85	35469459.99	40858192.51	34344972.25	46029638.11	47181789.06	38846585.97	37148556.34	49474119.4	31864267.41	33215303.48	28921788.47	33336317.08	39003689.25	52851136.62	34402287.27	44955465.88	119233113.7	63943956.64	81195905.7	70152868.56	62617243.15	43030882.22	47188443.35	74523134.1	50194316.71	58236494.42	32084838.16	105376191.6	102260779.9	84639352.22	73329662.06	62262639.05	61044806.02	49460492.65	98726315.28	67847607.96	47621842.7
Com_2119_pos	��-L-Glutamyl-L-glutamic acid	C10 H16 N2 O7	276.0963	1.593	277.10358	Full match	Full match	Full match	47444893.06	41917350.16	45426829.63	44820040.17	26311692.99	52312417.03	38389309.06	53290338.91	81715948.12	47677359.75	45977158.54	40057862.23	41376464.62	42948803.51	37025573.97	55638807.22	44628191.9	86149590.53	28956370.79	46385472	100795369.9	78358312.5	78076595.06	86051334.61	100172707.1	71719998.86	43401392.01	101716232.4	65558069.46	46675590.58	97839963.56	113461523.5	74972363.43	95845516.49	86169084.16	107041916.8	91675632.82	59619978.5	134156646	81191135.87	50118810.68
Com_2549_pos	N-Acetyl-D-lactosamine	C14 H25 N O11	383.14375	1.415	384.15076	Full match	Full match	No results	16948583.55	15566752.21	11970579.99	15794267.26	11121365.63	8434844.122	14606177	8573418.155	11134345.16	13126334.53	18438319.76	15848262.48	9631647.344	20791829.79	10179469.31	11956191.08	16573483.69	13919320.88	11424015.35	14397357.64	34702575.73	14458579.29	27432925.52	16354650.35	32602245.78	11716005.06	36943860.75	42449049.44	18131786.83	17374809.7	10572773.53	129103560.8	27655607.11	33459667.85	14326283.72	22519395.54	14248610.21	13961435.03	105514649	17445403.49	20650087.05
Com_2668_pos	Isoquinoline	C9 H7 N	129.05833	5.881	130.06561	Full match	Full match	No results	43894633.39	73605624.53	46183733.46	71607178.95	66093444.79	62769933.68	56656426.05	39649636.38	43571227.71	52560387.11	53523728.35	24556805.71	46797533.69	22770869.83	49027188.83	50802839.4	75106304.98	26502317.63	37185668.38	57943894.84	10265880.44	9487451.098	20160870.53	16280984.87	13181251.15	26473427.74	25988095.94	12041964.4	23519900.28	21446749.59	37296759.55	16872989.3	24823142.98	18261034.73	41454197.41	33395498.94	30166263.59	55000511.36	13401984.31	30937541.74	41251399.19
Com_2792_pos	Nor-9-carboxy-��9-THC	C21 H28 O4	344.19962	5.849	345.20697	Full match	Full match	No results	22495872.65	18882615.92	8324558.745	6661438.979	15426654.02	12646858.99	6524778.695	11216662.8	7785612.956	14336858.07	13490304.19	11797598.28	6129066.577	16939127	22465682.66	6444226.567	8049652.458	12187827.07	14310104.84	16730194.24	9875077.425	17842041.59	21559179.93	87417362.4	30040429.41	103039369.7	23249100.79	40493212.35	56858157.41	38434327.34	22320515.57	7495542.523	11398443.07	9714979.183	26549201.41	27817544.72	23008395.68	13799732.43	19508543.97	27639641.32	21926898.19
Com_2797_pos	4',7-Dihydroxyflavanone	C15 H12 O4	256.07429	5.73	257.08151	Full match	Full match	No results	1867785.211	1115996.329	2171876.003	1365089.79	2786796.098	1153890.761	1592231.713	1565602.131	2072141.978	1300184.513	2010119.26	2515516.685	2044241.467	2426826.089	2993450.222	571227.4519	2342590.035	2003870.248	1678340.336	960290.573	22307011.1	1663201.052	1995380.994	2487299.169	2820531.333	4661026.402	2497985.867	3076759.868	642848.1134	2471442.724	1950107.222	115888710.5	2284979.719	3041591.254	1406299.623	1691234.109	1563587.782	1719592.906	94635077.35	1893118.884	5252288.315
Com_3025_pos	6-Hydroxynicotinic acid	C6 H5 N O3	139.02725	3.69	140.03459	Full match	Full match	Full match	30765701.28	42644870.16	19177830.95	22576768.56	20732209.92	28898425.4	33083818.96	31100151.01	41227333.83	52295749.25	23560507.55	71558946.7	36926304.11	23843866.02	34241596.29	44673547.42	31408058.51	31670368.34	18636770.86	21334286.43	10259601.06	22112639.4	24202033.22	12585226.7	23210727.39	14755644.87	20642590.63	22744460.79	7901793.408	9204378.542	45280886.53	59763457.74	32501838.9	13369768.68	25557027.83	18316126.82	20435156.18	42633427.22	16604875.39	22338501.38	28421553.5
Com_3171_pos	4-Phenyl-3-buten-2-one	C10 H10 O	146.07337	7.304	147.08064	Full match	Full match	No results	26702772.14	12661197.2	14422406.87	17651559.36	14673343.26	17973612.24	12636151.03	18196870.93	7911522.745	13250756.46	16796222.72	14172423.69	15239759.77	41284792.28	16646022.38	25806385.48	21385890.91	11637244.74	33075555.18	26260091.25	70900913.82	56628731.89	30735350.55	15430082.44	37690837.48	13547831	41314682.13	36672703.59	54775594.55	50216761.46	10578425.11	29549499.92	13858726.38	17769068.2	18649778.84	12547442.73	17559935.5	10288883.91	29018020.23	11755016.11	30957329.07
Com_3187_pos	Indole-3-lactic acid	C11 H11 N O3	205.07455	5.613	206.08191	Full match	Full match	Full match	26547036.05	38125152.49	30498948.72	34381591.26	23514783.16	31086733.39	39593078.83	63102038.84	42199353.49	33930197.36	42112303.42	28014355.55	55787015.1	13287801.31	41686913.56	43874418.26	42293726.07	46106839.41	33602182.63	19742816.33	7707102.665	3610450.395	8060334.14	13468937.19	21384923.95	18833558.74	9148428.35	28191711.39	12010066.25	10933283.93	44789795.64	12127078	41741628.84	27658368.23	19608275.45	40356426.08	18795708.13	43387667.96	12217865.02	55826025.7	25075104.13
Com_3458_pos	Epitestosterone	C19 H28 O2	288.20904	6.702	289.21622	Full match	Full match	Full match	39530687.99	45320520	33460805.08	23200277.14	40725978.37	24238706.5	25077153.59	29035629.37	6163936.925	20501095.28	32720710.94	33986814.34	26248314.41	41541773.91	59076907.41	31635349.24	44899003.55	34238281.49	51191721.91	21669333.26	14194723.6	30152275.06	36642165.25	15161649.03	44200539.29	30672049.14	50103505.87	49026875.59	38586917.32	26663606.93	21699474.48	6347159.39	15765968.27	11680371.74	47705326.47	18303516.62	43458971.69	30100413.89	4259050.106	24457148.1	40288209.96
Com_3517_pos	Methyl indole-3-acetate	C11 H11 N O2	189.07949	5.876	190.08667	Full match	Full match	Full match	10430840.31	18836619.72	33060674.53	24595293.41	18266366.96	30824401.8	23944879.63	22645787.38	18482209.63	27699865.01	24568740.82	14746800.35	24825949.79	13814549.05	15037993.77	40758958.25	54955489.12	18759101.27	20749349.7	19943240.32	6149695.207	5481964.509	11428935.62	9648705.238	7149390.537	15211633.38	13711375.43	7383452.901	11919914.1	13168832.42	18528751.71	19048621.77	23440261.52	13343080.84	16369384.49	18430360.27	11860535.13	18700350.62	9568735.164	20603905.14	18331524.61
Com_3784_pos	11(Z),14(Z),17(Z)-Eicosatrienoic acid	C20 H34 O2	306.25628	10.342	307.26328	Full match	Full match	Full match	9091533.385	10326223.58	9114412.759	5475079.637	4976261.139	4263258.783	7419610.811	9171446.65	26376023.28	3831600.235	5635528.468	6885185.652	7136571.777	4224558.166	8107902.018	753168.0728	3801386.569	7935837.543	4888885.376	22295865.98	32669754.3	12509990.34	21989597.69	9333679.152	47996880.09	51459354.61	23363177.34	51539530.54	28425893.31	12669572.73	2422547.322	46881770.87	25419765.95	66960013.55	28823201.67	14003702.44	51835251.93	9010959.85	22558276.13	53704758.08	16965510.93
Com_4503_pos	6 ��-Hydroxycortisol	C21 H30 O6	378.20515	5.785	379.21246	Full match	Full match	No results	12854117.78	12408617.14	18079652.94	10383242.98	11849808.21	10719323.14	9423539.206	13114021.54	7428866.428	12595741.33	11725709.04	10503564.64	10979221.72	12915162.75	15718005.21	10883506.02	11053453.67	3769319.868	10451595.65	12730042.19	6202039.894	22457113.51	7332222.29	49713212.71	6526419.254	121792315.1	5378176.938	13144858.75	11430590.96	13831854.82	11414066.87	5547938.753	4050285.104	6740147.575	12881737.39	8121257.946	9405460.019	10488995.76	4328678.317	8217775.048	15001304.98
Com_4852_pos	Palmitoyl ethanolamide	C18 H37 N O2	299.28291	9.567	300.29022	Full match	Full match	Full match	12815975.15	17297931.33	14634212.04	6585519.001	9900927.344	9375159.403	18466175.18	38296703.37	25698707.18	22354732.41	20154902.31	6819904.805	25291526.74	15800412.21	11186895.57	11728470.37	22013773.47	20910384.54	15895002.29	35075812.79	9532315.114	9370015.385	4733194.832	4102973.099	6612821.029	17085091.41	12775739.24	9661856.792	33805909.59	11894310.25	7059153.554	11259300.05	6724479.393	17308068.46	14277112.48	4336044.881	14866765.88	7772214.493	9073425.349	21163918.95	14513499.8
Com_5706_pos	2-Amino-1,3,4-octadecanetriol	C18 H39 N O3	317.29318	6.788	318.30057	Full match	Full match	No results	5883559.89	4574297.181	5779825.692	3059783.942	4735063.384	3321231.577	5596385.015	7752133.093	2507925.22	2500951.063	3239003.651	2391307.567	4063446.764	4446276.019	5858113.296	900698.6993	4711602.604	2882358.574	3063757.532	6628365.606	21896930.19	4861400.006	3769931.798	1376212.148	33467744	7921846.974	8652509.096	50275408.1	9426086.78	5210187.594	1594495.111	5491255.834	1944950.859	13455983.01	4121456.776	1690013.839	16370918.04	2784006.914	4243254.176	8068708.19	7007901.389
Com_5880_pos	4-Guanidinobutyric acid	C5 H11 N3 O2	145.08545	1.426	146.09273	Full match	Full match	Full match	31732853.67	18419117.75	7362811.505	23508004.8	20429563.12	14798911.93	9349452.585	6795693.461	6281344.362	6975411.293	16115780.46	9081922.219	16273765.17	8414164.491	24681139.74	19316361.63	6365824.514	7954929.754	14338715.05	24977420.86	6580752.981	2497342.997	24093949.49	17805115.65	10376940.41	16932478.37	13623334.93	10608092.16	5330138.973	6265775.628	14585815.6	14387468.9	6671575.369	12427027.16	24519679.88	15532860.05	20599308.69	26416835.51	10411845.05	16471853.98	15045660.24
Com_6273_pos	Indole-3-acetic acid	C10 H9 N O2	175.0639	5.416	176.07118	Full match	Full match	Full match	6745998.473	8099676.257	13039860.82	10456476.25	10984559.65	8258946.078	7805273.456	7876517.645	31857593.85	9624003.783	8681433.19	5866065.242	8039158.349	6263624.267	8431209.72	8603705.901	7394784.669	8140067.62	5671373.29	9563788.915	2913958.617	5355306.637	7711414.543	6194626.888	10619855.44	10432555.87	6964993.535	11517874.35	6212312.918	7977632.49	4798329.77	9438304.347	11406473.05	6677840.354	4508776.299	6374669.871	4784775.15	6664173.254	5539717.418	6991949.423	8800687.4
Com_6443_pos	2-Amino-6-methylmercaptopurine	C6 H7 N5 S	181.04256	6.553	182.04997	Full match	Full match	No results	12565626.45	25775961.5	10732649.85	19979951.64	12942303.38	14309415.94	14682114.76	9446948.853	7642395.313	17600993.63	17259206.17	19470447.18	24573264.87	12577128.19	13637638.8	18233637.99	18627155.13	12518805.4	19402717.33	22501120.9	1383210.074	10149417.85	13355037.32	11814336.69	12613679.06	9587225.99	16365332.08	6064789.513	8649954.477	7322991.288	11855620.37	1319718.807	4885354.467	2611072.289	11625913.02	9256376.596	15403186.76	16351760.67	867608.1406	7047855.316	11342273.55
Com_6929_pos	N2-Methylguanosine	C11 H15 N5 O5	297.10821	4.846	298.1153	Full match	Full match	Full match	8957671.998	6565537.463	9116529.963	6774670.555	9278529.517	6635725.507	7002854.088	10976663.52	13468193.82	8819746.88	7202852.022	8588399.729	6594381.619	11085614.52	7871364.961	9146798.967	8639170.536	11983939.25	6785626.98	9425389.177	4868822.652	16380767.97	16729229	17077320.99	14605856.71	16947256.49	16232778.37	6657251.819	15705995.03	15762498.96	10978470.04	25390897.82	16507748.18	16486086.52	13185727.01	13211252.17	11276689.39	11107132.1	32384301.69	16587364.34	10379256.97
Com_7017_pos	2'-Deoxyguanosine	C10 H13 N5 O4	267.0973	3.944	268.10443	Full match	Full match	Full match	9132650.805	20177397.91	19755931.14	14684480.7	14720132.29	8947359.556	12486151.1	20624603.12	1904122.698	15664316.66	13716079.67	18005353.67	17774264.1	10735899.35	8591380.562	13631031.29	23395312.17	23252235.98	11240078.56	11852565.13	28032569.28	226767.7103	1061296.41	644259.9119	343179.6808	1507362.84	2421195.909	945905.3019	7098435.318	4133535.678	12839259.16	920307.8219	3466229.557	8563099.207	2436890.18	6723188.877	2149616.928	3126044.581	7721761.972	6846841.114	7234151.128
Com_8099_pos	2-Arachidonoyl glycerol	C23 H38 O4	378.27762	8.604	379.28479	Full match	Full match	Full match	7482268.26	8498652.243	7856437.648	11961489.19	6299443.808	9978336.018	12222424.31	8229494.356	2496628.956	4294176.679	12011182.48	7072194.977	10365576.52	2841882.853	5041121.547	3886772.534	3510113.955	7616813.511	10742767.87	21475350.68	618665.2177	380943.6598	710915.5231	839661.1875	781749.5581	2172560.323	1753923.371	616651.2798	1787273.203	1084598.968	1787218.767	896394.9315	1284704.022	1750228.566	962305.9485	2142457.626	3097277.631	2636994.884	779671.5781	3737141.374	3325060.968
Com_8108_pos	5��-Dihydrotestosterone	C19 H30 O2	290.22492	8.004	291.23203	Full match	Full match	Full match	3741708.939	2957175.651	4230085.593	1902539.029	1697406.867	2016669.362	1697043.033	2610935.226	13547623.76	2520493.984	2983003.736	2731747.491	2237904.73	3187102.445	1931102.985	2131869.642	1440505.06	2948404.969	2210757.762	4593120.715	16960879.46	14905499.84	11407393.46	9969632.201	17387886.89	6770129.563	8392855.621	16534965.46	7471452.364	10793095.71	3063834.07	31726522.04	14925920.34	9061995.499	4873281.062	10169776.09	7302531.877	1949087.993	21863374.54	7965170.743	4368016.166
Com_8498_pos	DL-5-Methoxytryptophan	C12 H14 N2 O3	234.10095	5.139	235.10815	Full match	Full match	No results	10928740.51	10245122.53	18670858.07	13883631.45	12745490.68	11334759.78	12443665.66	13931064.18	16631363.98	11611703.51	11753015.98	10036776.8	12652294.4	14085404.7	12801442.04	12253240.46	10468598.09	10447401.55	13525614.75	12320534.74	18686640.09	11919430.75	10947795.21	22551120.25	17785665.45	21240634.37	11816324.93	17143393.54	14166741.68	14311475.7	15283693.78	25382688.49	23330555.37	24555093.32	11764026.7	11294927.61	10316605.35	13833035.24	17510425.41	18921482.26	15194440.71
Com_8524_pos	3-(3-methylbut-2-en-1-yl)-3H-purin-6-amine	C10 H13 N5	203.11778	5.636	204.12505	Full match	Full match	Full match	6259183.044	6679833.341	4383765.515	6578606.735	4990180.901	5852532.584	6457157.973	7637924.363	8473951.289	6909896.11	6189611.274	7788248.681	5097548.297	7547442.766	7048182.411	6045815.099	7804152.013	9493122.902	9578527.378	17255765.41	3585831.206	14024673.59	16079047.15	13673289.9	19947522.09	12587443.38	14303396.26	17646059.51	9724799.452	10737956.85	7196948.267	8152193.612	9855017.748	6245961.24	9395863.319	10771891.16	13455947.68	6237977.831	3789804.188	8421763.582	8543192.561
Com_9334_pos	2-Amino-1,3-octadecanediol	C18 H39 N O2	301.29852	6.963	302.30585	Full match	Full match	Full match	4080710.722	3805534.508	3194751.172	2311046.456	3898770.043	1447200.5	5417518.602	12998146.19	3009681.868	2899256.091	1879523.457	1167258.473	4342419.189	1898541.339	4973240.165	656530.6797	1040907.229	1897181.13	3689800.055	5306906.812	1959410.109	14845411.44	3633667.093	2471379.821	7136972.238	7699705.756	5690946.16	6883380.185	14471309.47	6848587.032	2541274.512	894098.3026	1179421.789	5585880.574	12511685.18	1755996.928	16576573.59	1834430.726	930341.1066	10064083.88	4772223.931
Com_9382_pos	��-Linolenoyl ethanolamide	C20 H35 N O2	321.26729	8.713	322.27435	Full match	Full match	No results	3393586.484	3694441.253	3317648.103	1427116.811	3631380.879	3068600.931	4750285.475	16611421.96	6231922.032	8521383.266	6889481.384	1152881.391	6408504.895	7329628.627	2643419.619	6556343.776	9848309.255	4570156.478	3559875.092	8111818.343	4525009.574	1574854.901	2901059.348	792290.7102	625932.7485	1863937.848	3626298.292	902362.3301	5907780.245	3421535.459	1149825.344	2492211.755	1662663.129	3665106.688	3402246.705	887030.6448	3218194.445	1566745.515	1597277.579	1039145.581	3751813.387
Com_10954_pos	Epinephrine	C9 H13 N O3	183.09022	5.548	184.09753	Full match	Full match	Full match	4807056.73	7102852.921	5946693.63	3826964.292	10854171.47	4111147.545	4417839.797	5532442.71	15310786.97	5673247.795	4979809.335	4270296.304	5324024.223	2904566.014	4368272.749	4719569.541	3758402.598	4650599.571	5007865.435	5558783.263	2061861.756	10981088.92	10660670.85	14970493.1	12044939.82	7250511.638	10050555.41	11599094.78	10005117.86	5396002.94	6542784.674	1609604.459	3258736.676	2000699.47	6532002.502	6357391.904	7229447.428	4395330.48	1289087.846	4103585.485	4842630.236
Com_11163_pos	N1-Acetylspermine	C12 H28 N4 O	244.22711	1.165	245.23447	Full match	Full match	No results	4316872.332	10450051.07	5942592.898	9494859.386	6571047.622	8342053.514	11572978.28	7524086.687	5201675.024	5480491.039	6457144.184	10737540.7	12048039.68	3211020.114	5857151.941	5509549.376	9807333.748	10519464.3	7450443.255	5882833.096	619517.5634	373768.1114	1894480.364	1991975.045	3218372.689	599518.6427	3549053.795	527890.0065	1671422.731	2090395.674	10206294.25	566371.7337	2164248.314	1089987.274	1572299.904	2764577.415	491234.5599	4794500.818	719178.9231	1770818.811	3415301.564
Com_14_pos	DL-Tryptophan	C11 H12 N2 O2	204.09038	5.175	205.09769	Full match	Full match	Full match	9295433231	8124061891	12436004793	8981036842	7490639962	9160021061	8956804874	13670246504	15287553002	12152821241	9638229531	10731321993	8634214777	10442742819	10561333480	10406153662	10358695569	12312254059	8925138539	9874821622	19479868858	12600597204	14602826350	16956345136	15019804509	18040269208	10498205534	17862012866	15366264586	16590142505	11971016421	22632682837	17985809245	23390722434	12806077123	14641916926	12413526212	14173479676	22551765802	15321844514	12879950244
Com_25_pos	L-Glutamic acid	C5 H9 N O4	147.05341	1.315	148.06073	Full match	Full match	Full match	10548989144	11451114397	10244498222	10162190043	9455207556	10102736625	9207236250	11298897293	13160533702	9478092832	11075690624	10813825650	10187572461	9439086004	12166724453	9544869978	8381362309	10701345944	9824912012	11282977664	10863704258	10916173491	10874738294	13195477476	10956644401	16566208832	11164644753	11547039231	10320088636	11016645802	13652803355	15756917740	12744413918	13985880498	13100154169	12511178712	15264564458	13054584647	13325837223	13522558332	11531713122
Com_27_pos	Creatine	C4 H9 N3 O2	131.06973	1.369	132.07701	Full match	Full match	Full match	7206113226	5097259066	8155095009	5508507345	4532584375	5504848382	3443280038	3813471358	12808599787	4751536763	5530718945	7413389099	4998554768	7336191095	6451285595	5640885019	5666754453	6700410371	4385209436	5797363919	8872601726	7083564317	11092091532	12973031965	11655294909	7709964775	9602362695	10064881559	6946623646	8375403087	8062644586	19738932834	11270403959	8343648651	8680328992	13855728281	7158956979	9449888758	11924588708	10222654345	8826416706
Com_28_pos	DL-Arginine	C6 H14 N4 O2	174.11202	1.27	175.11919	Full match	Full match	Full match	1805264647	3201833340	5801244357	224909514.7	974170807.5	2216430293	763724764.1	1914462639	1710458186	162645973.3	376076352.7	2626342144	1929166352	2200928846	950769606.6	1614438274	2551669389	4758589844	3450528359	5040156164	11253123684	67963722.8	2073033336	461425887.5	441631184.2	4610431671	2362339128	2308524602	506503005.6	151867415.8	812827349.3	7398516488	137537616.9	7509221918	518525288.1	2184359736	2714818208	4515232810	15838000987	1906958452	2749801550
Com_45_pos	Leucylproline	C11 H20 N2 O3	228.14818	5.101	229.15536	Full match	Full match	Full match	4387880976	5889779138	4875224872	6934272561	4637468731	5520324273	6575365924	3382386705	377555273.3	5689222504	6671498343	5707174365	7221191725	3385982615	6470236756	5623455069	4905543931	5128617235	5232136852	5953775515	703450248.7	567577970.5	975583248.7	1136037180	1060075011	1686072205	1868520989	1253523288	1694234312	1343997175	6132138034	722601862.3	1364895992	445170410.2	2955086783	2220812674	2238452611	4815481546	1207633412	2937253204	4286888066
Com_48_pos	Nicotinic acid	C6 H5 N O2	123.03232	1.88	124.03963	Full match	Full match	Full match	5455864755	6339950804	5169041825	6006077453	5463572567	5922171604	5473619961	6040598204	6388687524	4962155598	7131959636	7581540316	6441878950	4711518584	6037821600	5584423327	4795695538	6423487627	5902935641	5957027035	2519885548	2911998587	4837795746	5467831307	4046731371	3877106658	4197274706	3767357153	3344387977	3901435862	6630742447	4472642587	4773364079	3161684831	4869353561	5465734490	4773631877	6465665084	3039086413	4188254930	5314534521
Com_51_pos	L-Tyrosine	C9 H11 N O3	181.07425	2.18	182.08153	Full match	Full match	Full match	3201250516	4986242209	3155106962	3436306670	2741047449	2899485568	3265974948	4304805816	5917776228	3966269430	3476010287	4998490544	3266254182	4705759462	3636883183	4182181618	4522613223	4328198377	3460755882	4381359271	6591471815	3359824141	5063170249	5571432249	4032008605	2901722077	5414496904	3738479348	4570435150	5022355022	6169567678	7121703991	6062884031	5866016728	5776906917	6469035072	4659356253	5212291426	7004240146	3946306857	3324109339
Com_55_pos	D-(-)-Glutamine	C5 H10 N2 O3	146.0695	1.297	147.07671	Full match	Full match	Full match	3262028486	2727925713	3479556288	2817520911	2493090769	2725511243	2506970555	3655037109	4085768476	3284579434	2778941716	2710807124	2475812694	3014824012	3050708740	2887971610	2886458641	3403121290	2547835781	3427146449	6028408720	3994672982	3500110547	5005589274	3062521266	7334225482	3213448924	4819182618	3441532397	4000291541	2623027040	6550526388	4206703383	5913638486	4024588531	4043821780	4460343496	3090312312	7259536022	4538961827	3613105826
Com_68_pos	Xanthine	C5 H4 N4 O2	152.03375	2.071	153.04106	Full match	Full match	Full match	2358383088	3127322692	2831488827	2832496835	2487961625	2977654834	2190995308	2747564511	4883943483	2117244220	2858158565	3387329510	3222090619	2573613852	3031886772	2993746069	2310677388	2578887955	2569097266	2782089968	1260700906	1859656984	3372215829	3201942951	3480493827	1942899200	2870624705	2043825768	1282868247	2443441633	3125539252	2258206255	3569275304	1780478363	4119007347	3518780372	2223311609	3619320874	2505654788	2568131379	2515419698
Com_115_pos	Threonine	C4 H9 N O3	119.05852	1.309	120.0658	Full match	Full match	Full match	1749250308	1544216152	2080957732	1721543179	1519089359	1655609881	1553786955	1962422475	2154491364	1811924843	1825813965	1650141533	1530329140	1655208680	1955335808	1671302743	1713174376	1766085377	1576530941	1824435517	2584583013	2093216762	1878496253	2428566286	1842031697	3611467850	1768273600	2467538015	2077946902	2323948782	1679014218	2793761390	2219966233	2931827702	1930103058	2240775061	2101201980	1832171250	2875098999	2505263876	1940826644
Com_122_pos	Pantothenic acid	C9 H17 N O5	219.11132	5.065	220.11845	Full match	Full match	Full match	1362069563	1481090370	1502068396	1308003655	1439673213	1333136600	1355204307	2129209283	2266896294	1518228167	1427481998	1369273070	1247028585	1375694772	1928008302	1310061151	1154576357	1187947211	1382224043	1496103123	617587915	1283892523	1711975280	2046309097	1537485154	2050989955	1463170947	1614810028	1392961430	1460663499	2220540067	1202324105	1920983368	1478385054	1987654391	1904110140	2297767226	1793278539	770281564	1849652594	1510471158
Com_142_pos	N-Acetyl-D-galactosamine	C8 H15 N O6	221.09034	1.404	222.0976	Full match	Full match	Full match	637078930.4	858290952.7	414595767.4	505191294.7	455910995.7	517320219.4	316790632	267813358.5	707216742.5	602826238.7	612061940.2	445252202.8	428677631.2	741803765	356916163.9	578835498.3	443934656.1	460100386.1	463259099.7	645948815	845442882.8	673085713.7	1054983997	667008877	1798394487	409293235.6	1616440583	1377346002	974045271.1	925220322	577250619.8	1204588841	902322845.7	636493684.8	822691592.6	925185288.6	998513115.8	805664919.8	1182240163	782383499.5	801021097.5
Com_172_pos	Daidzein	C15 H10 O4	254.05839	5.804	255.06549	Full match	Full match	No results	86482812.32	47256705.93	192886059.6	46232348.92	124542260.7	68747713.33	99298308.91	204440658	47859689.32	82347010.47	145806567.1	211058355	45431028.78	201726995.4	50418151.75	134314937.1	161437225.8	102032464.1	118514985.4	66929267.82	667073947.5	45333879.62	55762966.8	38324410.59	33077587.06	84974672.78	190211035.9	70513409.16	62332009.17	73272665.92	13512162.71	2014277706	55412907.04	1047093371	74829141.11	57152150.73	76604101.2	32438015.9	2019014181	85395961.35	184230155.1
Com_211_pos	L-Aspartic acid	C4 H7 N O4	133.03777	1.297	134.045	Full match	Full match	Full match	690634339	565389311.9	661411768	498016576.9	587895993.3	399951139.5	556724441.2	844689840	655190341.4	574483736.5	876324751.4	656396130.1	600972841.8	752956245.8	967324532.5	626592385.3	709779362.9	656119908.7	514043457.3	641471201.5	1342769569	745712029.6	627969071.9	917131792.1	616060837.1	2135968002	480174987.7	1327511639	754515007.4	843802415.2	604562697.8	1336599672	982107880	1399036313	848809923.3	757333368.7	915966649.3	732346821.4	1162088444	1024019415	794054026.6
Com_225_pos	L-Histidine	C6 H9 N3 O2	155.06986	1.253	156.07713	Full match	Full match	Full match	402834534.8	276338834	418051805	421101537.4	315274914.5	436303197.5	381470568.1	737292039.9	848521266.4	384310410.5	341424771.6	467282716.5	275332925	483287874.7	298403464	436999250.1	519039507.1	508550389.8	287803011	339951567.9	1279971512	449183388.8	478523013.7	493215474.9	428414046.3	380274709.5	376292949.7	811226942.9	590424220.7	762182917.6	108194309.4	1634473941	593979860.9	1320222426	239712373.6	795873312.4	304830501.5	238481250.4	1431747213	481807970.4	467787155.5
Com_238_pos	L-Lysine	C6 H14 N2 O2	146.1059	1.428	147.11302	Full match	Full match	Full match	806202644	648264553.7	622094054.5	673167766.7	701790353	646581948.7	658491175.7	511775486.7	461172200.8	699399429.6	748798032	612174735.9	713948866.3	692193045.8	580249505.5	589746548.5	562072740.9	683562468	641423096.7	739743950.7	428672317.8	929477030.3	333155011.4	1135035345	576674323.5	350787778.3	407672772.1	248407802.9	1034398142	1076251298	615087511.8	993501120.3	1091096736	232511015.8	978449304.4	985027588	1012951964	858531469.2	1082423909	1080360000	496844369.2
Com_262_pos	Glycyl-L-leucine	C8 H16 N2 O3	188.11667	5.006	189.12408	Full match	Full match	Full match	706133002.6	545314236.4	597076155.9	868901221.4	768338933.5	721971494.1	863336428.6	584486905.2	652610525.2	672464854.4	560130874.5	413954352.1	576057225.1	426875881.9	563526529.4	637700612.4	509987491.9	621300125.4	549567321.9	710696214.4	234529870.1	212975795.6	501191137	414123331.4	686578581.3	350913588.9	588262643.5	410033226.5	538814551.4	489915439.8	729282396.6	123897485.1	530599726.2	244666864.5	588792253.7	660347792.7	449436931	622874608	356354503.4	685546030.6	593091245.7
Com_322_pos	Taurocholic acid	C26 H45 N O7 S	515.29267	9.502	516.29974	Full match	Full match	Full match	1994534.927	3112653.898	3456921.937	1527857.21	1367248.97	1262411.885	3434657.062	3860174.338	5275374.379	2054862.152	4821958.769	3447034.079	3427027.427	16938874.47	2820671.982	2932442.811	4816472.387	6298817.035	4002609.353	9216305.708	901101180.9	123906319.3	12023807.43	2679993.044	52915514.35	20008479.51	34223241.09	110468445.7	21977748.27	25425388.77	1711432.505	243507709.4	5034274.58	251732386.1	13901307.84	10865011.02	20601761.1	2192917.663	232205806.7	7685421.252	134841116.1
Com_405_pos	Thymine	C5 H6 N2 O2	126.04323	4.873	127.05056	Full match	Full match	Full match	329643629.9	583360065.4	507745388	406474497	344238394.6	228334824.2	246845191.1	412519118.9	158615371.3	527559744.8	552375693.8	351597418	524033320.1	290098223.9	434251672.8	307700903.7	476950049.8	374217297.4	257418046.1	355597150.5	492476782.2	29297940.08	83097274.24	98825653.2	29368142.64	134883386.4	116204606	64292059.41	232079595.3	207711012.4	328248795.4	62356961.5	234114363.9	217580348.1	123536470.4	142069822.2	176153767.5	196737878.2	131150592.3	208577514.6	300363996.6
Com_428_pos	N-Acetylneuraminic acid	C11 H19 N O9	309.10645	1.392	310.11353	Full match	Full match	Full match	73490595.37	102964766.4	105605596.8	64669032.54	67488324.91	71399103.31	43082013.47	42451170.66	140990504.6	93060975.83	85857722.25	99105004.5	73823569.49	98391094.97	71439155.47	76284096	78991253.49	74084645.17	68956810.17	92338402.88	357906531.4	64260535.42	110364279.9	154240687.6	148245786.7	112481293.4	119467926.7	317066924.1	91552727	119702694.1	80645056.04	351574249.2	137361739.1	203487579.5	90931891.8	124200965	91389833.95	124418962.9	750622837.8	111495995.2	128331274.8
Com_458_pos	Glycylproline	C7 H12 N2 O3	172.08525	1.432	173.09264	Full match	Full match	Full match	417240843.2	431822175.2	447806660.5	504186718.1	476046937.5	411807448.6	465052645.9	382880882.7	221211898.2	471771590.2	415187226.5	449512423.1	461865545.5	319713119.6	373083140.2	420237186.7	437115106.6	443510146.5	412250416.1	500591660.3	71208935.64	79282928.5	78598331.69	101416405.4	67907360.39	117559006.4	157825657.2	64352330.32	126091441.3	99876712.64	391567211.2	95990894.45	78245498.61	62482287.73	163525815.9	195001745.1	144888771	266141004.3	128134000.2	197523496.7	273795340
Com_498_pos	N-Acetylhistamine	C7 H11 N3 O	153.09057	1.423	154.09796	Full match	Full match	Full match	208632267.6	240114901.1	362097443.5	342062786.9	357398778	379682879.6	414433156.3	259478359.9	80972827.6	301666962	245741321.7	392094845.6	89532176.55	106669992.1	22588797.31	184876948	252599250.2	360336223.9	140249055.1	216678073.3	7594574.073	31049431	8311381.42	118101394.5	8645632.394	112070994.8	49626123.09	8362416.868	77236021.05	77520437.08	15964751.77	24669756.04	47510343.01	29583150.37	126120379.9	86012044.66	52648979.8	19330419.74	61940376.18	71146857.7	147887308
Com_524_pos	Purine	C5 H4 N4	120.04393	2.642	121.05114	Full match	Full match	Full match	218122538.9	303142033.1	114939663.3	303469051.2	128487149	222614534.2	218692680.6	128277258.6	296544957.3	131275378.9	214888324.1	211947948	249550776.2	135281328.1	486813071.3	138662158.2	131951761.6	149983431.8	258295763.9	164619406.7	16630422.83	46763896.83	118393145.2	161444590	161387330.2	76547666.3	160956218.5	123858831.9	88860803.01	91223128.67	418880928.9	33599883.31	144628334.6	64972054.02	217330650.5	260908725.9	168103854.7	469517825.2	13779361.29	260175788.7	167369035.4
Com_533_pos	Urocanic acid	C6 H6 N2 O2	138.04323	1.738	139.05054	Full match	Full match	Full match	108158559.2	108802284.2	122733101.8	59910020.56	69226913.48	100574928.3	89968025.38	139919127.6	210233642.5	155876944.7	81069385.19	116401458.3	54292347.83	144390171.2	77525308.04	186768079.9	131759420.7	110916729.7	83138810.35	103500197.6	246880293.5	341405523.8	418889466.7	396893869.6	324699813	170208145.2	360877384.9	289712126.3	283716889.3	299512916.3	313061201	414582781.3	464313319.9	308673752.8	315388319.7	402130905.3	287233310.4	363886053.9	93113601.73	267124083.7	183427139.9
Com_539_pos	L-Kynurenine	C10 H12 N2 O3	208.08542	4.742	209.09274	Full match	Full match	Full match	10579525.72	12362103.43	13747282.63	8971194.404	11433049.11	466672.2771	9001391.279	9659788.569	308077207	18490192.57	12354619.77	13768780.44	9739969.011	14739111.25	12199242.02	13960813.19	11568575.62	15380013.8	8917084.726	9853186.417	267174901.5	39157742.86	103849683.8	34880655.98	263148827	11943868.04	66574895.26	216843073.1	50109823.41	67978495.97	34243951.81	678579795.2	356682288.5	169574724.6	23701914.52	101768413.9	24735415.24	39524202.44	269198938.9	79297588.45	62533746.79
Com_583_pos	D-Alanyl-D-alanine	C6 H12 N2 O3	160.08512	1.372	161.09254	Full match	Full match	Full match	234896892.4	298051558.2	176061854.5	364650228.8	341439772.1	287787883	352642957.9	132182011.8	160211252.7	189497198.5	222704515.9	214512838.4	251335583.8	113896927	168090057.6	198960857.5	185973613.4	233706990.6	239464461.4	207291362.7	21849374.67	59460987.9	81837502.38	73215658.49	105125373	52866447.14	135064041	52484585.78	36962844.44	61768602.89	239513827.3	54651200.75	87024240.2	43702561.96	97270594.33	125722430.3	88087999.41	138268594.8	48953061.74	111006083.4	150008976.6
Com_668_pos	Kynurenic acid	C10 H7 N O3	189.04322	5.389	190.05055	Full match	Full match	Full match	217571043.2	273937991.7	353411926	273748880.3	333299543.4	282958187.4	260996164.2	301506731	347094793.2	309021496.2	317087718.1	225571339	282974730.1	170846156.9	302987059	289378103.7	245062213.7	189088437.8	227893386.7	355503246.4	51044570.01	96971897.64	120226124.7	158585662	147076355	235856533.6	144066593.6	139035081.8	162644602.4	180559935.4	155405779.5	129251109.2	186756237	110473322.6	144408437.6	161258965.2	145113716.5	216784548.8	58709049.58	170288383.8	217204764
Com_821_pos	��-Aspartylphenylalanine	C13 H16 N2 O5	280.10685	4.793	281.11401	Full match	Full match	Full match	183457237.1	240579619.8	163889703.1	261202408.1	271699838.8	212251218.5	232583722.3	76826010.17	126930684.3	264971438	186943569.6	189523588.5	243528927	120190629.5	172803205	167467040.6	157847486	136176289.6	177288622.6	202801795.5	61466875.36	14939706.92	47682359.63	41751061.74	101984208.5	35002641.72	120711818.1	79644279.71	49468257.96	32695331.48	103619487.9	50890577.87	71624316.34	48780816.05	69128915.66	120727709.8	60051571.66	133067208.9	88527162.58	110885675.5	135914983.8
Com_1078_pos	Riboflavin	C17 H20 N4 O6	376.13942	5.355	377.14667	Full match	Full match	Full match	107778410.4	116224589.8	98307361.93	117661415	96358891.04	113717167.7	90071893.57	125518412.9	241728113.8	95429158.54	110833925.8	118351923.7	85484140.49	111228344.8	137340330	112271772.2	71160746.84	100025935.8	90055653.67	103112562	46764435.44	129367725.1	211049418.6	234113540.6	200364033.4	162935211	156512492.8	131538921.6	129410332.7	146126185.4	207571264.6	109956741.7	188908450.1	103604140.4	189164395.5	198189376.3	195950465.9	209976880.2	61080719.38	140880721	143615566.3
Com_1238_pos	N-Acetyl-L-leucine	C8 H15 N O3	173.10581	5.634	174.11307	Full match	Full match	Full match	80963510.38	85642535.74	103310503.8	95791461.47	69058609.76	100783443.6	107602396	132308143.1	159657122	72093629.02	116249194	107729683.2	81824007.72	90173150.42	145323022.6	70911816.45	88146697.2	143969606.7	71910763.17	126128067	73571660.8	75362979.98	143695209.6	216285395	127454587.3	239485073.3	103589267	200022188.2	116029372.7	132492746.1	192422745.3	105634118.7	195771839.7	154349642.2	148718694.9	202721760.1	131998958.3	156647796.3	81792020.57	193738336.7	109073651.6
Com_1357_pos	N-Acetylornithine	C7 H14 N2 O3	174.10094	1.334	175.10838	Full match	Full match	Full match	73326975.97	95535696.92	73929055.94	70428349.2	79554914.68	86863429.79	149067747.4	88200914.93	112783056.8	72136068.55	66384950.81	136519199.8	108267720.4	49641449.67	67082014.27	76701254.26	80972161.6	85933780.79	73222019.34	61471442.39	10697512.88	40784517.88	32839089.31	35256002.21	29382715.27	26303474.67	37144437.84	16426334.48	20436236.25	21105200.63	109489587.2	15779638.25	34734496.14	20661683.36	48364495.11	38881196.52	46816115.31	57594194.77	15712108.85	32459440.22	59087004.15
Com_1482_pos	Dehydrocholic acid	C24 H34 O5	402.24019	6.188	403.24747	Full match	Full match	Full match	28618727.7	93172112.65	37148573.4	25430585.56	50167092.21	31108959.93	32390693.95	149924674.5	67866219.12	123931950.7	25948207.41	55506170.11	30580041.83	47350397.39	56637749.96	35947922.85	39963138.26	27341223.8	38141244.23	19891641.8	15482680.18	43816484.36	42354845.31	68024396.76	54843501.21	158233836.5	65871794.69	75671260.25	36864001.06	47355707.18	36065506.67	10197440.54	18861747.3	16315380.64	39175065.33	31084520.05	50223971.96	46359034.81	4902870.014	36938904.88	42438569.73
Com_1763_pos	L-Cystine	C6 H12 N2 O4 S2	240.02417	1.284	241.03151	Full match	Full match	Full match	3244743.212	3338433.423	4901859.74	4161327.63	2914417.836	3233946.133	2591479.622	2949552.649	9744181.69	4099426.311	3689338.067	5613094.968	3315513.184	10656184.52	5023495.883	3327286.543	3715685.038	7437995.152	2631990.189	4964376.615	145592375.8	15341376.38	7794528.995	12800240.76	16868502.15	41442693.94	8009189.089	54056879.81	16367737.9	17482183.64	3403616.307	125293478.9	22726957.02	92589839.24	6221836.921	20141385.25	7753585.367	4219378.801	147602873.5	28029279.62	14737028.77
Com_1805_pos	Eicosapentaenoic acid	C20 H30 O2	302.22493	8.175	303.23218	Full match	Full match	Full match	37157392.25	29521131.76	48559354.87	15565343.8	17057966.01	25308885.55	21578112.02	46011707.18	69566027.48	27215546.6	26796255.23	28114775.93	22317722.06	23876139.2	32283843.66	29260414.58	16218972.44	36768820.85	22481473.28	57080779.43	118586622.3	94460347.64	59550619.38	75590290.74	93954325.95	103134151.7	46395203.95	115591023.2	60768184.98	93478313.39	32580150.49	192141117.8	138068874.9	124001913.5	46518725.16	78251854.88	73665631.84	39905334.24	154084596.2	82112028.18	48079824.42
Com_1860_pos	Oleoyl ethanolamide	C20 H39 N O2	325.29859	9.799	326.30579	Full match	Full match	No results	47485253.85	57434719.86	56946426.54	39478614.86	45658207.54	30507623.62	82781570.75	118013377.6	72016380.9	62821918.12	52523668.11	23351251.7	101030226.8	32381408.09	34959867.67	20352408.03	52162220.56	41063455.5	52554951.91	122308586.3	21870310.99	16930202.06	11196769.78	5156930.156	13412673.67	37331636.95	28972998.13	18729766.85	61852677.54	24195074.01	8930440.799	19715266.46	15265862.59	42783383.84	25487201.18	8209784.837	39760735.75	22419681.73	12957249.37	29005729.74	40509751.86
Com_1909_pos	Inosine	C10 H12 N4 O5	268.08121	3.651	269.08829	Full match	Full match	Full match	40031802.57	10468281.94	15748881.14	20228612.09	72966615.26	13468455.91	8643155.577	8738647.389	38381437.61	9152273.118	24861226.48	24520137.6	16952081.58	24583531.92	24844069.14	14709527.5	6603257.166	18323499.89	13229098.11	27721799.22	35907590.79	36380181.74	82965967.37	84864165.42	15716872.22	38548887.43	36605145.03	25551302.35	43232704.22	52970534.68	98176414.26	38902759.8	106453614.2	47209211.25	68900006.97	125932306.9	51418400.65	54568627.87	65503619.14	68144116.53	44682587.31
Com_1927_pos	Isophorone	C9 H14 O	138.10473	6.08	139.11198	Full match	Full match	Full match	6963003.183	5681128.329	19251107.38	15753376.71	20670851.9	18335141.5	35497840.34	37774472	25283931.37	15759454.65	8901364.606	7109029.199	13763467.01	4367609.834	8903143.589	9907600.586	4657951.58	8546227.443	17030199.29	32784932.95	16805046.38	26232100.19	23519599.11	22613075.07	13022058.97	40228208.89	22639325.49	36046897.79	15445050.37	24673597.4	24467368.91	94896704.27	69885917.32	61991162.41	58044577.29	47657593.59	58345939.12	29972217.79	149109747.3	49092442.77	29200537.85
Com_1934_pos	Alanyltyrosine	C12 H16 N2 O4	252.11159	3.94	253.11909	Full match	Full match	No results	49664512.64	95413505.32	45167307.72	90564050.26	89543437.58	72416479.65	77937435.97	28034157.96	29803005.91	86201379.6	98808242.05	79880150.68	113768510.9	39955417.03	56662595.42	66259865.8	70774527.35	68691668.21	72914441.26	50760355.29	12792089.9	21071263.51	25545496.03	25715781.02	23741348.11	9104338.968	26956009.62	14419311.26	18693391.28	15908853.19	55954036.52	14475260.07	22788301.51	11675398.87	24685888.28	31948761.83	16884190.76	43624133.24	21477839.49	24923963.6	36435071.7
Com_2225_pos	N-Acetyl-DL-glutamic acid	C7 H11 N O5	189.06408	2.129	190.07127	Full match	Full match	Full match	39033167.58	57933909.91	51430902.06	54551609.99	38522247.46	55150681.61	63005369.28	44858015.35	58017075.1	43203610.58	52083650.61	60253655.05	61762835.43	34337984.93	38767709.88	52394759.66	46271001.61	64032482.95	47566132.45	42730870.73	8451665.826	30678798.77	39429005.18	33613209.16	22918757.7	18449849.82	44630135.9	12970668.43	16415343.52	20988492.66	99599665.26	16286987.93	36092158.75	17042625.6	33974935.89	28212596.7	35711817.04	65894160.88	9775850.69	19645374.9	32732766.51
Com_2941_pos	5-Hydroxyindole-3-acetic acid	C10 H9 N O3	191.05902	5.606	192.0663	Full match	Full match	Full match	26740167.26	49780304.95	67380615.56	27949685.92	50778698.32	54393901.72	44455583.56	41118607.25	34656104.6	56900287.16	41674732.08	46065191.86	42368178.29	33130004.03	34704727.51	53881112.51	53694803.95	44236123.29	45014474.18	73870601.96	20222194.36	11737819.77	16903467.16	15335379.86	3180330.87	34154608.64	15996539.61	4394733.483	42528135.47	30662434.27	19590680.73	28039958.86	12913217.87	25722258.67	40390088.85	25186115.13	36120244.13	24392454.92	20564345.79	27136246.24	33258257.43
Com_3007_pos	Xanthurenic acid	C10 H7 N O4	205.03826	5.333	206.04543	Full match	Full match	Full match	31960880.79	40970367.94	49776575.2	44874410.78	65777698.39	27830718.87	37370115.89	36121681.87	7871837.256	39023188.16	27498906.11	34717124.05	5030283.684	25228384.93	35907056.59	28875230.07	32218793.19	28147481.32	32091148.12	62583821.56	4846182.063	10580437.97	9382120.01	14846859.7	14924064.18	4597234.933	17199604.59	15843764.54	18377268.13	18782663.02	2423306.797	10463271.34	2087519.336	3679074.693	1774965.268	1835810.776	2087927.252	8681193.173	14299761.82	2778889.537	25676813.78
Com_3203_pos	Sinapinic acid	C11 H12 O5	224.06916	5.526	225.07652	Full match	Full match	No results	8441909.574	8504494.299	15566186.88	8834886.782	9538976.841	6521457.376	11637808.09	13227775.29	6783372.412	26418652.18	15856952.3	8147036.364	7878856.387	9897315.839	9455970.022	10522240.95	11917454.73	9161385.328	7408275.278	11898964.17	22439934.98	2384033.296	8174833.634	4133510.002	1947349.385	9475101.734	7889928.529	3343576.056	6765083.734	12173966.71	4474793.908	47728574.99	5928616.046	50011264.59	12545755.99	6102806.557	11153209.85	6824569.137	82605858.06	11912560.52	16942995.79
Com_3740_pos	Glycocholic acid	C26 H43 N O6	465.30965	6.236	466.31723	Full match	Full match	No results	12304055.23	9456949.51	4109431.222	3028438.221	5887503.099	1862490.372	5251826.93	9529359.295	962977.9936	5889193.466	3306559.029	9263509.725	3194301.257	28700065.51	12418822.23	7856548.201	8149310.544	5372485.476	12394782.76	3218208.897	18594868.04	35979561.61	32194826.55	8787022.532	26933770.73	7320089.749	45692738.05	27947297.55	35811116.27	35905979.22	4177269.314	5042802.977	4743814.774	7316740.364	21854866.51	7516732.271	18853622.15	10605824.23	2836747.363	11681854.51	11293221.6
Com_3965_pos	Thymidine	C10 H14 N2 O5	242.09072	4.87	243.09824	Full match	Full match	Full match	25382492.84	46756436.57	41101973.48	25872210.35	27004019.55	15401236.33	14079788.95	25658885.72	9359116.312	35685992.49	38813461.61	18651040.99	34614754.13	18856067.84	32068620.2	25653089.5	24941322.6	27449891.88	17164763.31	25246812.99	39036990.85	4005749.824	4581759.496	4962489.97	3980462.149	5641951.433	8786600.237	3750302.968	14706997.49	12324012.28	20555969.35	6318981.744	15151497.25	11611256.15	6700669.371	10521735.82	10078954.14	8277915.694	6918477.585	10430280.39	17893911.95
Com_3973_pos	4-Phenylbutyric acid	C10 H12 O2	164.08414	6.952	165.09145	Full match	Full match	Full match	43721771.66	36552977.58	29254146.17	24382675.67	47666536.32	26293010.67	21148341.69	16114742.98	12164792.93	34705894.84	15961215.65	24871841.39	22919256.16	17283390.18	30468939.56	27037709.6	17785792.78	21718132.6	29084012.31	28006444.7	2117812.426	4869074.943	9638818.239	33709408.33	11461252.03	26211062.51	18416314.32	8867706.073	13818229.75	16607845.19	9276347.532	7576287.845	5350950.459	5023769.818	14389334.14	12601745.86	22615879.7	41687859.41	5005864.017	12639875.96	22535171.03
Com_4571_pos	1-Methyladenosine	C11 H15 N5 O4	281.1121	1.431	282.11899	Full match	Full match	Full match	30107339.93	39267580.22	25227812.11	32370899.75	23194898.58	33224863.7	34090040.33	20136810.36	25081656.01	21796336.05	33293584.9	23252066.05	31763812.82	20496168.25	25322518.32	30461885.07	28773927.22	17906469.76	30512527.67	30772040.01	13908742.44	14796304.07	14487798.79	18927021.33	9180718.037	20356519.61	10741689.16	7524169.761	14793694.69	16374337.49	23685488.07	22007554.66	14843142.46	19791031.58	17968950.12	20682762.75	23090178.6	22898376.78	39960559.2	19743950.84	21845061.9
Com_4814_pos	1-Methylhistidine	C7 H11 N3 O2	169.08548	1.276	170.09282	Full match	Full match	Full match	13668002.14	15992184.36	19325078.56	15251426.86	13831385.95	15068684.26	17035630.53	20634816.92	24094850.32	15291518.78	13719414.75	21848686.65	14847604.74	16029902.78	15425761.04	16463682.87	17764430.46	18130249.24	11854235.65	13594137.74	31302271.97	21217649.78	23791667.39	24768834.99	32036775.32	14193415.24	18541356.89	33809393.15	24680207.66	27295910.95	23358680.63	60944984.35	34009135.7	30652720.33	24971518	24157637.32	20408781	23230820.74	35746967.67	23792819.88	19563770.81
Com_5546_pos	Bilirubin	C33 H36 N4 O6	584.26441	10.862	585.27142	Full match	Full match	Full match	1683479.097	1198531.557	3811138.886	643989.2336	1001739.615	410250.7301	409823.1264	743570.3267	8732052.394	1169805.784	363440.4137	685279.9856	535108.0145	1280103.665	771266.8056	323577.8876	472078.7519	641866.9184	346697.9751	952011.5693	541257.2029	8180259.885	1067801.131	1646604.058	34547235.96	1352220.654	10115199.45	36049710.03	879423.952	1379802.266	138108.6482	16055262.17	200810.9765	1812916.999	828926.4317	845174.4761	2299189.062	414678.4389	10423206.37	1695631.751	3815915.738
Com_5722_pos	Methionine	C5 H11 N O2 S	149.05135	1.41	150.05867	Full match	Full match	Full match	10993429.92	20447504.05	14304420.52	22273930.85	19245308.22	20851369.67	16060547.64	16685047.31	22319611.62	18424141.4	18287573.77	21470440.85	20349739.07	16534005.86	21979909.89	14318664.18	15102694.03	18286129.6	18604706.07	18630529.14	17668636.21	16751776.77	17260181.72	22238000.97	17929960.42	41215724.28	18500343.12	28730686.78	22801757.54	21371183.16	32527467.13	29604718.82	29293024.24	21842606.47	21168726.52	25722440.21	27065504.12	22717653.74	22509735.5	20784291.5	12736466.84
Com_6693_pos	4-Pyridoxic acid	C8 H9 N O4	183.05363	3.79	184.06097	Full match	Full match	Full match	16010846.11	17882168.46	22781268.67	19221102.87	24965015.96	20628585.93	18506776.88	15999256.98	11987042.17	21852446.28	19658582.23	19395454.27	20986059.39	14300845.43	11841498.87	21894394.35	16198965.32	11594388.56	12426144.47	22310011.73	2513872.472	3795585.526	4140467.776	7428690.758	1385766.122	5550324.081	5344401.957	1776377.842	8048742.777	6878668.743	14035098.26	5012214.371	6131380.388	3976335.507	8842026.288	8596090.908	6342610.144	15113312.2	6274541.59	8055555.793	11976508.86
Com_6939_pos	Phenylacetylglycine	C10 H11 N O3	193.07453	5.493	194.08182	Full match	Full match	Full match	3370777.573	4492285.316	5816662.706	3560138.095	4853988.781	3658285.27	4379177.478	3941813.777	3602226.126	5520276.149	4808358.166	3605859.354	3649287.77	3528260.439	4942822.361	4178788.036	3617639.758	3150620.079	3496219.29	4407527.906	5609654.833	8231797.692	6851377.699	5256467.262	18859492.72	8112049.916	7222902.763	47329392.16	14233350.2	21884314.79	4126701.784	30218547.11	4542681.897	8693215.468	3124038.347	4036547.221	3457872.686	5145385.781	4131157.901	5022158.324	5876034.942
Com_7172_pos	Flavin mononucleotide (FMN)	C17 H21 N4 O9 P	456.10608	5.502	457.11343	Full match	Full match	Full match	7388536.099	22367290.42	7312223.837	13186350.18	17352100.44	10676006.78	15061649.53	2716510.259	11071475.79	5970453.691	19543330.98	17173685.39	12859576.61	5249363.054	10918519.61	16170834.95	8799060.586	5192306.909	7393785.16	11292353.21	1200588.412	954454.9866	2875319.938	5690148.129	1677940.335	7714714.617	2498897.405	1739640.328	1228709.703	1120654.18	24129307.01	5342506.614	7430367.734	4663214.805	6845015.64	4636134.819	6429563.565	24468900.39	1946357.47	5145699.405	7882107.983
Com_10708_pos	Pyridoxamine	C8 H12 N2 O2	168.09034	1.294	169.09772	Full match	Full match	Full match	5982183.14	10589589.82	7287251.441	9772437.374	6116214.06	8055623.406	11334122.44	7972512.145	8523172.839	5545163.839	5843536.109	8469694.988	8646660.335	4972367.974	9479233.604	7388717.381	3742694.208	5902596.266	9511049.568	7855634.512	2271038.089	4319800.033	5812433.473	6454324.845	3271467.659	10375082.69	8969686.382	7273417.608	1734242.669	3264968.833	14303333.12	4336077.992	6482898.257	5970359.316	9219433.436	5798911.133	13580738.11	8011567.042	3747552.232	5651439.329	7058037.624
Com_19_pos	trans-3-Hexenoic acid	C6 H10 O2	114.06831	2.819	115.07567	No results	Full match	Full match	5022477183	7132930098	10980021863	9171670527	6867944219	9120001386	8146475524	12059236330	10430661932	7258572858	8033208831	8405446656	8167545922	15108643127	8457677272	6620982002	7985066285	9746253952	8121263764	9811119933	11524873761	9090321982	10951973677	12178525922	7280387694	8795602876	9463677306	8602256400	8033155651	10412022972	11285674693	11972471351	13502855380	16045419066	8724889290	9588801796	8856760587	11600019565	18192404926	10189834774	12520942967
Com_31_pos	Citraconic acid	C5 H6 O4	130.02681	1.313	131.03421	No results	No results	Full match	8434109307	9320529658	7992241894	8176729843	7660850706	8178681681	7436357262	8910043190	10493517814	7440697592	9081165747	8809775018	8290065457	7478071966	9872370252	7612434569	6550434125	8447396193	8002754664	8975523576	7764678097	8562099091	8608357782	10239462598	8819704939	12292492616	8967132300	8758691388	8178686997	8536896248	11364200927	11997835226	10041109913	10474005469	10486303415	10006567213	12185568723	10670248961	9503923286	10591015853	9155594174
Com_47_pos	ILK	C18 H36 N4 O4	354.25609	7.305	355.26346	Invalid mass	No results	No results	1512777771	320316765.7	330644728.1	918879786	516607260.6	902445458.4	566599658.7	630265773.3	111992442.3	426747993.8	1053959342	409926310.6	589987669	6159082276	701145098.4	1799155584	1300748457	237662855.7	2540471690	1636848295	7451529310	6515886638	2256024817	207794856.8	4608789731	171972912.4	4770973205	4732024040	7274504603	6006512155	262208854.3	2013565510	791777474.2	1521152846	894965764.2	469791286.8	789240709.6	361474654.9	1129020612	520729462	2484295908
Com_49_pos	Methylimidazoleacetic acid	C6 H8 N2 O2	140.05887	1.423	141.06609	Full match	No results	Full match	2187053070	2149070278	1694901083	2074397166	2014761858	2020434274	2590190912	1764272319	2839188838	859433447.8	2546450262	2586753548	2380568389	1279664965	2934389760	1997393249	1497374190	2023059028	2151264677	1904868011	333687153.7	179019244.2	801140132.7	1589504260	564463520.6	1052132407	511785100.5	426768772.8	485701068.9	150345396.8	6788383183	241744573	1598193410	856884693.2	1822226752	1213230056	2187982556	4016883341	426896159.6	1190851307	1843812009
Com_61_pos	1-Nitrosopiperidine (NPIP)	C5 H10 N2 O	114.0796	1.303	115.08691	Full match	No results	No results	644449114.6	300155359.1	59571370.43	465855023.8	2697166373	703246528.5	646846947.5	271555823.2	183937283	151503195.3	5889003208	87149392.8	1003168250	274220981.1	791893876.1	592982484	77589370.22	76713511.98	447446252.8	477144259.8	67728068.17	125703988.5	300675523.8	244801305.1	179873260.5	304889709.4	350451650.4	130325551.4	180124184	186109853.4	805879876	62078557.81	121356637.3	80602111.65	525515641.4	505608273.4	414082937.5	1041572980	19869928.68	460424566.7	595051302.7
Com_76_pos	3-Methoxy prostaglandin F1��	C21 H38 O6	368.25539	6.678	369.26328	No results	Invalid mass	No results	483223164.8	300711907.8	242865262.2	9451985.164	229056183.5	224818432.5	294226962	706927671	57108334.62	89081314.75	49981198.96	410482015.5	3032180.994	631079761.1	328128159.3	136775170	768739895.4	381681389.2	69930383.48	395302568	400397353.6	3598894740	668011946.4	432093109.6	525457924.5	431687625.9	856929723	388271251.1	1500367964	1003077807	145914931.7	4665258.782	213271374.9	197574295.7	535485485.1	280402322.5	559329164.8	255023064.6	3858254.967	247410982.1	482401527.9
Com_79_pos	Ursodeoxycholic acid	C24 H40 O4	392.29298	8.114	393.30069	No results	No results	Full match	3368236222	1156817126	1441939903	1928991065	1571570784	2759113830	1741244591	863810286.2	139289107.6	858473667.8	2138162218	1231136729	1647520023	3495903615	2791767009	2352589081	3190052961	986370066	2242040940	1972599469	1358096268	2144627501	3281903497	1208222396	2693031866	1553992353	2353340036	2631692058	3714428864	3525422953	2070997633	144021201.7	1127085536	1037493078	2358676457	1029373893	2617836367	2058207263	34668325.61	1060378655	2538652541
Com_92_pos	Oleoyl ethylamide	C20 H39 N O	309.30347	10.705	310.3107	Full match	No results	No results	1256676866	1093663359	1385423418	976043862.6	730793758.6	630309055.2	1234565692	979930629.3	1258063790	603768804.2	713418547.2	393423952.1	1336293838	328695601.1	722039700.7	43248770.82	358747229	423154120.9	911642352.7	1687125488	1731583736	2687111460	876500830.8	834673971.7	1125512105	1650941164	912418002.4	1517002473	1347452952	635985160	486068518.8	450560407.6	1215942626	2839934322	2610152865	505465635.4	3324782764	815239587	696027619.5	2139537338	1205132536
Com_127_pos	Sedanolide	C12 H18 O2	176.12036	6.713	177.12756	Invalid mass	Invalid mass	No results	833540607.6	670817679.9	571156844.3	345805641.6	771426700.9	619864967.4	537639322	799114967.3	72009948.37	706185212.3	542083790.1	926575992.1	394741246.6	1521291560	965554402.5	727299522	878397971	675368846.5	1493886576	641495995.3	529397693.6	1820031273	957707673	691213882.3	867029390.1	715350732.2	1606741963	822260450.3	1499530437	1854662136	374720829.3	159255158.4	353841806	312149447.1	1048228349	480052626.5	1139199123	606604172.2	75308688.81	626762431.6	862949252.1
Com_158_pos	Physostigmine	C15 H21 N3 O2	275.16385	4.965	276.17108	Full match	No results	No results	1184766876	1344019327	52190302.12	1495575090	1613519647	933568283.2	1025266236	660865082.9	795237629.8	422555404.8	1107339127	65570716.92	1014406104	393036743.3	1279140564	822731243.1	38552170.03	154007102.9	637546325.9	1429962157	95160833.72	231988613.7	695812707.3	682268529.2	716053002.5	570670969.7	993806080.4	489188960.2	517212666.5	487453580.8	1428936371	8382652.98	169804939.5	111858885.4	840417505.3	960949043.4	907218511.8	1309146676	13079365.02	1099986078	795724203.8
Com_209_pos	Kanosamine	C6 H13 N O5	201.06413	1.393	219.09805	Invalid mass	No results	No results	677281640.3	1117430867	638746598.3	1012105618	830291941.3	876080340.1	802196961	563800030.6	654885250	848471114	765476781.6	661439502.1	911348570.7	415169739	660651150.7	828584590.7	637143248.4	624034097.6	741660995.7	750754267.9	135659347.1	245727010	224678409.5	277497046.8	293884390.8	213191784.7	356483863.7	193541454.5	220509819.3	175380752.4	851176162.3	241710928.2	274977550.5	215214085.8	347325011.3	391542427.6	314951815.1	752420416.5	255097628.5	371174862.4	627111128.5
Com_245_pos	4-Methoxycinnamaldehyde	C10 H10 O2	162.06846	5.985	163.07564	Full match	No results	No results	244209771.8	268767264.4	164324737.9	169480532.1	386060906.9	173198455.6	148387523.3	191174000.2	607331608.8	360542299.8	122208414.5	123947037.7	156880479.4	124067488.3	278430187.5	180863679.3	53863703.59	87664016.64	146987349.3	130344238.2	24759518.31	669450990.6	335188606.6	988697628.1	528500521.8	841921541.3	888835164.6	483912551.6	434585739.8	548694249.5	136893873	24079027.87	71667170.3	34707626.22	250358371.4	312301791.6	281527467.6	298042378	23930196.97	296188557.3	264522763.4
Com_246_pos	1-(2-methoxy-4-nitrophenyl)pyrrolidine	C11 H14 N2 O3	222.10104	5.157	223.10838	Full match	No results	Full match	693514667.5	596841800.8	750604030.1	963297472.7	739320779.1	729974328.8	760937541.3	605917315.8	691389938.2	859272950.1	687127545.5	515494227.3	695420701.9	541279703.5	672018558.5	659731494.1	587272918	633412523.9	666325676.4	722758447.6	255144515.2	166432643.7	424480439.2	468959012.9	664687076.5	546781334.9	616496175.8	535327822	504653275.4	408018101.2	753706278.4	129888865.4	521532904.9	284489742.2	614831174.7	627078897.9	671967485.7	702829510.2	191623634.8	773568942.6	621449086.7
Com_276_pos	4-methyl-2-oxo-1,2-dihydroquinoline-3-carbonitrile	C11 H8 N2 O	184.06183	1.215	185.06902	Invalid mass	No results	No results	321238892.2	374561864.6	288270933.6	325529958.4	240464800.4	351331539.6	392724128.4	516149132.4	724215604	295772686.4	370488553.9	510052756.4	310222076.3	409628700.2	374599974.5	429125335.1	378602674	589945688.7	350474408.9	343908718	792793339.2	690498331.3	722232899.5	736650430	743653210.2	551922294.6	617892694.7	716263840	643677745.1	717839521.1	811685966.7	1111304420	849892854.8	843703926.2	715589403.2	1000265527	663079630.9	744022447.3	822767509.7	930030270.2	422356911
Com_284_pos	6-Ketoprostaglandin F1��	C20 H34 O6	352.22513	6.364	353.23264	Invalid mass	Unused	No match	273301386.9	172012566.1	449549627.5	182591783.3	120568474.3	94434487.54	186631007.1	225056231.8	428424001	117274780.8	125096846.3	168064776.4	131915514.3	151225292.8	266653138.8	173330798.1	87261770.2	203923138.7	123729548.8	336342976.2	416818153.6	570722607.2	570424615.3	366378890.3	626810826.4	379303268	275296423.8	744518829.3	233559921.3	372658345.8	259451810.3	1383606221	553819189	582027373	209077221.7	267218958.8	363926599.4	180419466.1	849481724.3	330931822.7	305570244.1
Com_324_pos	Norbutorphanol	C16 H21 N O2	259.15401	4.95	260.16141	No results	Invalid mass	No results	189089506.8	269601781.3	298848447.9	690335999.9	452186415	696241076.1	457210788.6	138043004.1	261402537	247680214.8	182291773.3	159574593.8	208902152.8	183527980.7	153518120.1	282207163.8	209215726.8	277856099	174894786.6	173889452.4	113046069.8	96625774.03	111409966	49136529.43	219433469.1	47975337.91	243071763.1	121218082	122730398	110493408.3	392346163	116880594.2	103105398	96691661.47	201007666.3	270588949.3	79832597.88	290554915.1	179446349.5	299286534.1	251571084.6
Com_344_pos	6-Methylquinoline	C10 H9 N	126.04737	5.176	127.05458	Invalid mass	Invalid mass	No results	387087207.8	328352192.9	537638064	353617460.4	302150189.9	344503552.4	350447928.1	540460157.5	562171088	477874262.5	403392961.1	406352810.2	356200934.5	388992403.8	435872944.5	392905441.6	411345702.6	394630427.3	339051091.9	404985921.8	729946639.1	484392807.2	558559809	686555609.9	565666019.2	753469223.4	424427963.6	731590366.4	624182994.6	659115654.6	509785845.8	942474777.8	745267088	930265185.5	489668507.7	565481142.5	511286591.4	538888958.9	868871162.2	602172802.2	523056120.6
Com_375_pos	N6-Acetyl-L-lysine	C8 H16 N2 O3	171.08994	1.436	189.12386	Invalid mass	Invalid mass	No results	409682579	603054193.3	369173755.1	442250228.3	363865909.6	463043310.2	584887670.8	405350181.6	441572486	552204007.2	466430072.4	483919806.7	545504908.4	299354814.8	385513901	402754457.2	337275858.1	470858386.4	431588454.1	408293251.3	192693503.7	325969526.6	443708932.6	467250472.7	334537238.1	305363964.9	371884744.9	262746755.3	261784100.6	289400058.8	659767258.7	352980062.9	347215968.4	273631670.7	388220022.1	404620083.3	372818245.6	443241611	276397010.1	355094021.8	356417195.5
Com_408_pos	5-[(10Z)-14-(3,5-dihydroxyphenyl)tetradec-10-en-1-yl]benzene-1,3-diol	C26 H36 O4	412.25931	7.699	413.2666	Full match	No results	No results	367044691.9	74345305.72	158914707.7	145741987.7	163876669.3	134163863.5	206871625.1	247898126.6	16481901.83	88048641.07	125934575.4	216398395.4	103812623.9	575505632	264104598.3	431270092.4	522553130.5	185628752.2	381959418.1	152235368.5	95351540.02	156684839.2	569703185.2	288082851.4	116695783.6	367758286.4	185596451.1	83803696.68	368173967.2	364080315.9	230065869.4	23226515.87	202794392.3	124980081	291270126.4	91614016.02	224552098.5	232514999.8	4407193.497	90047120.49	234260203.4
Com_414_pos	Coumarin	C9 H6 O2	146.03707	2.381	147.04434	Full match	Not the top hit	Full match	326920920.3	333359898.3	371758880.2	400609035.4	287759851.6	385092541.9	414667695.7	477043091.7	479134831.4	406570240.8	327429349.6	416103565.4	335413099.2	414441498.5	296023679.5	449232405.8	389455632.1	440332180.6	344030972.9	352455645.1	533123647	530399221.3	498107139.2	542520410	355554511.6	295073515.4	356678931.3	308862658.1	406291829.1	464274842.9	565223930	604806652.9	573942141.5	490054842.4	464770015.5	551432416	348024497.9	594874600.6	615046409	412895947.1	410917760.6
Com_465_pos	RNK	C16 H32 N8 O5	104.06285	6.714	105.07007	Invalid mass	No results	No match	315895615.8	205540431.2	213235732.1	143695815.8	47972320.85	233544858.4	153633127	142863920.2	33353744.82	43754202.51	223405823.6	209941064.3	162019986.9	370547510.4	303656721.7	274215747	281963366.9	199349183.4	235634541.7	84639059.15	68136806.85	128430140.5	202288068.6	211297525.7	208646068.2	269413131.1	449979814.1	221351343.9	191653694.6	466907823.2	150170874.4	49530749.43	193438501.3	31040459.57	318077010.8	120028934.7	345628852.6	281145978.7	43674055.53	235655928.8	169684859.3
Com_480_pos	15-Keto prostaglandin F1��	C20 H34 O5	336.2307	6.026	337.23795	Invalid mass	No match	No match	167562094.6	58228095.86	121270639.3	78143513.43	137184706.2	106270683.2	88648553.34	258452892.7	87995816.71	300463672.2	81903484.5	208231933.4	46089790.56	141399902.8	107509944.7	157911703	121569702.5	163104116.2	122100972.3	86619439.76	81114122.78	167804961.8	322145965.5	281555778.1	108674267.9	269662108.7	432042318.1	92278455.62	128428548.6	141259154.5	105970982.4	56017349.76	79567553.13	49235877.11	108523496.2	74191915.62	121410541.1	176333673.5	32600088.81	84750695.72	140368853.7
Com_483_pos	WKK	C23 H36 N6 O4	230.13869	4.833	231.146	Invalid mass	No results	No results	390587851.8	391401569	339939008.4	360178796.6	479464634.6	254162199.7	413019976.5	370371330.7	307113919.9	268986681.4	483481644.7	438391372.8	126168953.6	314817787.7	541748472.8	391538128.5	286739338.4	222811312.7	411445686.9	308192321.1	29875062.29	109812914.2	191075520.5	221014593.8	97898113.39	165053677	175159461.4	67382453.39	126931474.3	122185507.7	459631643.5	38638923.1	198579095.5	127366510.4	211689055.9	206668245.3	262663235	385705586.9	40596496.74	177779187.3	287314968.3
Com_486_pos	Bisphenol TMC	C21 H26 O2	327.21679	5.279	328.22391	Invalid mass	No results	No results	239986078.6	303345279.9	207268248.5	419258009.1	359461975	442671117.1	393846297.2	111252945.1	195532964.1	268132582.5	261606397.8	230467913	279136206.5	172312750.6	254471152.7	266281961.6	232178656.8	226541932	193670449.4	209776433.4	112379797.6	113874491.6	102051888.8	63510093.29	132605189.3	74494457.8	157590904.2	110991252.5	131879140.4	93286055.81	272659399.4	106114119.9	168192429.2	133715764	172497621.3	222018032.9	130376202.2	212178197.6	151335520	228062842.7	211695416.5
Com_490_pos	UR-144 N-(2-hydroxypentyl) metabolite	C21 H29 N O2	310.19021	5.29	311.19769	Invalid mass	No results	No results	236202550.7	299831154.7	202942550.3	413493512.8	353654396.5	439523499.3	390322493.4	107973785.2	193561670.7	264534628.5	257778302.3	227094971.1	275226403	169809586.4	251104301.4	263451982.2	229422181.1	223091394.4	190215536	205741762.7	110596589.9	112012381.8	101378995.7	63313986.65	131471388.2	72900268.13	154787921.6	111368156.8	129592012.4	90963974.6	269333137.5	94666873.73	165954963.3	132055343.7	170839094.1	223218537.5	128604271	208812119.9	148537239.8	221221912.2	209618872.1
Com_491_pos	Levalbuterol	C13 H21 N O3	261.13307	1.421	262.1405	Invalid mass	No results	No results	358765296.5	398301123.6	361895932.5	417425322.8	456094202.1	415152548.8	427562057.2	313660593.6	229870177.9	356121795.1	390750183.9	336150218.2	414474412.6	267535463.5	312897411.6	410788050.6	327780045.7	356933619.7	337346445.3	368488187.9	111142452.9	82653086.01	98519454.23	183463703.6	92422333.87	123320732.3	142098214.7	71185241.21	137619540.6	109451161.7	246336812.7	169281752.1	187629120.4	145848630.9	167630467.9	176535579.6	135151697.4	210050234.6	220200269.6	162904560.3	233013076.5
Com_509_pos	INK	C16 H31 N5 O5	188.11663	3.942	189.12378	Invalid mass	No match	No match	245481887	430828131.5	167156508	292703975.3	317162609.9	312252999	299788095.2	160604803.8	179188694.9	408406527.9	279716057	307374003.4	380643158	174231603.5	262064355	380781922.5	237704599	220360018.6	316917268.7	296782796.9	33028399.97	51044042.26	103944811.1	89794482.21	136824610.4	42760576.16	172197044.5	62788812.93	124033588.9	76298654.81	477517800.4	14500809.96	115084958.9	42182017.54	174953393.3	190673542.6	143512579.1	311173482.3	35803517.65	125345334.9	177934196.6
Com_529_pos	N-Tetradecanamide	C14 H29 N O	227.2253	8.751	228.2327	No results	No results	Full match	129687310.7	146571834.3	142338754.9	117694971.9	128249443.9	84602853.91	161549491.2	196771538.8	248657874.3	146805012.1	128077333.9	124904190.9	179512774.4	90376322.95	95456468.28	93434894.8	107652904.8	109028665.9	130378134.7	232491349.5	228885314.4	390775300	206106354.9	324413434.5	216085740.1	555060998.5	200007571.6	402990509.9	188154386.4	132036233.5	150402037.3	198781629.6	219849937.5	214796569.9	326451176.8	197118693.4	280631324	194319233.9	191433659.4	252480568.4	170997011.9
Com_541_pos	2-[(3S)-1-Benzyl-3-pyrrolidinyl]-1,3-benzothiazole	C18 H18 N2 S	294.12236	4.931	295.12955	Invalid mass	No match	No match	286914514	355045057.5	240238767.6	406817390	357703139.6	345475112.5	347226028.9	140086438.7	203383144.2	378872306.9	288733644.6	261212405.5	330102805.1	193708030.7	253314015.5	267241370.9	219176265.1	232539310.1	271446222.6	288683954.8	98440580.74	31456327.04	82072877.93	73287817.29	199727569.1	71277903.9	204084691.5	135809484.8	105061989.2	72686147.38	255826692.7	60854203.88	142132536	57636080.54	162439701.9	187402755.3	141209529.6	239367597.9	119943022.7	190093626.7	256392786.5
Com_555_pos	Pregnanetriol	C21 H36 O3	358.25129	6.842	359.25848	No results	Invalid mass	No results	91809073.84	182805446.6	40950396.23	36673986.74	94239522.12	60772495.4	33812691.18	80136653.98	16201982.04	234588346.6	43059703.03	114983485.2	38389705.26	95992512.62	66121520.85	77829642.05	79560844.88	55430452.17	79582753.39	29235774.28	121541910.6	141989857.6	177640074.4	143055949.7	71211205.94	114322696.8	366692926.5	44958487.17	102195897.3	113203996.5	43110755	38218444.28	18809869.44	19036420.99	37783447.09	27798128.96	49423110.62	93627549.93	27913602.2	28985419.49	97632368.32
Com_556_pos	Ecgonine methyl ester	C10 H17 N O3	199.12126	2.976	217.15509	Full match	No results	No results	82531829.52	239392681.5	58702543.55	158991645.7	52452775.81	61808714.83	75236921.25	110880996.8	51543431.21	105565988.2	29360284.8	106648633.4	109338423	26127946.13	23687665.21	396533542.7	90147198.94	44874704.17	89401476.88	149614089.2	6104574.115	21042707.71	96338624.22	43002165.91	17393348.48	7462404.106	54627434.45	5689569.352	54009803.67	27866476.71	329233751	4076233.17	38550455.39	17208324.79	114911934.5	83268922.4	26891809.14	126324215.2	1828423.216	73809896.67	43533227.99
Com_571_pos	L-2-Aminoadipic acid	C6 H11 N O4	161.06915	1.439	162.07652	Full match	Not the top hit	Full match	235272269.5	322644644.6	190751751.9	252029697.7	239799202.4	216605371.2	188850673.3	173397427.8	252426667.1	201735637.9	307728849.4	282234123.8	103500080.9	226847661.3	311310593.4	226853774.4	226679165.1	113176655.4	222534318.4	234769387.7	221572210.3	92474068.19	276214026.4	222224260.7	428229290.8	176984219.4	338912031	359850425	209514413.8	273670035.6	269479290.9	461538788.3	177997486	227290613.4	189378209.7	283715069.2	213800995.8	291494484.5	294618163.6	256898552.4	197343485.3
Com_581_pos	17(S)-HETE	C20 H32 O3	320.23478	8.128	338.26779	Full match	No results	Full match	344430076.7	169674498.1	172940389	194472315.3	189342753	282648701.5	194456071.1	163649052.3	76536512.75	146580627.2	199653109.6	142650057.8	162349654.1	349716936.6	256378108.2	263965752.5	336736366.3	163636084.8	304566138.8	255689996.7	239669124.2	326397645.2	384010235	196649410.2	347216553.1	181137605.9	287237473.5	266249438.4	386500455.5	375916788.8	199690074	258352014.5	318104119.2	229915796.3	206851353.8	172577556.2	272457719.5	191893454.8	184869136.7	164744461.1	272737596.1
Com_605_pos	2-Benzyl-5-[(3S)-1-isopropyl-3-pyrrolidinyl]-1,3,4-oxadiazole	C16 H21 N3 O	271.16491	1.407	272.17218	Invalid mass	No results	No results	221526921.7	351293413.9	207934026.9	367240751.9	272934748.2	232261808.3	213071446	104830765	26497115.43	244154752.6	45909209.63	224573550.6	335885728.7	84309820.85	196430331	220165279.9	240475583.5	227890305.4	244209020.9	233683538.2	22906293.63	5324390.568	20029268.93	20779827.23	21783442.76	11011578.67	15568368.31	17758422.63	5205705.106	24294461.64	83653737.24	28458271.94	12275480.77	8451182.762	4867666.102	24933090.44	12877468.42	38609697.07	30698217.1	24297955.89	78007786.16
Com_622_pos	Skatole	C9 H9 N	114.04733	5.176	115.0545	Invalid mass	Invalid mass	No results	212180633.3	198922872.6	305359701.4	237544836.7	190222831.2	237049224.6	202079715	304985779.6	315860862.8	294486039.4	239120667.2	272275240.1	189174899.7	232966173	277595833	248309448	278879024.1	241071812.3	205908352.5	225969440.3	428469531.7	274376017.8	313922632.8	346056210	318126113.3	430152558.6	231250599	397115157.6	337857255.4	357987011.8	289779890.9	480275196.9	396022391.4	485284666.4	256513581.8	331489479.1	278396528.7	295546940.5	463468099.3	332568542.3	295547245.5
Com_658_pos	PB-22 N-(4-Hydroxypentyl)-3-carboxyindole metabolite	C14 H17 N O3	247.11732	1.342	248.12463	Invalid mass	No results	No results	167954916.5	252500394.1	147553849.2	329472134.5	210196520.6	273308942.3	254474615.4	90171028.56	120927460	209276637.1	168128056.9	159092174.4	213408729.6	101263037.1	134057322.2	186365144.8	147968101.3	175282392.6	193494840.2	196878512.2	18948451.3	17925320.27	53783946.84	33548813.69	84921019.57	23856706.93	120471865.8	24533922.03	39074716.29	33996621.32	183384926.3	16685588.01	61082261.49	22348581.95	102740804	106089071.3	85899824.47	141944652.8	27373719	101859271.7	122058276.3
Com_674_pos	7-methyl-3-nitroimidazo[1,2-a]pyridine	C8 H7 N3 O2	177.05177	1.244	178.0589	Invalid mass	No results	No results	79808220.07	36900096.99	108994003.4	78743908.32	52260701.75	65007462.31	74385816.45	90082182.9	120921344	90827244.81	98940899.21	60884413.35	53657668.49	86363325.27	75706792.64	70533343.38	105942043.7	92651207.19	56486231.14	74800930.79	290121844.3	97216635.7	66183248.36	117965241.2	93593090.1	141889966.9	66389252.81	188823331.6	102480468.7	130446734.1	19882233.64	271382848.3	127457968.8	259290261.4	57973993.55	106913899.4	59101498.89	57266538.03	446767495.3	104750238	92204329.23
Com_692_pos	Phosphocholine	C5 H14 N O4 P	183.06638	1.298	184.07362	No results	Full match	No results	21241650.96	19830589.62	19003465.53	11146537.24	12480021.82	13530302.31	7544501.145	8432937.512	28357166.97	20425204.76	38595358.4	37989468.69	15323254.63	41135353.26	14625976.71	14338002.65	18787558.31	17795026.19	11563447.49	24751712.17	385310855.2	51735709.8	38181940.51	45642170.78	18165425.2	82229984.82	30028245.44	71052606.41	15508146.8	39644633.03	22514560.36	373816402.9	42876938.03	205820363.5	28477208.93	40817665.82	30178512.66	17195588.46	167133454	29767400.81	38395310.41
Com_705_pos	4-oxododecanedioic acid	C12 H20 O5	226.12119	5.506	227.1284	Invalid mass	No results	No results	131274812.5	140781576.6	403200760.4	176404862.2	244350595.7	219699230	169865112.9	117029994.6	146190488.3	185011963.4	355567333	188219890	186550598.6	115881188.2	163919138.7	224207244	260189385	247500581	216452375.4	262524294.5	30677178.36	13188558.91	44449126.01	100288236.3	8102883.232	190103452.4	47941537.43	9968077.958	98528843.66	88945748.09	52483392.91	67772025.9	93182282.86	81787449.53	162517385.3	148834199.1	131488783.6	105380327	34689026.27	164078318.3	151607357.7
Com_726_pos	O-Arachidonoyl ethanolamine	C22 H37 N O2	347.28312	6.042	348.29025	Full match	Not the top hit	No results	128023356.1	141267694.9	173764880.8	248740583.1	198096438.6	179174547.2	227862392.8	162453378.6	139625040.2	274201701.4	376504701.5	297207772.9	281161298.6	153526674	148755814.1	275464815.6	282530522.3	260890617	171846824	252251334.9	22720248.27	5659616.12	18579752.29	25364994.42	6913814.651	45144985.04	29652177.37	5975644.557	61090726.14	49176647.18	84962025.3	37006907.9	57914520.06	62501790.83	36302158.36	50621574.04	40063184.43	100877955.1	63106525.75	54234280.36	160860292.1
Com_732_pos	SLK	C15 H30 N4 O5	346.22242	1.426	347.22964	Full match	No results	No results	219524418.5	239668789	225794030	264907441.3	280914160.6	256100086.7	274752532.1	199321198	170944127.6	264692088.8	257095456.9	231046978.2	281600746.1	190893510	179252534.4	226973157.7	241073841.3	263548586.8	226369578.1	223744686.9	85112865.01	71495983	105975223.1	108889884.8	96510972.9	68021024.73	150715987.8	67506462.82	109320159.9	111315555.9	155733538.5	81602813.59	130748037.5	88089320.56	123769231.8	144784671.5	105597522.2	155189512.2	120971727.9	122618080.5	166914128.1
Com_748_pos	Styrene	C8 H8	104.06284	6.407	105.07013	No results	No results	Full match	124915603.1	173036790.8	136651079.6	129646160.6	117785199.8	96430921.58	136883763.6	112293853.4	182952749.2	121521663.9	124888120.2	202554103.7	93657637.98	98064564.08	212023392	199961733.8	124261281.1	189236934.3	102419391.5	135238454	211822720.3	257568774.5	191370600.5	362165804.2	194759116.8	622710842.5	135488764	411152715.5	169793598.3	198123983.3	217849422.1	216059387.7	297441481.1	185705314	341915535.4	231616633.9	182640096.8	151327818.1	183529110.9	206064982.7	189049640.7
Com_802_pos	FLK	C21 H34 N4 O4	203.12743	1.12	204.13466	Invalid mass	No results	No results	32638534.31	135915886.1	115255457.9	182093966.5	157017541.6	156099057.5	177987751.7	144495576.5	148136459.8	138945831	137642446.8	160131447.4	147596679.7	132230475.6	130874182.5	136312547.6	160209711.6	220602500.3	155270304.9	151095548.5	208658652	38332145.71	98748234.04	93857813.56	180931638.7	103797942.3	134143513.4	194130398.4	109638428.2	127702094.3	147954718	199638834.8	176491954	193294145.8	178188938.6	206200375.7	135552256.5	138701842.2	376800230.4	215434462.7	134444551
Com_803_pos	D-Glucosamine	C6 H13 N O5	179.07968	1.294	180.08693	No results	No results	Full match	205391933	272854890.7	169623976.1	62324803.62	56975646.46	197868531.8	178794393.2	136151019.1	52575016.92	43898885.72	296384384.8	233064221.3	137910249.5	161682258.5	268667865.9	183884505.3	30135425.81	51691942.02	188986084.6	76895361.29	95703373.1	30612803.79	176104719.5	143457878.3	251013937.4	31272559.62	145302799.6	37762940.19	87280960.67	152224484	206788808.4	305177555.3	65154525.33	139049553.3	98395775.38	196655041.7	114258558.8	68167214.01	134668941.1	163606583.9	121598038.3
Com_818_pos	Tetrahydrocortisone	C21 H32 O5	346.21501	5.965	347.22253	Invalid mass	Unused	No match	51601252.28	64945485.36	32800782.26	20766837.85	52292657.89	14902323.74	20672445.56	23014373.45	10848220.72	43085181.4	13307389.76	26199140.89	19633415.39	34260778.66	64211210.35	18046298.86	21256681.34	20648557.54	42416107.55	24509835.75	38830137.43	176867797.7	67099980.94	195326670.9	294869767.3	274324834.3	119361521.1	282405965.7	148041103.9	150063799.7	41679028.59	12978240.51	33472205.55	24928673.28	63684357.69	57216116.32	117823525.1	43467068.72	34334373.08	73103645.67	66742240.15
Com_836_pos	Cholest-4-en-3-one	C27 H44 O	384.33589	6.219	385.34326	Invalid mass	Invalid mass	No results	134483777.1	151647756.2	154198375	234559305.7	176587254.2	167552865.4	242890826.1	188612748.9	90804108.75	200766547.5	290795441.9	275372513.2	260525311.5	143321224.5	140706401.3	220515218.5	227626982.3	220081592.9	187932315.8	243544525.8	13802768.32	5501100.831	16791279.6	15576737.08	6623305.017	32316304.21	31700214.78	3398826.648	45813280.07	36532995.04	82439233.62	20242883.91	47455712.76	52949073.25	30636056.68	35353327.71	46058337.55	86552623.23	33170659.99	45854997.74	131361493.3
Com_862_pos	2-(2-amino-3-methylbutanamido)-3-phenylpropanoic acid	C14 H20 N2 O3	264.14821	5.198	265.15576	Full match	Partial match	Full match	91323571.36	139029860.4	171552659.2	229890339.7	217761025.7	220812006.8	236452296.9	55020538.03	91078802.54	128613238.3	93804695.6	122097962.3	130583512.1	78588330.92	88119109.39	113803803.9	114629783.5	133981211.7	124523058.4	109917836.9	38714589.64	28315065.71	55089389.64	45215310.88	59141764.25	97618505.93	98399133.86	92699008.7	39399110.01	30087379.43	137783682.9	73485353.82	139170831.4	29173304.17	30916606.9	104133263.6	72593251.46	94063383.61	153355732.2	207771660.2	106090362.9
Com_874_pos	N-{[(2R,4S,5R)-5-Ethyl-1-azabicyclo[2.2.2]oct-2-yl]methyl}-2-furamide	C15 H22 N2 O2	244.15426	4.683	245.1615	Invalid mass	No results	No results	133738995.9	226195606.9	122718321.6	84282209.96	111507433.5	180446055.4	68648890.29	66583972.59	285829315.3	241429160.3	48787819.72	212230326.3	143847656.2	194166247.7	113365101	250836548.4	256236612.4	29254692.96	77109888.02	141944094.7	7040541.593	2165059.872	18652666.57	44902436.51	18579397.86	19039112.39	62973898.67	13664324.05	51306619.2	46663048.79	58517213.86	28120449.77	85808325.53	54696579.95	127693964.4	43825961.79	36263324.44	41435562.44	5916660.282	34543597.79	102849754.4
Com_905_pos	L-Glutamic acid monosodium salt	C5 H8 N Na O4	169.03542	1.287	170.04272	No results	No results	Full match	155186482.1	179687695.3	189772588.2	171556511.9	193595309.4	175788815.2	153016002.3	156407209.6	186131919.1	225836271.5	164466341.6	203132226	197356284.9	155566667	110212193.7	189462304.7	151296051.9	143574128.6	149593532.3	175907097.1	72607851.84	77114867.62	223818831	189702440.1	171990121.5	22881057.62	182055347.7	43409240.67	127109685.5	133164376.2	223553625.4	144441862.8	225787699.5	117360588.9	169234071.8	125587228.7	123527685.9	268161153.9	127244008.6	66690953.62	153997262.2
Com_908_pos	DPK	C15 H26 N4 O6	179.09322	1.414	180.1006	Invalid mass	No results	No results	181570659.1	149671233.3	218423229.4	181388253.6	239881533.5	232011366.2	149531826.5	138531114.7	105176014.4	158356246.5	200524957.4	121778602.8	181687892.7	147499265.8	185394487.1	216507453	171539279.3	123303193.6	130546484	167253578.1	42833623.82	36013856.39	84312213	116800752.9	31355933.54	48443468.3	81317962.94	39744957.27	61546939.41	77669037.36	106250519.1	92317732.66	90340417.53	58327345.34	89229502.59	97219740.08	76217582.49	130336484.3	89135696.54	68072484.17	103383272.9
Com_921_pos	ELK	C17 H32 N4 O6	388.2332	5.212	389.24066	Full match	No results	No results	117414741.8	126175991.5	124509827.2	118542146.7	145184711.7	140562664.3	223418463.5	74407991.12	118874509	96504520.63	119010301.9	118367473.1	118506047	82836893.52	144942808.3	104038619	103817824.6	99149049.09	104693077.7	92810730.49	138816678.5	55352605.89	57095642.82	51785633.2	131458771.3	55300440.82	82622885.49	71223315.8	68114566.41	90525833.43	121274460.6	141447900.7	99638190.03	119276986.1	73452979.52	110423482.6	82182856.59	106804268.5	168728673.4	122587728.6	100195857.7
Com_931_pos	(6E)-7-(2H-1,3-benzodioxol-5-yl)-1-(piperidin-1-yl)hept-6-en-1-one	C19 H25 N O3	315.1801	4.993	316.18738	Invalid mass	No results	No results	159938342	172268948.8	83231174.81	232485326.1	218050552.6	227475902.3	201348430.4	75157758.86	155254486.3	116051873.7	123800818.4	77081220.33	132793748.9	85069272.54	115522841.7	118102172.9	73512276.84	107888292.1	95301305.21	137408200.4	93452302.42	58937035.37	93011558.27	59929247.73	179279671.7	78042080.87	87711293.53	89139418.96	49730472.54	70451225.93	141554091.7	101625927.5	112696720	57076325.09	99022289.99	170877960	83829008.2	157848090.5	166786089.6	150161247.9	133323860.6
Com_963_pos	GLK	C14 H28 N4 O4	316.21181	1.43	159.11317	Full match	No results	No results	169937109	198838791.2	154445275.5	175037313.1	191901685.9	183265759.3	214790480.1	150340397.5	156538493.9	100362600.4	232745527	183678173.4	215717563.7	147584083.6	155689902.5	186436522.4	180357201.9	215834618.7	179596220.7	156674862.7	100565703	90617351.99	139038413.2	109907363.2	132062357.2	69598668.96	148252304.8	86580601.65	107655769.4	105353711.5	220470937.7	77643522.73	163805837.4	116952919.6	190528559.9	167607974.7	147152017.2	163319655.2	97545698.8	151738340.2	147149968.7
Com_968_pos	LLK	C18 H36 N4 O4	372.26674	8.219	373.27402	Invalid mass	No results	No results	52945164.94	135388148.3	27275402.93	19606028.83	122563794.1	33354243.95	30305563	162850643.6	20958076.04	130718200.8	27550431.08	56195357.44	19811556.02	30634162.8	45164481.51	34033294.71	30583619.92	24534713.49	35543209.39	20173521.57	16761696.71	78297418.85	70719975.09	28987400.79	254666035.6	25648356.1	74562084.03	72824264	104629818.7	96016744.96	44650051.54	5005624.155	25414012.57	12486683.13	31042333.18	19690833.09	47994222.4	46410497.16	5494969.047	19775874.55	61770678.35
Com_1013_pos	VLH	C17 H29 N5 O4	367.22283	4.984	368.23038	Full match	No results	No results	116816167.8	139809230.6	112018913.8	135984637.1	225014934.4	159493658	113577063.6	64910088.64	96334836.38	129234812.4	199098907.4	86690126.7	102740603.3	81902748.86	58388775.28	86313314.03	73316722.21	116946073.1	107871679.5	121936042	77555752.22	48151778.54	78030425.97	64727925.73	101351467	41474535.95	79925287.19	49102695.97	60765706.86	62350240.61	60940589.86	78955009.89	100419065.6	78015677.14	64472382.95	130297720.6	65939015.63	64839914.91	91973821.33	85609532.89	106348609
Com_1016_pos	5,7-dimethyl-2-phenylpyrazolo[1,5-a]pyrimidine	C14 H13 N3	261.0677	4.866	262.0748	Invalid mass	No results	No results	154045158.7	108931334	172237817.8	120130300.9	91234829.91	128819948.9	129752032.1	230568046.7	193612999.9	132792210.6	138739541.4	168034741.7	102890567.6	134623060.9	146067279.4	192207909	157404648.3	220894508.7	100185875.3	129243273.3	108612402.8	172168688.9	166561978	253719908.4	56297842.83	255193787.4	127608330.6	64015857.53	143547125.8	95967184.68	178691942.8	35063378.98	191058142.5	163180497.9	202840692.5	171140843	187679354.1	210881665.5	190756559	233635793.9	170080734.3
Com_1043_pos	AKB48 N-(4-hydroxypentyl) metabolite	C23 H31 N3 O2	381.23865	5.149	382.24615	Invalid mass	No results	No results	105683010.7	140132928	103009625	153646679.4	219076463.7	158059003.7	112482731.5	81916494.1	66024750.27	97313023.3	99363656.52	66791143.96	125254633.6	70092884.79	85606386.8	103817011	78562236.15	117261228.6	114838587.6	104330168.3	30544240.75	46203938.24	48402360.86	41842958.27	42110802.38	40611095	54799362.1	26853950.44	55409246.84	55032081.66	62939176.98	17510925	51424164.2	48751936.33	88236227.82	73840749.79	73569030.45	76553933.81	38121239.5	77251782.24	90447634.59
Com_1090_pos	ACar 5:0	C12 H24 N O4	245.1634	5.197	246.17056	No results	Invalid mass	No match	4125625.277	4399296.202	2865620.496	5527416.616	3867713.244	4220099.809	5510266.437	5879054.822	3290587.794	2905570.375	6046371.777	5441375.03	5047297.333	3867368.031	6091892.729	9122785.099	7469340.822	4722965.688	3745938.264	2907690.094	76787676.11	1444165.355	91958238.91	12846217.15	16608872.23	8295304.696	8241378.494	27173216.41	2174303.238	5840139.826	2532010.49	17559842.51	68883929.5	51541376.24	4543334.868	2377889.659	4455507.903	5791787.236	287043941.8	3128262.831	15041513.29
Com_1098_pos	SQH	C14 H22 N6 O6	185.08044	1.427	186.08777	Invalid mass	No results	No results	142181752	165196889.8	203266511.5	155101016.1	209691065.3	182915204.6	172179751.2	157676614.9	91490619.91	143230708.8	172427437.7	158092928.5	170137809.5	111159689.4	154646057	180016333.9	169045645.8	137862378.2	141832384.7	159133595.4	17651400.55	41507114.15	51952426.7	73856575.55	20530256.14	61420508.7	69652885.63	16084790.5	49499090.29	41956446.32	123420431.9	29775245.2	55282103.56	41824036.91	88529677.33	78213702.29	55479070.84	132716183.4	49066896.22	67702574.96	111676137.8
Com_1110_pos	Prostaglandin I2	C20 H32 O5	352.22434	6.513	353.2316	No results	Full match	Full match	223117929.6	17598459.34	30949162.47	12750257.22	22914288.22	9497970.444	12380260.11	19467981.84	27358966.77	10507395.08	12895518.41	14592111.83	13792336.16	15792171.45	18327657.47	25014547.99	17723132.67	18878611.82	12470516.45	26813425.45	137731745.3	48139302.79	50710829.07	13910035.42	42173142.28	15771027.26	22692737.79	61391725.58	26270420.94	51316261.63	23079517.4	42149199.76	58371090.97	78623956.67	18490954.27	29381054.43	11101614.32	24183047.65	81965195.46	28565626.19	21640456.87
Com_1128_pos	4-oxo-4-(5,6,7,8-tetrahydronaphthalen-1-ylamino)but-2-enoic acid	C14 H15 N O3	262.12825	1.35	263.13544	Invalid mass	No results	No results	126340655.7	169716126.3	104424628.1	109522716.9	202291120.7	141769570	107464952.2	13045506.71	72527644.41	105442732.7	159626253.4	91932133.81	86768637.42	82105431.92	120150615.2	129724432.3	95627903.8	92715958.6	133406030.8	65567952.21	6071018.908	24411858.37	29104700.81	8470447.536	6458049.827	36216179.63	18080032.54	4574074.372	34839957.14	38956040	33165337.98	7668567.099	7795828.336	8833187.196	53706417.17	58715224.53	12041932.26	81199432.18	12704062.12	54940021.87	98003474.92
Com_1137_pos	7-(2-hydroxypropan-2-yl)-1,4a-dimethyl-decahydronaphthalen-1-ol	C15 H28 O2	222.19876	9.884	223.20592	Invalid mass	No results	No results	92576796.4	120389004.8	141911181.9	97859758.02	82711326.78	78379375.67	126791505.3	96079623.84	112906906.2	86263623.89	91854851.85	55356700.23	137383950.6	52217775.47	65086461.36	12734229.59	57108191.82	58734111.61	91268344.85	167954355.4	155302315.7	183206344	95960127.4	49151308.07	110305447.1	187703547.6	93485858.41	136301617.7	110849113.5	62680328.87	58474004.49	86027201.8	125985676.3	123050283.5	163029476.7	57306245.44	176374360.3	95423700.21	90345272.04	148241879.4	116948358.6
Com_1140_pos	N-[(4-hydroxy-3-methoxyphenyl)methyl]-8-methylnonanamide	C18 H29 N O3	329.19582	5.081	330.20331	Invalid mass	No results	No results	105605792.1	12597474.79	91319396.1	195095175.9	173313466.8	185460234.5	169644394	38804514.52	122011036.5	100039890.9	103609616.9	73831226	112424387.1	71155019.22	98695509.47	99568693.64	83976081.08	95151451.81	87491249.56	111812019.4	54380188.2	38738404.85	30248884.39	51458407.57	101616702.9	28367720.84	73489891.73	148149686.4	29575265.96	38387153.01	120011441.5	77454226.71	97903294.37	61538079.97	73887858.09	203786985.7	63998673.69	102978620.8	81579488.87	183463520.9	109447538.4
Com_1148_pos	5-hydroxy-4-methoxy-5,6-dihydro-2H-pyran-2-one	C6 H8 O4	144.04247	4.698	145.04974	Full match	No results	Full match	100330741.5	154917825.6	140009298.2	121844946.8	113753102.5	133921105.3	104039181.6	94287270.38	142302099.5	132951236.3	166960517.7	145991522.7	151055674.6	129790101.1	122223830.9	118616865.9	118878196.5	122330683.5	119344292.8	166426624	93613820.33	88834686.91	128728071.8	126845482.8	104705400.3	179911615.1	111229525.8	128666882.5	121881257.9	140575221.5	104033607.1	202241858.9	164969511.3	130923684.1	145176963.3	225309903.5	128649183.9	158371578.8	188684039.7	171857419.3	86447236.6
Com_1153_pos	4-Hydroxypropranolol	C16 H21 N O3	292.17523	1.285	276.15601	Invalid mass	No results	No results	118819953.9	108007224.2	136682860.1	153205645.5	105222814	145297324.7	139287117.6	144370504.5	233076695.9	133146161.2	141401741.3	139487471.2	124344885.1	123675443.9	78515610.01	112881786.9	122450339.2	192014770.2	102536030.3	127496712.5	142882393.8	57808796.5	52033087.84	207328599.3	112153545.5	84156278.68	113389376.9	99643888.69	66966040.96	85124255.81	157688349.6	124294756	124564498.6	190374682	111174709.9	164295260.1	70463362.89	165978188.2	189881355.8	162708105.6	120685563.4
Com_1171_pos	indoline-2-carboxylic acid	C9 H9 N O2	163.06392	5.69	164.0712	Full match	Partial match	Full match	61661312.1	41283072.65	40005919.81	48119868.56	38980306.99	66342837.9	96451747.75	35130094.59	58035627.86	129362930.9	128203999.3	89550640.08	74698491.67	28241826.71	120498736.8	64440740.66	14787572.78	17670514.49	98169771.55	99601024.22	5391524.527	15134097.46	86283271.44	176360240.6	58721820.66	266551307	126728888.1	54229524.61	107847949.1	93334671.82	133948916	3020025.652	83093377.57	13312738.83	52641935.59	27860565.32	240607614.6	210603787.3	7880719.809	36912441.86	48106293.34
Com_1179_pos	DLK	C16 H30 N4 O6	374.21695	5.168	375.22342	Full match	No results	No results	137757663.4	102960220.4	169303155.4	101875376.2	155078184.2	135427084.8	176195596.7	50656347.02	93019610.29	84294614.87	101003673	95579231.73	128407187.9	92476044.26	103107224.1	72299117.68	112600526.2	176038564.1	103503430.5	79702208.77	144817906.6	95283916.98	88555504.87	86622699.9	94265693.58	74207108.95	84117229.38	77545045.96	73658752.52	64408572.69	111486628.5	136870208.5	119361366.6	106123858.1	87074947.77	94877825.78	70951383.26	105129086.9	155667548.4	101799793.4	117181912.5
Com_1215_pos	Cholecalciferol	C27 H44 O	367.30921	6.225	368.31635	Invalid mass	Invalid mass	No results	92015252.37	106664782.5	104620302.1	161537397.2	123026730.5	105564673.3	168870532.6	130976564.9	63674965.21	138914255.2	211124698.3	189454620.5	181508423.4	103755319.6	98379958	154947081.1	156826752.6	153492085.3	130370173.5	165573492.1	9697700.514	3653644.588	11612644.77	10543689.29	4802936.803	21907516.11	21395795.64	2642875.328	32040157.58	25343788.73	56993595.82	14242238.89	33396101	38160251.52	21303967.34	24764757.35	31867775.55	53199444.18	22622452.07	31460118.33	87452973.52
Com_1256_pos	Nitrosoheptamethyleneimine	C7 H14 N2 O	142.11109	5.014	143.11839	Full match	No results	No results	93800559.44	128059571.7	73830891.77	138366996.5	118973857.6	166236455.7	89919402.49	84712292.11	67699624.54	101872924.6	94904974.05	68380136.94	70745059.48	72417501.93	138765770.9	90649729.29	84386260.5	92961280.92	138771944	96477264.37	35528113.26	60933368.72	62947401.36	62218683.03	74098794	64069460.03	99182188.81	67506852.27	60694947.57	111143769.5	83788847.8	22447289.13	65916916.9	40436838.59	131440980.7	97762891.78	71357173.79	150232733.8	56994966.49	80503383.21	68098877.17
Com_1263_pos	16,16-Dimethyl prostaglandin A1	C22 H36 O4	386.24631	6.343	387.25363	Invalid mass	Invalid mass	No results	75722348.97	37702402	29996228.49	26748271.21	35290806.99	23722054.43	34330935.44	60296163.67	24589447.03	45295903.27	24334419.27	50433221.61	28201616.72	172721153.2	55697902.98	63232353.85	63567145.54	38705716.54	113793955.9	34254671.35	19434410.89	76235807.95	92814723.83	53988658.92	72532448.15	48251801.62	109795830.3	93638672.76	87523647.69	140134882.5	45827504.82	19476945.52	34540866.42	28389932.08	67958113.54	31187359.77	41422425.27	40029491.59	8689687.763	19339418.87	60835921.78
Com_1271_pos	D-(+)-Maltose	C12 H22 O11	364.09887	1.345	365.10629	Invalid mass	Invalid mass	No results	69339504.61	94722062.89	222936549.9	90018450.82	83394323.58	63119084.97	28533529.01	9668004.868	17432124.37	71494109.48	99438480	19528200.66	76075257.82	24191096.65	9779428.869	41618386.42	29881668.7	28312703.17	53318306.58	100667529.8	19247531.53	2821371.216	10958252.55	6001912.212	3565460.372	4202709.286	8741116.223	3371594.327	16161337.06	10452553.35	4381012.544	75610777.6	11344626.09	20140003.37	20415686.3	31900058.99	10961058.67	11177099.69	227697901.8	17946513.11	27541856.62
Com_1284_pos	APK	C14 H26 N4 O4	339.18017	5.205	340.18713	Invalid mass	No results	No results	121238150.9	84922892.25	138667890.9	168842804.4	163241523.8	121494933.9	134060891.6	96712353.21	100847254.3	153885799.1	139857744.1	87314912.54	80122456.74	90304342.17	103783524.8	122827374.9	128141003	118608344.4	125883361.2	71594363.89	121988200	71045136.95	39691515.1	74429407.55	85987558.34	48072992.18	86528581.69	45546651	99759075.68	76684873.19	109315284.3	52235782	59726171.18	83247099.1	90365778.31	86687512.57	77942599.26	113285261.4	109067861.7	91186643.56	96957071.09
Com_1296_pos	Isorhapontigenin	C15 H14 O4	258.08969	6.078	259.09665	Full match	No results	No results	21791750.77	17990285.64	17569384.4	17711696.29	16253440.77	16449306.97	20987340.24	2205759.002	26702329.06	11595650.12	23048485.81	14983302.28	20481597.67	10384644.74	16089811.47	17486739.82	14827708.85	16598162.99	7529559.883	23082155.5	18667652.42	1529270.853	8980710.99	4647372.85	18516769.59	6026405.476	22735356.16	13455384.34	5971387.527	6462092.157	13079334.42	278260668	32973104.95	25109867.68	17845556.56	33543238.95	12829970.29	45718812.14	24552878	50524502.14	20472286.4
Com_1313_pos	Guvacoline	C7 H11 N O2	141.07934	1.423	142.08664	No results	Full match	No results	85104980.48	114892724.7	94698679.24	86494065.44	123621859.2	98998371.41	112462661.4	89113024.59	79208191.06	100288175.7	141023116.3	100097982	108491675.8	78184542.01	104676467.8	102611242.6	92861959.44	96343761.02	96725705.41	94205609.63	38721707.77	73917927.4	89059884.7	78375632.36	71823150.7	51994686.36	73336845.26	44712100.19	49824748.11	57521572.58	179566433.9	44713916.62	124662728.2	63282833.52	123160990.5	89046968.89	103066848.2	104174766.9	59038083.69	80869548.89	84613635.8
Com_1345_pos	7-(1-pyrrolidinyl)pyrimido[4,5-d]pyrimidin-4-amine	C10 H12 N6	216.11153	1.461	217.11888	Full match	No results	No results	65336022.9	126708872.9	72250826.45	135806013.4	123416641.3	84800970.73	150405157.9	90731496.83	45981712.4	97588709.54	100270735.3	71076818.04	157259687.8	52878012.57	81318771.84	128860638.7	34368905.01	92648848.26	91227734.68	76339205.34	101704965.8	20683752.74	27785543.36	37557647.65	36690451.24	27394004.47	40941970.36	36598220.15	30480259.71	26517558.67	49205554.2	79234773.78	46206743.81	35188820.61	34750834.94	51331427.58	32207286.77	39093433.91	159140767.9	41576931.41	51070021.9
Com_1359_pos	GNK	C12 H23 N5 O5	299.16419	5.784	300.17175	Invalid mass	No results	No results	76814000.35	107265072.5	3832701.448	159598446	124965844.2	103883988.9	96858589.95	37178020.57	57941213.1	54303434.73	66310930.48	2222339.375	70048440.19	12151570.64	104802338.4	60780427.93	2058133.45	3907036.583	39490895.86	85657742.45	7878496.853	13438014.62	43451411.33	25541635.72	28707067.7	42110199.98	51547028.69	23903201.32	33559736.75	31615770.42	134221365.2	2201320.013	7799552.74	6904524.17	79967797.87	68786804.05	61572174.98	133753371.5	1284316.917	70600025.43	60789957.6
Com_1396_pos	(2E,4E)-N-(2-methylpropyl)dodeca-2,4-dienamide	C16 H29 N O	251.22534	8.563	252.23265	Full match	No results	No results	65217060.37	71023972.77	90318159.9	62153260.55	38491021.21	44986684.97	75439710.49	71752249.61	108127548.8	75106532.28	69326004.27	82813460.22	84100696.1	42291274.83	73771642.89	48656567.14	39261091.99	62056024.73	60849475.48	97331779.38	142465218.8	144181318.9	87451090.38	98203390.7	88730730.74	375829719.9	60052391.23	171649853.8	78840563.25	65224916.08	62733456.06	116410370	82424773.49	82305716.43	133296578.3	88306988.11	132583801.9	82421698.63	104086715.4	130830374.6	65013317.45
Com_1404_pos	16(R)-HETE	C20 H32 O3	342.21761	8.168	343.22473	Invalid mass	Invalid mass	No results	21145901.91	14218216.58	34743422.9	5515016.147	10384587.45	11571297.92	13665534.19	23210312.03	58998047.73	9798687.45	19752073.64	23276844.87	9093011.736	14694211.35	28684472.81	17541530.02	8085640.416	34443425.08	4436314.238	39194180.59	52829131.64	41393963.97	36100150.42	55563615.97	44120660.17	64681910.43	23339523.98	140707707.9	31378583.44	45832766.74	23671700.79	251824732.9	112000799.6	114362822.1	40285622.06	66835322.39	55270858.01	27238148.51	174627538.1	49372383.29	31006382.75
Com_1415_pos	7-(2-aminophenyl)heptanoic acid	C13 H19 N O2	243.12247	1.431	244.12999	Invalid mass	No results	No results	73431940.65	125943752.5	82460548.32	150284873.3	139485208.2	101610487.6	137826013.8	54730561.38	40501507.91	95904254.17	123663128	89302554.41	151633529.3	41050859.96	70987775.58	101381313.7	112179757.9	101655505.3	98009048.94	86208851.94	40749939.43	21001139.06	26582262.84	27908876.41	26401988.47	23489505.29	32887750.48	23739410.76	27041217.11	23563093.69	45937328.41	37307676.44	32637429.47	28746850.61	31949794.38	40466398.44	28184242.65	33638268.91	53352992.98	37059728.11	45403673.98
Com_1429_pos	Quinoline	C9 H7 N	129.0583	5.724	130.06563	Full match	No results	No results	56896862.27	106813196.3	46630975.41	148739962.9	123819242.3	95164425.24	96418465.02	57795552.83	50529184.82	78048383.21	72033847.19	28904461.19	74981068.87	21585638.67	100266373.5	76583294.22	20993383.81	29174638.79	45439683.34	98775728.77	12407980.44	18645702.14	30305051.52	44373105.37	15604736.97	45943905.61	42605383.37	18774114.38	36900292.71	30762072.61	115991816.4	14362622.25	39630203.66	27986925.64	70531440.5	58026368.94	63533115.89	108273751.6	15743162.73	97984965.97	64512060.54
Com_1440_pos	ALK	C15 H30 N4 O4	165.1137	1.452	166.12099	Invalid mass	No results	No results	105556516.1	140853854.3	80852220.51	131874567.9	128656310	103399714.1	137359972.2	106178448	69474436.3	134194016.1	139622888.6	130779625	129984759.7	105642402.6	102563578.3	121529524.6	109190217	149007797.9	130472174.2	124761805.9	64250280.5	44961973	67344415.34	51184338.75	60122622.2	40404362.49	98302507.35	33414719.66	61467077.87	53395528.61	85171590.29	38004365.73	55864388.19	50692247.97	78163673.15	84661283.46	67207554.84	67501956.78	78164638.1	80189108.68	89038807.14
Com_1450_pos	QKK	C17 H34 N6 O5	385.23346	4.99	368.22998	Invalid mass	No results	No results	117219980.7	113654972.9	101669745	117820659.9	128956093.7	139784908.8	133942859.4	57170408.01	109618787.4	109572064.7	96674243.06	65665902.59	88274024.57	70786840.08	63445768.17	105804113.5	67914168.38	110615436	78421169.81	114916765.4	71929018.11	34357628.91	62657130.68	54536500.61	90202699	33814070.53	67429268.53	40928951.56	43690461.12	52277043.69	58931805.98	86292215.28	106537888.8	70303310.68	61910889.46	113165036.9	50232824.58	54579088.95	107512232.7	95794095.08	105492503.9
Com_1472_pos	2-[5-(2-hydroxypropyl)oxolan-2-yl]propanoic acid	C10 H18 O4	184.11055	6.172	185.11841	Invalid mass	No results	No results	125646351.1	32716365.28	101686984	87244726.54	68789221.28	111060130.9	106748438	87810194.75	74435315.32	159608800.1	133240642.5	104934632.2	121021709.9	64003674.95	89712591.48	104415551	94909293.17	75811328.07	61580629.84	150025672.9	42230232.16	42300185.31	39156767.92	76091566.72	28180750.46	30139073.25	59064476.84	106864796.3	73269236.8	54428082.2	111794346.1	107650347.4	54348279.49	43689614.72	89629313.46	61316945.08	94442955.26	113483927.3	44999603.33	61104889.15	120894305.6
Com_1504_pos	PC (7:0/8:0)	C23 H46 N O8 P	495.2971	6.128	496.30435	No results	Full match	No results	112486641.5	102612475.5	83441753.16	71786465.39	142622595	98970286.29	78312768.37	104835293.9	62460631.64	91065130.73	84718940.71	115439046.2	101657907.3	73519056.29	96851807.97	112903529.4	86749668.23	112454238.7	87802887.71	153691915.5	6642474.507	12445785.66	18152929.56	32251747.18	7561265.729	30850270.56	43223767.38	4588744.247	36778030.95	40450787.59	64064029.37	17032080.95	31186365.12	20612102.16	32336935.16	30379795.17	35208228.22	71431632.84	27793298.23	26666184.81	65154282.62
Com_1530_pos	Secnidazole	C7 H11 N3 O3	185.08042	1.282	168.07706	Full match	No results	No results	150421727.3	73804143.33	74513880.77	77457446.8	81887634.27	79799893.3	72035089.92	76626141.1	50408876.25	75501891.44	73272847.31	136268869	81245243.81	60862990.85	135817243	78530749.29	69712898.35	61616660.23	69140891.9	147979743.7	9281124.867	33992320.55	27921651.07	30380426.06	7959647.979	26102489.38	82995873.36	8713841.084	40542217	11570503.45	60957042.27	18367415.59	60223538.15	26901189.88	51979827.21	43364582.63	50461770.94	55933321.69	51350525.63	43465424.76	57415062.16
Com_1546_pos	3-Methyl-2-oxobutanoic acid	C5 H8 O3	116.04765	4.878	250.12909	No results	No results	Full match	6765885.871	13803522.14	8031741.307	7133683.751	5393487.779	18259537.85	13777773.63	5569100.545	30700668.01	51373287.32	8673866.424	14121910.93	9612433.928	5211056.538	5476188.483	13500077.05	9757274.586	8771330.436	4002838.284	6443857.105	6114612.631	2262523.093	8160733.236	9232071.589	150832008.2	9808481.622	46088310.39	115460436.2	7414242.977	8848239.206	11334150.46	7417468.881	9269271.491	6207460.015	8014933.65	14971658.52	29447624.77	7855075.566	4153096.685	14476523.57	17561951.18
Com_1559_pos	6-Keto-prostaglandin f1alpha	C20 H34 O6	370.23649	6.203	371.24326	No results	No results	Full match	47926069.21	29826242.86	55536146.59	25504798.38	22309113.14	24849765.72	22697891.45	31318166.06	31354923.07	36173398.33	31055621.73	54592612.6	24912887.94	31270799.75	42193185.76	46790055.55	32752206.56	33716429.09	20900324.17	43071918.95	95847279.63	90726785.19	108516344.6	168754286.8	132429284.8	195370991.7	66491506.37	163584558.1	67976682.79	101112765.7	40982358.27	171090398.4	121232429.3	65699099.18	29057424.61	120173114.1	45097944.08	51879695.85	117957042.9	100796365.7	67176044.98
Com_1584_pos	p-Mentha-1,3,8-triene	C10 H14	134.10979	6.708	135.11702	No results	No results	Full match	104906295.6	82341341.62	84184615.03	48608014.19	86143551.05	67989757.88	52409216.01	80886440.08	15411545.09	59729972.31	65462555.47	58412895.33	48807352.93	118074835.3	96251170.66	66906087.28	76790891.61	62841955.19	103649363	71085913	39056530.02	60536182.33	69309063.58	68402136.67	109759225	64010996.81	122417071.3	85765850.74	127539591.6	116747877.7	39677329.74	17038039.18	48574710.29	23749112.91	103606963.7	58047315.34	135316504.5	59613163.74	10466767.36	72248430.96	91125318.62
Com_1596_pos	PC (16:2e/2:0)	C26 H50 N O7 P	519.3334	8.941	520.34039	No results	Full match	Full match	43622778.45	34453322.06	66923584.38	44517967.97	35454056.81	20987642.26	43398183.53	33842260.32	127356091.8	20050887.75	56676195.64	61064554.53	22184646.07	32407972.17	36861242.95	19778742	54585789.41	134477297	39356476.74	117688703.9	147443957.5	2424953.347	10802046.18	9114004.156	57392845.56	36553887.93	38074663.73	187882438.8	46495179.95	40044736.38	16041391.95	62454482.49	24901851.29	106836065.2	32029779.75	34460068.29	36860292.28	10730176.2	20979459.07	91780082.44	52409465.06
Com_1626_pos	D-Raffinose	C18 H32 O16	526.15191	1.32	527.15918	Invalid mass	Invalid mass	No results	1888964.577	1966439.677	4986169.275	4211744.042	2879438.031	1632571.615	1948981.965	2122657.828	1876648.549	3080088.931	2122872.929	1618442.203	2188285.777	1568047.199	1684912.545	1543312.078	2204341.609	1812119.112	1838146.866	2490301.9	6237863.046	1621507.206	1706293.441	1820751.402	1661021.301	2271109.624	1640018.005	2019337.96	1674155.827	1790612.241	1959020.815	88299047.06	2075687.888	15159566.89	1857264.288	1997563.004	1811693.677	1669105.672	179266161.3	2011869.729	8293039.772
Com_1677_pos	3-hydroxy-2-[5-nitro-2-(1-pyrrolidinyl)benzyl]propanenitrile	C14 H17 N3 O3	275.12793	5.168	276.13516	Full match	No results	Full match	65507946.42	61754636.83	24915584.31	125044067	60063465.94	45220507.35	112569888.6	24879014.8	22555557.49	55537952.63	68008833.1	32144877.35	109696819.9	20495613.67	57514882.41	40658091.58	39133506.69	35226824.63	51185152.97	34270102.71	9902588.178	4092874.063	6962867.755	6829801.372	13983791.32	18620104.17	14080315.62	10620890.67	14147323.84	14007892.3	47725189.65	6897906.54	15500010.24	12264407.55	9652843.363	17587234.9	16740113.91	35482503.7	11852694.79	17340054.87	56027308.95
Com_1684_pos	IRH	C18 H32 N8 O4	446.23895	5.261	447.24664	Invalid mass	No results	No results	112285142.4	68737636.63	81034403.15	109479259.3	26686472.3	104795084.2	115968663.9	54857613.57	60854499.76	96864706.31	110728516	103739253.2	113241827.6	89438501.25	90395141.43	95605033.23	97317124.01	46258908.25	93757642.61	74803112.35	77405038.25	77899920.85	42386291.09	53590055.87	74423600.9	49953968.22	83324768.71	67518017.73	51099549.44	60738516.26	102452306.9	30988034.22	73656385.48	38857847.32	62400277.28	91988261.45	64645989.93	80475070.94	57994985.59	46119422.38	100766245.3
Com_1687_pos	2-(2-oxo-2-{[2-(2-oxo-1-imidazolidinyl)ethyl]amino}ethoxy)acetic acid	C9 H15 N3 O5	245.10177	1.346	246.10921	Full match	No results	No results	38622839.88	82370219.96	16408321.45	106563716.4	89437395.42	41791022.74	28768385.87	13305146.05	10305936.43	20933143.13	156839894.1	12075003.14	86893204.02	12039695.98	35676001.94	35139860.96	14015011.03	13340583.57	53814087.74	66763701.26	3444824.216	4336302.603	6985998.64	6235445.772	3625868.543	5430638.552	17063822.95	4156020.516	4359840.098	5178719.028	33661304.5	6008435.378	4365409.883	5599419.272	15686156.37	19787355.82	10106308	78246780.8	7083959.223	19635861.37	26194915.85
Com_1708_pos	2-Linoleoyl glycerol	C21 H38 O4	336.26444	10.364	337.27161	Invalid mass	No results	No results	58763421.77	44406427.3	83410677.83	57906803.83	39236655.63	36359585.58	61595699.03	53835516.77	45528516.73	25352029.58	50913778.4	28153711.15	54065676.17	19021002.54	44523926.81	8153826.944	26782526.26	40495482.22	30930115.94	93183033.85	49955396.15	29737861.04	23748480.2	16115656.17	40990140.26	158562725	26110082.4	76813369.37	59083844.81	26621545.77	25000195.08	29278887.56	55870438.61	144632928.5	71934549.92	10331190.86	117447696.2	42273312.95	23058888.94	173503290.5	44114394.8
Com_1729_pos	3-Pyridylacetic acid	C7 H7 N O2	137.04805	4.87	138.0553	Full match	Partial match	Full match	50720377.16	80007823.48	67756365.49	80270267.24	60915118.43	92778401.23	62943030.47	58535251.91	145997022.8	95897456.56	81093680.78	90974587.47	71503847.3	51976182.55	83919195.87	60805404.63	59533895.15	59820832.71	62310677.18	79342442.04	40081466.11	64171437.07	73183266.19	81667021.2	119613412	89658557.37	87450727.6	150646591.8	55937225.67	62822047.08	85487212.17	54657259.66	102082801.7	74520855.3	76737625.54	73056437.58	87968172.16	89825007.99	50018506.85	73755161.33	77528650.41
Com_1730_pos	FMH	C20 H27 N5 O4 S	433.18252	4.163	434.18967	Invalid mass	No results	No results	66920415.81	48530496.19	91134847.12	97039925.46	81263345.42	80519555	78626241.32	76422741.4	39369159.61	46862109.03	153080345.8	123015775.4	75004317.14	42919747.8	41191399.42	110087844.8	110681091.7	120584100.5	94037369.27	102098761.9	17830580.26	6636303.464	29142223.05	38375824.36	10474154.32	10534037.73	10494784.54	5824650.675	37047585.53	32356056.53	47699310.14	26361534.27	56371336.76	32737301.23	47738903.39	35646711.25	17384454.03	49780729.09	17997309.16	20510141.5	54510418.38
Com_1783_pos	Theophylline	C7 H8 N4 O2	180.0671	1.107	163.06384	Invalid mass	No results	No results	49345597.18	63224673.66	57133266.16	80818253.59	73926623.53	58789273.8	66773611.18	47940659.2	17297071.79	78546565.89	57386846.75	83034533.97	96358871.55	29081765.01	48541890.77	64095883.09	79281445.21	119252134.4	75791585.37	73229164.69	10216615.56	1854109.337	3698004.997	11956706.36	5837625.788	7650884.848	6923358.629	6531670.726	9682219.979	15138071.08	22564361.64	8850308.681	14447887.82	9821225.704	9579062.423	18809183.81	7553693.162	37188623.71	16253628.05	19157548.9	42058797.5
Com_1817_pos	QLK	C17 H33 N5 O5	387.24904	1.438	388.25601	Full match	No results	No results	61943194.39	70808710.21	47153208.02	68398829.02	79771904.1	65094605.63	82648948.61	54558689.39	45993619.66	89398414.66	71283841.31	68501893.49	89368383.1	59428642.37	47389650.35	59335158.42	118387557.6	78611117.9	67468918.93	56733421.22	44901215.48	29412495.74	37430233.35	35355343.26	47122762.77	20692278.43	61082047.34	22554761.71	37400912.76	33824389.44	43391859.57	31285504.65	44925228.64	48642693.75	38891316.09	54115108.08	29671201.01	33623958.23	65871498.98	45253071.23	51184923.25
Com_1821_pos	3-pentadecyl-4,5,6,7-tetrahydrobenzo[d]isoxazol-4-one oxime	C22 H38 N2 O2	345.26755	6.124	346.27472	Invalid mass	No results	No results	78944562.32	75718788.53	80025725.76	98821223.46	93984958.97	88259866.2	106912405.5	98667862.92	44511776.82	108104426.6	133465778.1	112346793.2	113244297	65857572.77	74825077.2	90460793.7	92097571.76	86088910.61	84367429.07	112734551.8	7755263.3	5491992.745	8934118.147	10136023.67	5160658.987	24600211.19	22198480.9	3026970.37	25086811.47	19317766.47	43752023.52	9287147.585	20847604.97	27162909.94	18991863.41	15939201.58	26149699.87	49923378.27	14011481.92	26299047.16	65521791.24
Com_1870_pos	N6-Me-dA	C11 H15 N5 O3	265.11676	1.364	266.12372	Full match	No results	No results	30793737.49	47860500.78	32864179.93	58913883.82	44158023.88	30052587.5	39542457.39	29278357.61	29874855.82	37184914.44	50007372.85	32153015.1	33149061.99	25483143.36	22805701.65	26163165.6	41288953.3	33675592.35	31121602.98	35261311.87	18223974.65	9469992.405	10731835.82	11881866.58	12149070.99	9901892.053	22962985.11	7512218.496	6438281.261	10105656.93	56320431.2	80565352.66	12769959.58	15763268.5	22380301.57	23598658.15	20214209.01	24972019.52	154360063.2	25102983.76	47660878.27
Com_1878_pos	N1-[2-(4-chlorophenyl)-2-oxoethyl]-4-chlorobenzamide	C15 H11 Cl2 N O2	516.27463	4.965	259.14459	Invalid mass	No results	No results	81241888.98	97447459.26	3562241.18	89595064.39	113515910	57580456.33	67088595.26	45528126.12	49473439.69	28889142.33	78947568.95	4130780.532	67340217.15	25632574.33	87583680.81	57247084.14	3046598.457	10080899.71	46384932.99	97768199.58	9837820.795	16574245.51	42188634.7	51459484.72	48164962.72	42185099.21	58487402.36	31392973.17	37679127.4	30536745.34	100915132.8	2111093.397	9339928.571	7941748.923	54951944.09	60331456.09	54776549.57	82579969.75	3148053.632	72286276.42	57181277.99
Com_1887_pos	Anthranilic acid	C7 H7 N O2	137.04807	4.969	138.05544	No results	No results	Full match	87283132.74	90498176.87	115497946.7	101255599.1	101372975.9	92326080.64	102484122.8	82007888.73	69768520.11	96862458.53	105363180.3	91829373.59	103066624.6	52491574.9	98431263.39	79433559.38	72661629.39	75821758.83	80251908.17	104009486.4	21021177.1	25752568.34	53151176.33	64221886.41	35868440.14	71219726.39	40341571.75	33448183.27	42349005.18	39919602.21	102971260.6	28501583.47	53521050.32	35323473.52	80643902.72	45490024.08	76263273.7	76656441.25	30771332	54763964.08	74367778.09
Com_1906_pos	MMK	C16 H32 N4 O4 S2	390.17564	1.32	391.18307	Invalid mass	No results	No results	81560792.82	71140698.05	87011046.66	97851955.02	111673273.4	101181924.4	87639962.92	34515279.58	38880530.47	74304591.69	70866421.16	57983680.27	82815073.97	43813406.73	53735379.88	89793233.92	30240745.31	30365583.05	85269984.79	81530928.62	20194934.71	16423298.88	28020764.75	18833030.47	26092400.66	19724969.43	32244177.69	19219696.41	24720527.59	24974201.98	60830747.33	18197728.04	25690881.96	22488752.71	30539323.81	26516550.7	22199497.34	36957617.54	25431085	26074651.39	60199494.75
Com_1933_pos	VLK	C17 H34 N4 O4	358.25144	6.32	359.25854	Invalid mass	Invalid mass	No results	48234965.56	63096122.16	24230699.61	19322001.89	32224003.34	20244601.68	25169997.62	31310697.72	19618127.18	86908048.82	17553542.29	57236868.16	22576694.23	33140772.4	41777039.11	35711591.5	36787235.73	29214200.07	30845011.16	23458211.77	22533621.15	39291385.87	38858899.87	55506843.64	44673292.69	61397297.06	98733513.16	33713506.5	37527146.08	45203626.31	27971854.04	13444536.52	12689735.1	10532422.38	31888535.62	22245494.13	27766198.35	43676249.32	6944262.524	23255173.3	38831402.86
Com_1984_pos	3-(propan-2-yl)-octahydropyrrolo[1,2-a]pyrazine-1,4-dione	C10 H16 N2 O2	196.12182	5.031	197.12895	Full match	No results	No results	61814623.89	41826145.58	51808715.66	101728417.6	69241364.09	99380633.26	93108988.28	38267231.61	71496976.35	62349519.3	102093967.2	36587792.69	61115612.32	33038792.06	68424886.5	42531720.08	51385068.06	28113337.53	36645497.51	40744856.71	25092196.76	20192039.69	16505396.34	20137715.38	36531361.01	23330890.2	48443617.18	28709032.27	28191503.78	22323917.73	32797473.04	22997181.32	56228903.58	27038878.21	37023317.89	30008566.83	19913994.05	58854383.74	18248532.8	40646254.35	46250882.45
Com_2026_pos	Azetidine-2-carboxylic acid	C4 H7 N O2	101.04794	1.906	102.05523	No results	No results	Full match	70644339.03	83088817.02	71586631.4	78448988.7	70693717.44	79509448.72	73628935.86	76055888.23	98197613.1	85430203.35	76099087.76	86350361.39	77389994.1	83729873.04	75061105.21	81856472.61	77687687.72	90346479.78	73645820.92	82704433.8	95579712.29	92791277.44	25720759.83	114079637.2	88971815.18	80143146.71	85176368.76	80540802.56	82017552.95	91615647.93	110450261.4	119304453.8	115936845.6	98259801.38	96918956.14	114041214.5	73880324.72	105776809.1	114684162.5	85605802.88	86605372.82
Com_2059_pos	LPK	C17 H32 N4 O4	356.24328	4.767	357.25052	Full match	No results	No results	48813404.14	62253569.96	39106273.18	78642543.76	72927645.87	91303156.24	71777543.97	23194925.77	59928275.4	67330995.48	59565160.15	96073941.33	53891914.63	39024199.95	50657823.66	60468044.64	60374757.62	74519763.48	59488383.98	36106454.07	26267841.72	25002113.28	43515717.22	46705108.89	42475727.68	11837952.07	50884423.08	21548799.9	24319685.68	26614749.19	62443285.82	60096635.09	76302771.34	34037723.88	32777157.8	115605854	21093202.64	57249438.7	60524395.89	57529039.76	43456430.13
Com_2065_pos	DL-2-(acetylamino)-3-phenylpropanoic acid	C11 H13 N O3	224.11662	4.784	225.12352	Invalid mass	No results	No results	51074880.4	57307332.07	46710317.28	89599017.93	95218786.66	86930763.85	92734164.98	31615675.66	44095020.16	55511764.2	41932763.38	35383172.4	48051025.39	35554850.4	34486113.5	47856168.05	50750029.23	49103747.4	38862674.28	38756227.22	5437923.77	14562557.72	22552303.55	7916897.362	6115550.888	5735433.244	29080638.2	11755784.61	7436252.326	5983488.6	50671617.39	18179832.61	24063116.51	17361338.24	30529443.77	44223594.97	19628902.1	41848518.34	11016637.57	7259796.1	38205469.38
Com_2073_pos	��-Cortolone	C21 H34 O5	348.23041	6.389	349.23779	Invalid mass	Invalid mass	No results	13673845.13	17097976.93	8212159.777	8069275.866	10006651.76	5087436.624	6685790.692	11727829.77	35876157.12	10094629.17	6001613.878	11168384.55	5903838.853	25535186.62	12285330.96	13698437	11329608.19	6580955.026	17334881.81	8012565.452	19606990.63	54478506.68	29451804.16	40297708.46	110215685.4	52274444.28	52854903.26	104276901	44753213.88	52821367.69	17968641.33	21869159.16	9614604.812	19408145.33	23043389.96	26963189.17	40645510.85	5227784.055	22754664.79	21559428.52	18882541.57
Com_2078_pos	PC (18:4e/2:0)	C28 H50 N O7 P	543.33332	8.876	544.34015	No results	Full match	Full match	26776931.74	23550943.1	38062733.95	24430159.74	18740716.82	12973868.13	24887303.89	21172135.81	69994404.88	12990960.99	29088711.91	48068201.44	16559218.09	23916478.53	23757127.42	14651348.47	30922651.07	100611643.3	20531124.37	73702836.05	71369422.22	8919740.877	23439082.54	25653613.27	71947339.11	37868217.72	45131122.19	126313473.2	37269787.77	36234164.32	21576280.65	27783340.82	36472106.45	74121592.16	28915304.75	46455638.99	39102467.14	13189508.28	15772711.39	76525678.69	39060027.07
Com_2081_pos	15-Deoxy-��12,14-prostaglandin A1	C20 H30 O3	300.20922	6.46	301.21649	Invalid mass	Invalid mass	No match	21318198.48	14959220.88	25712404.59	11754261.5	9922904.387	8877065.855	9290108.213	15535950.93	47691031.39	12215489.22	11000019.67	17044211.88	10389906.2	14203376.14	19255803.18	12455709.74	9847986.566	14587434.61	11774545.45	22846086.93	42535587.21	92288381.77	46737060.16	55213224.97	57410937.21	58208272.44	45963143.58	68584454.55	28370996.44	46820867.68	29213572.43	84847519.52	52392550.53	52333890.18	28267550.32	32930794.03	54725288.85	21871978.69	56254052.41	39785936.56	25729349.7
Com_2101_pos	TLK	C16 H32 N4 O5	360.23802	1.45	361.24527	Full match	No results	No results	66883457.52	89989642.54	52133670.67	82999060.77	94653622.75	75860110.05	90601203.46	50288322.89	43778170.4	75952101.68	87772262.79	73721085.92	99570640.73	53480553.81	58070803.69	76879019.6	62088070.54	91850889.86	78509844.75	71160057.79	31181876.45	22664920.42	32263919.8	26891063.22	34530019.15	20117148.77	51570386.04	19520712.39	35695507.44	28710281.43	54294707.94	21460480.81	31699266.91	25643047.26	43429773.51	50330408.59	43254278.04	51137537.46	37710016.94	43990710.16	49878571.5
Com_2181_pos	Testosterone undecanoate	C30 H48 O3	456.36106	7.879	457.36835	Full match	Not the top hit	No results	38135962.2	32291652.39	28594685.24	33380392.94	55418227.73	26403121.33	19377027.5	42155131.39	42982394.68	103421730.9	28696081.54	25074597.71	23643052.74	30057922.07	7175242.626	45758924.38	54099184.23	23699988.26	25867016.82	35869264.4	25535050.25	2385842.429	28554438.06	2516188.754	18779585.39	5875169.899	53037433.63	10409488.57	47451615.07	38811113.01	8184602.679	71222463.24	28333144.22	33364276.89	25678801.35	5600595.141	26222118.68	8589212.438	130131095.8	9174921.25	28206714.72
Com_2182_pos	Acipimox	C6 H6 N2 O3	154.03574	1.273	155.043	Invalid mass	No results	No results	43820154.17	34512087.14	75161099.06	66758695.06	47205756.56	75848167.36	41187257.43	3807433.157	60545134.59	20865118.83	15571340.06	2707034.944	7848299.156	13018292.54	5416099.643	11954706.86	13435046.53	8296137.33	4696528.161	27113880.1	101472675.9	62045584.51	67793955.33	33610621.13	47076692.28	34993155.16	62811848.42	65846544.84	107361311	105546365.5	7823614.047	97895671.96	42926544.18	126326476.4	30339913.38	76088892.56	38776903.1	16684153.19	93699607.35	76195438.96	41321380.42
Com_2186_pos	Oxymorphone	C17 H19 N O4	301.12801	1.434	302.13538	Invalid mass	No results	No results	63360456.47	72573669.59	55945323.1	81452300.06	84955167.23	75954978.48	87090756.76	55500117.66	58759487.5	62782094.56	88534651.27	67075038.81	68199752.63	52488212.47	58373584.6	76572606.3	74711477.49	76327127.52	65978210.09	58180851.73	35901641.86	21732401.76	24700224.78	30354713.48	59432901.36	25720609.07	37358225.8	26560604.55	28963970.14	34512162.69	58186127.92	37002212.8	57285451.81	42964803.6	51074362.09	57565314.99	42808900.78	50269072.39	41127993.84	44378060.12	57733135.64
Com_2215_pos	Norfloxacin	C16 H18 F N3 O3	319.13855	1.434	320.14566	Invalid mass	No results	No results	65986695.34	89413535.7	70098389.52	88773500.63	94035676.38	88035100.93	73805752.11	55639956.44	61658503.34	75459681.75	79333277.25	65565598.78	70575942.8	56461282.16	56642335.93	82077594.55	75694665.53	77975287.92	70779925.08	44983260.73	40944601.19	29091410.07	33899506.87	38199099.49	39485008.52	32618647.68	47247503.94	28810135.02	33738644.22	30531949.64	58969111.18	37761590.62	40830452.8	36885980.52	57591960.52	58383039.77	51206722.05	58800819.23	45375271.13	57321132.8	59200101.81
Com_2216_pos	Lovastatin	C24 H36 O5	404.25652	6.699	405.26385	Full match	No results	No results	52764412.71	47523310.18	38201356.7	20872820.12	52943083.72	28967539.78	29113860.88	50446856.48	110772441.9	41243224.94	18424406.88	45524013.67	26156362.71	30830156.32	47279632.55	37888987.55	25994553.22	24333823.88	39315843.62	22698745.96	3644781.653	23167048.96	17038078.07	33676054.02	33738581.02	28035764.31	45189388.2	24483755.72	28697506.95	34217639.51	25691961.12	3978308.382	6439689.242	7349059.405	26577939.79	27241397.78	35967050.07	34287360.24	1885542.615	29532632.71	40780048.73
Com_2217_pos	PLK	C17 H32 N4 O4	178.12149	4.986	179.12857	Invalid mass	No results	No results	41178575.63	81962921.05	61924470.04	83741406.06	45839039.61	85079478.39	85792589.62	53148782.48	59917076.11	81056302.98	58105023.54	63449066.19	73759073.51	51431704.77	37133042.48	48618055.93	56838890.48	59589088.79	40447487.39	65309397.3	42391056.5	43693399.88	53658111.73	38497389.92	34252550.6	38277886.09	52716617.49	26720035.56	35727117.57	46843208.44	59648988.48	17547859.07	37985805.13	29280040.8	54715682.36	42609694.62	57811401.19	55644832.17	33452248.89	63177028.6	49966930.09
Com_2239_pos	2-Phenylacetamide	C8 H9 N O	135.06876	3.943	136.07599	No results	Full match	No results	70000609.91	85576809.74	54431712.95	89953554.01	88821397.76	86979500.76	73359994.03	49732928.71	50408247.83	83194349.32	85788664.65	71461988.62	96475021.24	55368408.79	61467030.16	72713668.78	69006901.69	73512538.43	75491996.21	62107193.37	34155280.94	25012283.81	43647289.17	43018550.38	52531373.5	27150839.33	54134896.07	34933914.18	40015449.07	35328062.56	72854532.08	24563655.24	47054620.97	26939002.89	56433641.62	67621231.96	44077916.25	62762359.28	39516231.47	54612587.3	51862150.36
Com_2249_pos	4-[2-(1H-indol-3-yl)ethyl]morpholine-3,5-dione	C14 H14 N2 O3	258.10129	5.105	259.10849	Full match	No results	No results	38671700.51	44999447.42	53788081.78	78992911.5	78266273.66	67083040.22	84504306.35	20521421.73	17871864.77	38244071.61	46884886.08	39184653.95	57976791.14	24981688.9	37269197.64	38542206.33	37324897.5	28858072.73	39684134.93	40725183.22	11968472.56	5181486.612	9897780.974	9796382.699	16724441.52	21823769.82	15115953.3	13453658.69	13218459.9	11589175.83	25985117.53	8916663.148	17716992.01	15558127.71	11892944.18	21700503.82	13350081.85	24550935	21146689.43	19974488.17	31138748.42
Com_2313_pos	(2E,4E)-N-(2-methylpropyl)deca-2,4-dienamide	C14 H25 N O	223.19389	9.378	224.20111	Full match	No results	No results	39094536.78	42778318.89	40816248.3	33661695.2	32331065.39	24288143.47	49991923.71	44160318.8	39298760.22	32126103.17	28435707.01	21479561.55	46888682.65	19163111.35	21165336.86	7777363.535	18065298.6	19871158.63	33947967.7	53393843.58	62752501.19	81140755.8	32199691.21	31079826.68	37747835.81	86037429.99	34265099.72	72317234.9	33321249.15	15743420.08	17577871.93	29715052.21	34485884.32	46944934.17	56285342.97	20361140.29	54058337.61	30134817.45	30463281.77	38981675.36	32856489.7
Com_2334_pos	Pyroglutamic acid	C5 H7 N O3	147.05346	5.152	148.06073	No results	Invalid mass	No match	32735500.44	75111750.33	43176126.85	42591352.82	48174061.24	36858003.32	48284373.66	39108179.55	85018598.96	36230224.2	56875171.62	36955778.64	54697720.88	32634695.43	80532895.02	46217336.21	33582002.47	50348087.82	35890030.54	42088684.11	13445279.48	17803957.58	30050897.97	30708793.95	17958793.23	46345054	33115704.24	23603118.36	25585961.43	29142514.63	92922833.59	16719136.23	26165646.56	19874431.82	56100768.12	30336011.39	54712120.72	90871641.53	13268188.6	37187887.1	41338389.25
Com_2382_pos	RMK	C17 H35 N7 O4 S	830.48871	5.262	831.49518	Invalid mass	No results	No results	60214217.79	62195152.5	53900828.3	62032516.73	68418604.85	62945642.38	63822290.61	42986792.51	50811033.89	52906789.04	48451597.02	64058658.33	56343088.55	58424272.34	45350749.65	52636903.74	73514907.6	67005474.41	54116189.83	53906061.46	102585709.1	32669056.74	63434120.75	38350576.73	64112026.92	39058906.32	61434378	67191501	51205157.14	58375019.86	45230878.82	88116916.26	63820480.1	58997852.47	57489175.2	85548769.89	53131292.63	46687740.08	88983799.37	78916552.65	70830578.99
Com_2433_pos	Chrysin	C15 H10 O4	254.05765	1.349	255.0649	Full match	No results	No results	49102989.42	32619503.94	95474417.25	32253225.99	22964831.61	38717743.85	26212733.63	71878902.26	81491734.33	23741607.71	35258275.46	42527546.16	25211201.02	60942148.46	42247893.51	36622300.31	40368523.08	66218564.02	42490985.21	44204410.14	40495395.34	68916215.67	81743158.39	98474830.11	69702737.54	103252295.9	46047114.44	78109840.29	62725370.49	66264817.47	30765004.9	77332096.19	108436841.4	59681249.42	77157392.74	94359536.53	92341828.97	53103548.62	34310486.9	96051130.55	54626626.07
Com_2467_pos	3-hydroxy-1,5-diphenylpentan-1-one	C17 H18 O2	276.11181	5.401	277.11935	Invalid mass	No results	No results	40029999.83	12679142.16	46155677.68	70861849.86	21214672.77	27359263.06	53606380	33323304.21	43178405.96	53255462.71	43139836.07	35017582.81	62432866.72	28194332.7	56169450.66	43796529.73	37577413.18	18793337.43	41724165.07	36616848.48	22590531.93	17312946.32	19157195.65	16292043.91	12353800.9	24764729.95	17847761.23	14774978.06	23596418.86	20766839.26	87194513.11	13657260.93	65032342.41	16080215.29	44880674.53	30610049.32	38554276.67	29704470.09	52324025.55	31507982.89	39723842.59
Com_2498_pos	Glu-Val-Phe	C19 H27 N3 O6	393.19136	5.331	394.19882	No results	Full match	No results	64515239.3	65127566.33	75681278.37	60087684.79	71155851.17	63975447.3	74115311.38	58490600.1	45139131.34	74462321.13	71770497.91	58512843.53	71600170.59	52297178.49	78646107.64	67127857.81	65179431.39	49793876.45	64816556.38	57986681.03	38184473.46	33592667.42	30606702.68	29253357.77	25603214.58	23775119.04	37626903.31	25252305.14	42409194.37	37282128.38	45531714.11	15940218.23	27191144.6	32187189.31	55536043.06	28571308.47	52583867.75	41394246.99	24990758.16	37693926.21	67525832.75
Com_2532_pos	Prostaglandin F2��-1-glyceryl ester	C23 H40 O7	450.26046	4.79	451.26752	Invalid mass	No results	No results	45835032.52	60729076.26	30934503.95	55276112.92	61848707.87	66583233.01	55649963.41	19670195.62	50514200.47	70069202.42	59522890.51	29262727.27	69900170.42	45322719.49	56670595.02	78221175.06	57514251.71	30048383.64	27026405.96	65768652.81	16218675.63	19281965.72	23999685.58	22784949.34	12222438.21	18822177.7	21580839.38	9912392.684	24996490.57	24735696.88	53145361.75	71732890.8	35376687.39	22057601.78	39740731.92	51199880.17	30831125.01	47057719.63	37609800.99	37385740.94	52170975.19
Com_2600_pos	N2-methyl-5-[(3-nitro-2-pyridyl)thio]-1,3,4-thiadiazol-2-amine	C8 H7 N5 O2 S2	269.00331	1.923	270.01059	Full match	No results	No results	62169375.86	31901276.92	39195828.01	23094438.01	5074054.615	19386481.52	9235566.179	29385771.78	31996901.86	30208906.66	4679837.347	21166703.6	6765322.643	30761893.29	25086260.49	19011977.62	21158646.05	28978460.35	14592150.43	28118332.55	10030928.37	22715761.09	45422402.24	22393753.55	37942625.42	11847237.67	70273678.94	31850565.73	37679907.28	34880042.33	25624986.79	33797946.19	102152766.4	44794260.53	74129340.93	60164734.95	75272654.75	27010718.61	7179319.413	70181354.33	28450696.44
Com_2616_pos	N1-pyrazin-2-yl-4-chlorobenzamide	C11 H8 Cl N3 O	233.03623	1.434	234.04349	Full match	No results	No results	6661637.164	7147586.975	44949457.25	6646298.185	13183392.58	5966237.785	4637497.891	6365179.265	6714610.052	6493647.881	7839398.124	7122828.819	6473599.773	5589982.275	6548384.163	5859021.057	5513231.703	5392964.86	4706347.03	6374553.022	19564063.07	5067473.67	6494953.718	8775419.26	8288561.7	8894019.237	7026086.752	11044642.83	6911746.709	8453660.069	6363898.171	37807928.24	8742974.78	13679612.84	6610643.008	7108407.655	6124483.33	5680710.82	104254953.3	7335020.099	11586358.58
Com_2648_pos	KKK	C18 H38 N6 O4	402.28915	7.395	403.29636	Invalid mass	No results	No results	20322130.11	21267996.27	8836512.218	13863163.67	23006478.53	14815065.53	7234109.646	16608774.06	2886564.065	15296548.05	13971681.45	21829407.49	40194938.24	73877599.92	39896348.58	24223468.06	20955481.91	15498824.94	36867315.21	13949656.1	2314982.402	4391126.082	15036118.35	11350103.12	1178304.183	7166583.367	11444968.43	1261448.165	6501652.364	5916541.946	22152608.08	490227.4184	2980074.467	2433620.23	6513582.028	2311459.053	7641639.62	15690015.03	1139913.322	5448451.322	18851119.7
Com_2653_pos	Carvone	C10 H14 O	150.10475	7.293	133.10132	Full match	Partial match	No results	48591426.26	26706841.51	36416032.39	30574088.55	26733016.65	33294606.15	27800963.46	30321903.81	14589026.83	25090330.45	29776463.63	25844455.58	29265197.26	72835455.65	37516011.59	44200523.69	43517269.3	24049717.59	53206213.37	46512813.89	69047834.44	69025327.12	43399420.89	27198732.94	58984431.13	30133572.76	63302238.67	52233389.33	55489098.7	59024067.29	24944158.81	28084902.1	23770855.35	27980674.9	30764351.55	22190997.17	33792989.32	22723357.4	25508147.84	24567828.43	44960171.33
Com_2663_pos	Diosgenin	C27 H42 O3	396.3036	8.221	397.31076	No results	Invalid mass	No results	21038131.12	17992091.5	12972124.9	16996047.64	14353888.36	23241721.1	13182287.39	6480962.08	5883692.317	8987265.8	13450853.01	24942771.42	16392147.95	28976280.13	13537176.36	18961837.92	26742276.84	26320853.59	28522541.8	32421928.01	8442454.276	17767678.29	8204943.762	6414277.813	81579607.76	3942794.056	21549905.79	35808975.37	12394859.32	20450702.59	11010531.43	2776038.957	7516077.658	5625934.963	7356324.537	5653469.758	11072884.6	8596634.023	2233457.92	8291345.841	14459744
Com_2677_pos	VNK	C15 H29 N5 O5	359.21778	4.766	360.22519	Full match	No results	No results	14532177.47	21036714.51	622814.9229	17273552.35	48310709.33	10918522.37	6756343.362	2633649.867	2022281.094	3148848.826	92123777.11	1447138.215	39409912.27	5370772.062	23060278.68	16247255.39	990916.7016	1231758.205	15952634.6	7940745.096	906064.9621	544929.6105	5253062.796	3949713.946	1147473.986	1552442.081	14282674.52	594691.894	1005208.265	1467901.024	19038270.94	751696.241	639427.6903	345773.1019	10161268.56	10841909.06	6566896.643	27855405.55	490168.9494	7342443.438	10752150.13
Com_2715_pos	PMK	C16 H30 N4 O4 S	187.09606	1.419	188.10349	Invalid mass	No results	No match	57805497.66	68572935.4	65406512.97	72016462.68	72658784.34	62924436.57	60138268.64	52987116.78	45716497.83	62693141.04	67495374.63	55320351.42	67363082.84	41837572.54	52618216.67	65094967.81	56534637.2	59514462.02	56044975.46	69031137.95	24318392.3	17260693.06	24161367.47	28288756.96	16940788.72	24783804.5	32478088.85	14491237.92	28928069.7	30208281.44	38003237.06	25515569.5	21866409.17	19743057.77	66244256.17	33182918.57	44689970.81	42416613.74	36497237.42	36177135.44	43584419.22
Com_2740_pos	4-Aminobenzoic acid	C7 H7 N O2	137.04799	2.167	138.05527	No results	Full match	Full match	16756827.56	21412721.66	11137838.07	21799109.08	15814775.34	15461894.11	16658457.99	15105945.08	24316124.28	16670233.61	17427732.21	14495765.97	19705650.43	12784557.64	16414711.78	19707060.53	11494683.47	12447827.14	17512721.23	15931909.74	20270986.85	16232381.27	45798133.19	33736152.69	79367187.31	14872398.22	37130576.06	27749756.23	17859401.86	24808220.84	20508808.04	22372190.84	46158925.33	20484913.96	20752298.96	24716863.56	19510131.55	24269578.26	37243696.15	15723996.17	19132068.24
Com_2763_pos	(12Z)-9,10,11-trihydroxyoctadec-12-enoic acid	C18 H34 O5	312.23027	7.039	313.23755	Invalid mass	No results	No match	29698963.2	28805973.88	49660858.7	42529204.46	39272125.2	48398996.49	50501597.94	60207983.55	15879776.3	33219823.92	34828451.62	44606660.09	41724579.04	29178383.46	28391074.24	70691600.23	46302626.92	46188496.74	48240594.71	62208049.9	9067127.64	8771746.2	9129453.641	14229610.01	7260288.766	12454709.45	13492499.19	7881776.249	9901735.91	8734940.21	26095686.3	10139832.53	11546897.88	8003801.044	19631295.48	15174651.75	11774176.02	30624711.27	9922348.229	10939086.44	25326125.91
Com_2765_pos	DKK	C16 H31 N5 O6	389.22808	1.412	390.23584	Full match	No results	No results	19231639.54	18137851.75	20709047.03	23234977.89	72597497.93	21809393.47	21797201.73	16166005.56	18771941.06	20866861.91	19349501.83	20724880.73	26695479.46	17614362.35	19082370.94	19974359.24	14359358.69	25846680.17	16993586.97	16081029.61	12641325.53	9215941.437	12692457.33	15867626.95	16602126.37	10392080.39	12664929.47	12426472.09	12617773.94	13352902.51	18770561.1	16531660.11	11372854.77	10016308.05	13974227.63	22460564.24	11000806.75	17549645.21	13210603.24	17743815.19	20445337.34
Com_2787_pos	octadec-9-ynoic acid	C18 H32 O2	297.2672	8.26	298.27466	Invalid mass	No match	No results	26864465.14	34176759.93	35100172.72	27622277.5	36099383.96	30974652.37	42497914.02	34367589.34	44396947.76	27678734.98	32841057.42	54158925.76	42362053.22	29641316.29	35199294.9	37265538.64	41756968.05	45338396.73	38970180.18	49382053.51	34763094.47	46781845.67	43221299.32	84640146.35	57504751.69	101892266.6	46215494.62	57931368.14	35570641.91	27484961.25	62001693.65	30137461.56	44294212.34	29516636.72	82663012.26	74402845.14	60467404.63	39493952.1	27872001.53	73421585.45	31969876.44
Com_2790_pos	1-Aminocyclohexanecarboxylic acid	C7 H13 N O2	143.09496	1.435	144.1022	Full match	No results	No results	42352534.36	43415035.49	42214669.47	40570513.44	50020115.97	51870997.4	37781651.6	39515500.47	52990440.57	48608181.03	78190906.35	43291530.45	74202660.83	36842287.17	55709260.95	66170803.87	46255363.52	51350914.52	59346668.9	52388669.07	37259941.28	25475856.42	43046619.91	51749136.48	32696509.56	66406177.71	41093338.97	46817189.57	39985300.94	41568028.11	52989124.78	52230812.48	48200456.39	37599926.32	44980443.84	47849375.92	43919438.29	48124860.59	47851555.19	53230097.22	42296631.21
Com_2794_pos	Phenylglyoxylic acid	C8 H6 O3	150.03208	1.416	151.03914	No results	No results	Full match	41116222.32	57218369.56	41267368.6	42644269.44	44806798.44	47052766.47	32742188.19	38667075.41	40659304.97	44313435.51	49633095.97	34444960.51	44719394.82	40213766.98	33405919.39	43002324.28	33290941.35	40411613.27	40773070.6	46921822.17	47393355.17	39834993.18	53361171.28	48308765.96	70384833.13	42954623.25	64324962.19	72279777.71	49506601.12	48771735.19	43923415.35	71617918.8	48059149.92	37168113.89	47164953.93	49401462.55	54040260.95	48927977.33	62209010.38	53823977.03	44951215
Com_2802_pos	Enrofloxacin	C19 H22 F N3 O3	341.14951	4.911	342.15689	Invalid mass	No results	No results	36940693.08	18206312.34	31797585.21	69470715.98	25466493.17	43971908.3	32502694.61	20497574.39	8846031.863	31331176.08	21101284.36	11497846.72	29382687.71	25222964.17	36245705.09	20147519.29	19258685.17	32071812.86	23157261.39	53043132.16	22966748.79	4394030.262	12797271.22	15788940.97	12398849.06	20238540.62	21436780.66	13006359.97	23267108.84	15345976.03	27470883.52	10298828.48	19044778.04	12199188.53	34673131.85	35321630.07	24252842.65	44668729.56	29639714	35202566.7	44512743.09
Com_2804_pos	1-Palmitoyl-Sn-Glycero-3-Phosphocholine	C24 H50 N O7 P	495.33309	9.308	496.34021	No results	No results	Full match	24740673.21	20302675.83	37091574.63	18453919.86	11344462.42	14443784.27	21057462.39	32493181.5	50160397.77	16011237.69	30443773.15	29431637.57	19751901.46	21722316.02	16481858.25	9240507.23	19353034.83	47722900.02	17470585.56	54339879.22	82361600.24	5718664.528	7210810.316	3677804.589	19490809.77	40968288.58	19536410.79	70622050.3	34317344.79	14730695.13	4750040.418	75869060.58	20614112.06	94777621.75	19895318.27	19470977.05	27245448	7010286.825	33217672	73180709.86	40065921.54
Com_2828_pos	Muramic acid	C9 H17 N O7	251.10142	1.343	234.0986	Full match	No results	No match	42831177.06	68789250.48	49434427.23	58586777.26	48314687.93	49607187.61	38022999.98	33050345.19	43839350.98	38559015.72	50672513.87	37475356.92	43195687.6	36188557.47	38039751.43	42046050.41	28081570.68	44748885.31	45961196.8	55712152.04	7267214.583	10278210.08	5283708.444	21939456.91	1901957.567	16835536.13	28128357.51	12181187.33	18475726.96	15266386.07	36836678.18	21483548.56	21134298.86	20049521.51	19409434.43	30928495.34	35205604.5	34725608.19	53454451.25	26564671.64	35256601.08
Com_2845_pos	Piperine	C17 H19 N O3	285.1331	3.942	286.14029	Invalid mass	No results	No results	36781302.52	59003661.21	36429490.27	53497953.5	55944308.53	52909675.7	58135797.84	19379283.36	17967250.89	54378090.07	58271541.95	48303191.88	72370818.88	29430782.16	38258242.55	45187330.69	46018528.71	40192158.16	44762019.17	38116286.41	11891276.91	13613856.93	14759487.5	12103301.82	14609019.11	4986768.748	23615155.53	7766760.789	12944594.86	5652518.219	28667734.5	10006237.64	17469951.36	11733847.15	15639274.76	20467413.99	13340119.06	25078097.72	13511358.74	15436680.36	28972723.76
Com_2848_pos	Desoxycortone	C21 H30 O3	330.21989	6.467	331.22717	Full match	Not the top hit	Full match	14489872.2	16192012.45	9691542.568	6518897.374	12139881.22	4851561.686	5205412.198	7384084.651	44045470.39	7079133.232	5581124.104	8705520.872	5551394.719	10997984.1	15544402.96	6458757.307	6502889.945	5495149.139	9394942.171	6998178.801	17761146	56267592.96	31463029.36	43705530.3	75691290.08	56514408.3	55299910.52	75970239.11	42645404.55	52691692.74	17985998.49	17139127.09	18762481.61	15630444.83	20238167.8	28650200.24	42590570.34	17885911.34	20983521.48	23999681.37	16757892.8
Com_2865_pos	ethyl 5-methoxy-2-methyl-1-phenyl-1H-indole-3-carboxylate	C19 H19 N O3	309.14091	5.255	310.14813	Invalid mass	No results	No results	60131022.04	61674600.64	51669379.07	53682872.7	41603008.94	64727812.93	57297265.57	39168648.42	40062905.21	51499146.8	56799732.19	53949326.4	57985306.29	43968159.12	77079570.66	61739712.47	46569794.94	41931036.06	55848261.91	40305684.8	2535237.033	16444882.67	13212787.33	26297648.64	6748965.778	27452950.39	23328948.49	5561613.6	21433602.47	22516192.48	50191416.1	1825410.126	23121624.67	15865823.71	21879546.4	15095100.1	33443539.87	47760782.28	2451374.678	16363042.9	40969751.71
Com_2879_pos	YMH	C20 H27 N5 O5 S	471.15174	5.045	472.15875	Invalid mass	No results	No results	26477844.69	30127223.26	26655219.64	40963466.89	22601486.17	28475753.25	21994037.98	15461938.92	45611261.15	25827210.94	24862056.92	46146701.96	27643187.09	12230958.1	17777677.77	21405739.47	12974868.43	22047095.09	26905276	21465459.81	4085915.022	10298436.68	26473025.61	17705401.42	21325707.61	13208873.13	19962876.25	12563244.12	12810422.82	12979668.14	73240870.66	2883608.184	30165784.12	20899654.83	26988641.82	26814918.68	30616645.97	55689034.95	3016132.97	26935335.22	30284150.22
Com_2883_pos	Prostaglandin A3	C20 H28 O4	314.18874	5.976	315.19601	Invalid mass	No match	No match	62397293.83	65415229.34	65807281.06	56419322.62	68531155	64244032.77	52229853.84	57246681.94	42487745.02	62796913.32	62042128.16	59452329.74	60868351.2	49720059.32	88990664.04	60147188.35	53106405.45	25360344.96	52785740.36	72544172.3	15627055.14	39729825.77	29979542.62	54548266.16	49524199.48	67418933.27	41607174.25	52451120.16	19758166.87	54797788.87	56196216.84	25139047.07	31918902.31	27320737.16	45714427.25	40060582.66	54288049.15	48200067.51	30934871.45	38999810.58	59501304.33
Com_2890_pos	Morphine	C17 H19 N O3	285.133	1.428	286.14044	Invalid mass	No results	No results	33404612.65	45045725.82	38746074.4	48780348.17	68836302.12	47687240.65	46117496.94	30990488.82	22075733.14	42870990.61	58316582.82	43274312.77	61155123.67	27649012.08	33965781.02	44525217.57	32298810.49	37758675.58	34452739.66	43553623.02	20773721.81	9708755.487	11071221.16	12506788.78	11919759.53	16068343.4	23261832.7	15687268.13	15657643.95	15010133.74	31906138.49	28495587.23	14778860.3	12102192.82	15357659.84	19987625.8	16668792.86	18656046.47	46190965.82	20131219.36	34483120.39
Com_2907_pos	Dihydrothymine	C5 H8 N2 O2	128.05883	1.364	129.06618	Full match	No results	No results	59769429.55	48909194.39	41403115.89	63243142.23	55438597.74	59682847.36	61312493.31	55941865.9	50472374.32	40441230.05	45860342.55	40222896.32	55164231.37	27726122.76	41831595.2	55921393.24	53252363.88	54531783.32	50689910.58	73958010.12	39838276.75	28867173.63	37541572.71	38698504.18	33531417.56	40470202.4	61381683.83	29830249.63	47045088.14	43984408.65	52342916.97	22180570.46	27611147.1	22199145.84	59060553.07	58757879.26	35496158.88	47361672.24	21825969.86	65927225.28	30411896.75
Com_2921_pos	Prostaglandin B2	C20 H30 O4	334.21538	6.026	335.22266	No results	No results	Full match	1302898.391	2282761.074	30424359.04	936060.0901	984431.2891	811992.2267	748717.6493	952564.5351	57365103.78	883511.5246	933974.9665	993090.5974	760804.1199	893261.0672	1238501.953	972740.3849	823979.8778	862395.001	675449.8829	1225595.908	24543240.85	54094416.5	61036258.66	82949616.69	1469253.241	73194736.41	59959856.68	91982038.59	46769118.15	1738621.281	912316.179	89113391.66	1216824.241	973664.1021	52187759.41	57892312.04	57650089.89	28078463.47	51757557.71	59585501.85	38154555.72
Com_2932_pos	5,6-dimethoxy-2-(2-methoxyphenyl)-4H-chromen-4-one	C18 H16 O5	312.10027	5.814	313.10754	Full match	Invalid mass	No results	46733370.41	51162117.75	82253403.52	46610457.82	47953092.07	63011059.98	52409172.76	50706772.85	46183829.19	58236908.36	54785488.3	54478566.24	60531221.04	33138787.32	49954132.77	58030568.53	50772489.37	48642711.73	48338119.56	61650645.31	3712599.562	19813857.81	12373886.62	26342254.28	6064654.045	41558462.23	25577068.72	6781133.45	21546799.15	18984865.68	53809740.99	5079010.843	15166807.77	10410229.52	30429728.93	22750590.61	31981744.53	40134295.6	14921904.08	26450805.68	49522451.25
Com_2933_pos	2-Benzyl-5-[(3S)-1-cyclobutyl-3-pyrrolidinyl]-1,3,4-oxadiazole	C17 H21 N3 O	283.16509	1.105	142.5898	Invalid mass	No results	No results	22464620.48	37270641.18	34166415.77	42788894.35	67685026.55	44661673.67	25572384.01	30959742.26	21152713.62	58572559.04	19327488.65	27825280.07	45956859.56	32230925.66	23921269.24	23356387.68	34778637.46	65366508.75	46308599.95	57892592.83	35766992.32	3882475.19	19608492.61	13234627.55	16732647.16	11236400.94	12183452.39	14207973.48	11365421.16	8859188.985	10001484.32	31398913.25	14260165.64	21739237.11	13079245.41	31185183.79	12247092.24	12063875.1	49313888	19866212.75	22985044.08
Com_2989_pos	Arachidonoyl ethanolamide phosphate	C22 H38 N O5 P	854.48673	5.223	428.25064	Invalid mass	No results	No results	49666381.42	43533160.76	55514252.97	56684952.67	53039922.45	60909342.33	60018571.09	33736097.62	46059944.18	42518322.24	53236881.49	56531949	56848834.95	41179707.9	33802097.83	38626713.95	54934849.11	48493903.33	40334610.66	36005450.43	69807379.56	38904739.43	28209538.16	35743000.67	18715172.66	14336335.42	50337475.11	39950796.69	30715527.1	44675225.75	46737172.81	46046512.59	61745878.44	48211458.79	36071318.91	55475031.57	34377280.24	47042478.16	69384761.53	61114368.15	54203451.74
Com_2995_pos	DL-Stachydrine	C7 H13 N O2	286.18993	1.436	144.10217	Invalid mass	No results	No results	26635011.6	25512064.52	27250984.02	26395198.02	29266266.97	16077091.84	22943640.07	23113620.61	31183467.26	30317307.8	79528893.24	26752050.25	54902142.98	22051054.9	33181178.23	64194752.29	30642145.39	32751293.49	42119302.72	34400910.82	22833436.02	12903132.88	24575061.78	31342068.49	18911410.85	45848650.6	22549747.25	27443150.22	25099642.63	24166847.08	35301905.46	35553653.06	31839541.74	24058770.91	29506673.99	29844752.51	27957930.67	31498631.79	30810676.88	32901195.36	25155575.7
Com_3010_pos	L-Threonic acid-1,4-lactone	C4 H6 O4	118.02825	2	119.03553	Invalid mass	Invalid mass	No results	52683169.32	57950898.28	55257920.17	52419700.03	45751729.67	60400861.92	42622442.25	56450239.69	45250424.64	62741080.06	56182213.56	71868473.8	59044465.39	54554708.86	53120356.2	62597481.62	53913575.42	54658745.51	50525457.72	50376014.7	14418807.81	36671952.97	53007062.55	56261600.5	27231568.68	37626938.28	36623897.3	24511587.65	29030696.48	31889673.15	49504531.42	14566223.52	38806698.26	19001980	43934150.14	53040248.77	39216957.84	59591487.9	23426106.59	46836555.39	40326963.26
Com_3020_pos	D-3-Phenyllactic acid	C9 H10 O3	166.06357	5.065	184.0975	No results	No results	Full match	42885257.74	45826672.05	43991220.89	40916972.93	48478317.59	42944218.25	40814438.48	67259532.94	68990910.76	45748361.72	43393008.72	40117510.75	37329470.58	42756726.44	58324603.36	41389881.1	35344133.85	36031551.4	46655627.18	44478058.22	19860546.21	37304525.25	51243334.2	64106680.73	49045014.67	64262681.88	45353944.45	53762973.39	43041879.89	44411695.46	66672002.83	38549443.32	58711242	44509508.03	59707688.27	56271028.63	67362176.62	56908594.52	26806874.88	52048639.83	49241065.66
Com_3034_pos	D-(+)-Camphor	C10 H16 O	152.12035	8.745	153.12775	Full match	Partial match	No results	15096814.89	20260028.48	14934318.23	14809929.45	18048883.31	14762909.61	16079131.72	28045353.55	46304608.76	20839314.52	13482253.85	15314983.64	21432070.87	17483018.69	21368846.3	18925725.35	20326021.41	15078994.62	18361713.42	14937498.42	12427212.26	35571106.55	33794148.06	53809830.43	70595795.7	60913292.02	49697907.33	54193330.99	30234465.15	22102071.31	24898651.28	15504214.92	47639596.92	23358287.51	67141156.75	68045674.73	56926527.35	27778088.64	12621017.65	64324314.38	22611644.03
Com_3036_pos	Dehydroepiandrosterone (DHEA)	C19 H28 O2	270.19875	6.077	271.20605	Invalid mass	Invalid mass	No results	25026981.07	29871917.43	18743679.22	18998597.66	25139727.14	22051111.05	17799320.51	19457233.65	32864301.58	23849236.64	24070174.33	30898307.21	18166168.67	26336524.87	29001763.83	20762041.47	24161874.31	25551817.58	18684520.72	20163323.22	29612192.44	51475304.28	31484586.65	50083798.95	70548429.55	65653254.54	51458890.51	63029481.24	46499425.06	47162200.68	23352704.42	24234382.91	20917411.98	15560938.84	28273100.11	34715247.48	38569394.58	19791359.94	20964576.47	61595218.15	29127365.97
Com_3066_pos	2-{[methyl(2,3,4,5,6-pentahydroxyhexyl)amino]methylidene}malononitrile	C11 H17 N3 O5	144.06916	5.501	145.07651	Invalid mass	No results	No results	31805163.04	42345815.04	61030672.42	52251132.26	63117117.87	47346420.74	45029628.19	30484330.39	31103804.97	47282596.23	48924297.38	35033668.25	49075412.6	20607671.35	33254407.71	51785222.1	43222973.43	42743715.25	34931957.86	70622184.08	5388205.347	6316556.559	7890317.843	12217766.33	2757563.8	20278410.9	8042980.087	3143362.808	21590075.28	21962428.36	15749864.43	10881351.41	11362925.94	9920200.164	15788746.97	17805785.2	14716840.36	21884576.36	11383954.5	17558864.26	33668368.34
Com_3072_pos	LysoPC 10:0	C18 H38 N O7 P	411.23873	5.338	429.27258	No results	No results	Full match	37170832.15	30378731.53	26894069.75	4771475.741	31284979.42	38819623.13	58353982.09	13553684.39	25594674.5	25578956.79	55370271.65	26382701.36	39723991.23	30976804.26	26242898.05	30475358.19	29819739.28	6878701.354	27462214.35	21824611.18	40974971.58	13841167.6	15509031.38	12793484.65	22322639.8	9741443.152	26954065.2	6149099.845	14056039.88	14346825.87	30364890	33991406.34	34937272.81	33047727.83	36006215.25	39744589.8	16103116.58	23174811.02	43451736.7	34197034.32	31249990.82
Com_3090_pos	4-oxo-5-phenylpentanoic acid	C11 H12 O3	209.1058	5.699	210.11311	Invalid mass	No results	No results	32630888.64	35288340.35	11307356.31	11224410.12	19905257.17	12012043.19	13673534.6	18920364.49	68494998.96	30772185.58	11353905.06	14607287.79	11695667.16	8351825.139	13256071.38	13475953.56	7973058.021	9513231.461	31687923.63	29254072.3	14182360.23	58287838.08	30126055.95	51868665.01	13835339.56	51294580.62	45154326.3	18213414.99	47288522.58	29969796.03	35604813.41	6530201.577	10891400.42	11566709.85	36652779.32	29488967.78	44027147.77	17499998.8	5939583.336	28220697.02	24557982.98
Com_3124_pos	(��)-Abscisic acid	C15 H20 O4	286.1176	1.449	287.12506	Invalid mass	Invalid mass	No results	42309386.33	45798191.9	31719555.34	51072767.23	62859849.7	52206571.37	57334029.27	35194951.29	40804417.8	34854755.6	54434268.21	39217194.28	50654109.86	35953016.98	36257947.63	38492424.53	40381717.16	39536942.79	35108842.24	41071849.82	19574260.2	15070925.25	27580900.69	17189046.81	23309520.72	24009730.96	40077848.7	21743575.23	23978554.34	20823868.57	33712988.04	19508132.86	31403559.4	24355901.51	28324944.62	44158147.83	25440326.46	34296210.3	31843854.36	32839383.75	36619455.82
Com_3127_pos	ENK	C15 H27 N5 O7	389.1961	5.426	390.20306	Invalid mass	No results	No results	41955675.34	47368356.98	31395564.3	59114851.14	47195024.3	44709852.86	57320179.87	36096043.87	23625008.85	43494310.18	45895380.86	37969995.51	61642974.54	28403663.28	39920757.08	47541294.48	38896124.31	26020815.9	42006926.55	26952813.76	30488132.62	23522752.89	16875978.64	14729113.02	25894151.62	14471103.67	24278645.39	15737029.54	22746299.81	24272310.46	5336486.027	14455969.21	22248017.62	12647669.96	24954857.91	22172180.8	20664416.14	23508624.23	23960695.75	22679357.34	35265650.06
Com_3143_pos	HPK	C17 H28 N6 O4	380.22086	5.85	381.22836	Invalid mass	No results	No results	28460634.54	25687408.98	26205683.66	19725817.51	26439118.9	17985409.74	18045641.5	24047658.96	14281604.11	21545383.35	18627671.31	25157679.54	20512296.93	12525834.05	36675023.74	18993970.6	17253165.28	9130688.303	23704397.54	15755128.59	12633939.56	24522833.49	16953451.33	76649169.33	28503451.54	123162480.5	15216659.72	47560338.71	30116518.17	27371975.43	25066386.3	9410881.809	12495531.09	9494346.479	19806885.52	21038824.88	18809572.06	12697594.92	24298436.27	25431306.77	17173413.51
Com_3144_pos	(1E)-5-hydroxy-1,7-diphenylhept-1-en-3-one	C19 H20 O2	302.12741	5.8	303.1347	Invalid mass	No results	No results	31388061.52	31808804.58	16780464.4	9881354.241	18753578.04	11424735.96	12703568.73	21879214.32	73562408.21	29102564.06	16722564.55	13265747.09	11188990.45	10356421.21	12305257.66	15203686.9	8493485.314	17376967.77	35911781.94	46565409.33	13094714.13	53735305.42	27341918.21	25301290.61	11321926.84	65446715.91	33104400.65	13714319.09	47214652.01	26343482.69	48162105.41	5631139.438	8452726.784	6739946.028	35676917.09	17541373.56	64229913.14	13355209.55	8727695.404	23872488.91	20053189.95
Com_3164_pos	4-(Diethylamino)salicylaldehyde	C11 H15 N O2	211.12138	5.826	212.12874	Invalid mass	No results	No match	22407769.29	38715795.68	14288360.02	13733159.06	18956887.68	12460862.69	14132806.63	15166225.04	48826744.45	21995924.65	31698299.29	17785991.77	16544241.76	9778896.9	14701218.29	13442025.17	10774084.54	14021890.76	20086882.1	36905093.5	14538091.01	56837263.86	25874353.57	43772049.79	17033629.73	54589093.37	41220542.23	17453672.08	54068074.13	22528137.26	54696786.39	6004163.422	11273444.68	6822912.521	42473041.15	27453769.96	45942839.13	15716686.57	6111264.991	36061477.15	19176885.32
Com_3186_pos	3,4-Dimethylbenzoic acid	C9 H10 O2	150.06834	6.766	151.07568	No results	Full match	Full match	65773053.09	46612040.01	60746782	31997296.81	47316392.49	31864674.28	45514144.74	18180457.2	42261464.72	41495335.6	39170772.75	34571970.91	40857548.47	39107539.78	48438241.57	42732861.91	57685050.36	34905213.32	37596824.22	54212061.39	29018135.41	19872922.39	30487290.54	35138459.06	41478643.05	43817855.89	41829147.79	53704845.98	33080525.58	35035884.41	41172691.28	69934675.63	27796379.83	34288819.7	35296214.82	28053656.59	37490999.13	43860098.57	58512924.96	27702010.23	42488888.05
Com_3194_pos	nor-6��-Oxycodol	C17 H21 N O4	143.05867	3.959	304.1514	Invalid mass	No results	No results	31125873.41	34225340.74	31058923.55	36435003.37	32210755.57	39888599.55	43263994.44	33321268.72	34431641.5	25927200.59	39740969.86	50588364.29	45286740.53	36816315.56	29185080.13	35520663.23	37361146.23	46281714.99	32425237.69	38721571.14	19773713.21	18632868.77	21707709.72	28836663.35	25706407.79	18728834.55	32024372.38	19135419.62	24815671.62	20859894.66	64883100.89	15798682.52	30809153.52	19582246.95	38544853.87	48353565.23	27624564.06	44989428.67	26770281.07	36841354.37	20304658.29
Com_3231_pos	17��-Ethynylestradiol	C20 H24 O2	296.17803	6.594	297.18533	Full match	No results	Full match	8504664.43	3149298.377	3353061.984	5741780.341	3865484.535	6179325.664	4360599.948	3743710.434	1919280.503	4329957.202	5887816.246	4049201.138	4118668.455	38726200.28	5402655.856	13679148.42	8593924.736	3758242.856	22856368.83	8682541.709	15983867.89	55077593.84	13116226.7	2610754.443	12864710.5	5209949.37	21267915.88	9276657.645	42240403.46	34435682.98	2920371.491	3579800.637	5668867.814	5325732.17	7620957.114	3080671.243	5624431.082	3499918.111	4335867.086	3179875.091	8243837.507
Com_3232_pos	3,4-Dihydroxyphenylpropionic acid	C9 H10 O4	182.05852	5.226	183.06575	No results	Full match	Full match	44537833.87	27841975.88	47980388.77	40139843.76	50387665.86	37421781.29	41726750.24	25506622.83	21710251.41	43734793.6	59900607.11	46908113.11	49002255.34	29364621.79	59038618.31	45191499.14	60565573.91	33347214.11	44300596.42	61167614.99	5675893.967	5162246.362	6191779.315	14663980.99	4638770.444	22516540.59	4615538.199	6069785.661	24138702.2	24831170.94	10820765.99	6950670.077	15217299.88	10491243.79	20170277.21	16114144.15	11061966.03	30268601.41	5421752.011	19572420.95	32801091.64
Com_3245_pos	4-Acetamidobutanoic acid	C6 H11 N O3	145.07418	4.857	146.08142	No results	Full match	Full match	18962005.81	34270916.18	21604760.43	9635679.6	18409005.45	24670801.55	25805862.35	23779639.28	24882611.06	22325312.89	27489851.91	21040130.97	21220736.95	25036407.2	24488141.15	23468880.09	22919746.46	22025926.2	25090897.7	43330695.05	10611728.56	13357065.23	32388681.17	20397025.42	16423058.06	29790454.25	19683277.82	19331709.32	22816791.14	33372212.76	17666567.9	24884023.63	24910272.33	21243712.36	27291487.16	67809410.63	9271861.326	26008082.17	18524901.4	28466337.85	27274126.4
Com_3250_pos	4-{4-[3-(4-chlorophenoxy)propyl]piperazino}-1H-indole	C21 H24 Cl N3 O	369.16562	1.423	370.17285	Invalid mass	No results	No results	25654568.26	36293441	24506404.75	52807086.18	41928609.23	55844102.36	36678427.28	20903235.55	28809294.33	32653258.95	36560576.4	17845454.27	35465269.07	18554127.09	21641114.82	28799877.92	18454013.19	23198205.76	31525611.67	29016975.82	12738150.65	11396456.7	21315204.8	26311108.53	13318786.54	12530053.97	20463231.4	13285956.86	19881576.31	12486083.74	17112106.87	10607395.14	21510958.3	17176791.3	20986204.68	28007854.29	23597948.15	23007279.48	24636544.01	25747986.17	22275910.91
Com_3306_pos	GPK	C13 H24 N4 O4	340.17534	5.077	341.1835	Invalid mass	Invalid mass	No results	26185389.34	57634675.73	39330118.12	27043733.62	14665631.9	37018087.36	10843858.63	19095026.34	16205600.4	34294102.91	6396729.038	24684602.9	15984842.05	19891693.05	32707940.34	34879347.71	34328560.75	1824885.216	10711006.21	40996612.59	1425521.785	1575802.378	10959128.29	3898782.457	2237533.061	14616961.52	1989973.206	1765163.164	7484680.119	6568880.685	5854149.437	4698271.587	2364887.387	3378155.963	10805022.02	9715388.64	9097403.64	5775381.526	2933204.43	4053023.351	14329049.38
Com_3318_pos	13-HPODE	C18 H32 O4	312.23045	8.178	313.23669	No results	No results	Full match	17579010.61	31934323.77	33795402.81	31337390.74	15462336.53	29900788.31	53247010.23	45401025.62	13047359.82	16623899.94	47862368.6	57881843.24	44776715.2	34360102.69	37685958.61	32681246.53	36961920.46	37919144.94	44140058.95	45949851.72	5191656.81	8045208.222	10334014	18001842.22	8883175.965	20488365.2	10062345.08	14211604.04	10658049.01	11217581.43	54686384.09	9713343.263	35178215.41	30625243.62	19134605.08	12587825.43	17634461.43	28022285.6	8650357.294	14144828.93	27695788.85
Com_3339_pos	Meperidine-d5	C15 H16 [2]H5 N O2	252.18779	5.977	253.19507	Full match	No results	No results	11847147.48	14677493.85	7255092.054	6655862.413	12113872.64	5333750.496	6353465.945	7570068.428	17055283.96	10011304.24	6236538.472	9562058.439	6034832.631	9402757.38	14279721.81	5744299.404	6883111.25	5540344.957	10715396.23	7987578.204	8423737.211	36999926.99	16586549.63	35328969.01	63232471.01	54477694.77	26304867.39	61011654.66	32143520.73	29911089.87	10613179.27	10135003.15	9088140.21	7824728.079	19016662.6	14606142.4	22456208.48	8675282.225	8341957.863	15740147.99	14398453.62
Com_3343_pos	MPK	C16 H30 N4 O4 S	374.19985	4.851	375.20718	Full match	No results	No results	27236127.47	16025511.5	20770386.15	15026365.32	18525630.86	10591417.12	16909022.28	11303571.44	5571424.398	12163797.55	25753971.31	59146722.68	12069319.66	56716547.13	59327054.72	20718689.44	57664324.45	13676383.51	29126027.33	7551365.408	7584151.329	2910501.42	10107951.29	3450117.09	1405961.726	2696056.424	9532598.628	5740837.97	4624719.561	5650223.998	12588438.55	13739147.52	12129988.64	7157766.621	7067862.487	16284717.67	6134790.48	9021681.813	10640461.18	5876387.085	16902596.47
Com_3355_pos	��-Ergocryptine	C32 H41 N5 O5	1114.57907	5.364	558.29681	Invalid mass	No results	No results	39476736.96	37134273.23	28646334.88	40751901.31	45437256.57	47499496.79	52761981.2	23632913.44	35204001.09	36071980.52	43127568.49	34580151.24	40450058.12	37200362.11	32677823.67	40915962.65	47691210.6	35059261.12	31229659.64	30782087.66	43803755.77	32220995.98	25681731.36	18941046.76	33099934.8	22868425.93	37952355.62	23639451.39	27720031.11	26155393.79	38480067.94	29409775.38	33450678.39	32706702.62	32601277.08	37546600.93	25025541.83	39247188.44	40869199.76	38321387.92	40602306.95
Com_3382_pos	nor-6��-��xycodol	C17 H21 N O4	303.14389	1.309	304.15134	Invalid mass	Invalid mass	No results	44227102.37	45910953.16	64546945.18	42533416.38	57354406.41	46467146.37	43017132.56	41808486.97	25430375.77	30230607.07	36628548.42	35493095.66	31915881.73	24622445.61	29995659.91	33632694.41	56197523.06	47522515.66	25202117.53	32623089.5	14407792.8	7389896.692	10193366.59	18228408.37	3950895.885	33919562.67	10957293.27	5541952.614	22693808.29	18119769.57	18417412.09	27413886.93	12066401.26	16691680.72	23202610.51	25945695.8	17004439.09	8558501.61	29748884.8	32157064.71	28962879.94
Com_3431_pos	L-(-)-alpha-Amino-epsilon-Caprolactam	C6 H12 N2 O	128.09527	1.422	129.10257	No results	No results	Full match	25784958.4	55081725.35	40585199.61	48475607.38	46218616.07	44327937.89	48878826.35	37433506.17	39350502.24	54077240.43	47599574.49	51441160.71	50798037.08	32438565.99	43730989.8	41262871.72	42900803.84	45918200.71	43589897.96	47401702.44	23926392.77	24889465.26	29540366.22	30930050.76	20162838.91	37612501.15	31176407.99	26869293.58	24166177.84	27499544.8	45831714.17	26989196.96	38135697.8	24644125.92	35842654.74	40709739.1	34083883.74	37080804.78	32480945.17	31876001.65	38513546.86
Com_3436_pos	NPK	C15 H27 N5 O5	339.1917	4.762	340.19897	Invalid mass	No results	No results	31346666.58	41293626.22	64171516.86	52357553.72	48360908.2	44395595.73	34691535.54	38018213.72	29835174.45	57291051.69	18426295.43	34549183.84	45047024.82	31065286.16	25554656.32	25494219.19	36348889.86	43761520.66	52440432.99	41680656.21	31225308.85	20650638.18	29168133.9	25662299.41	52982927.16	17733985.75	45151876.48	23952582.73	18711147.09	17845504.15	23003606.23	35195195.39	32068468.77	23606192.71	38073327.67	47871676.26	30083257.73	32880107.16	35034257.5	26471999.13	40674173.26
Com_3437_pos	NKK	C16 H32 N6 O5	174.12606	5.882	371.24188	Invalid mass	No results	No results	43758101.88	44366547.06	43300949.2	49094480.68	30121582.67	52226889.87	36434720.47	35180329.53	34980717.16	48158717.54	42497187.3	41450925.52	50837421.61	32606904.39	47142898.42	48048567.15	24883808.74	39253252.64	44044303.34	43531761.6	7212686.235	13676087.14	15270291.47	23843369.2	7696708.7	37848798.85	16153304.49	12381331.09	24943374.07	28827916.8	31703000.24	9384532.707	23371054.31	21833946.42	29862415.17	27119927.12	35123813.53	32845781.28	8867480.597	22636203.56	38333198.79
Com_3446_pos	Debromohymenialdisine	C11 H11 N5 O2	267.07818	1.403	268.08542	Invalid mass	No results	No results	48548651.63	47051735.72	36105900.04	51617032.54	40525776.98	52113939.09	42010007.92	34160476.31	45206922.61	37619264.58	42841792.68	51623053.57	49342266.7	31351731.94	44022822.52	52802160.7	38823779.41	41094617.74	37656275.84	39576580.65	14914002.75	20571039.35	25929349.37	28049808.73	22002508.57	21412625.81	32682933.89	18197157.36	22813256.42	21383345.98	51096769.52	30512783.79	23833364.79	14660053.27	38141613.03	40821328.28	30946699.15	37500232.75	18755609.99	35927725.89	37405268.03
Com_3447_pos	{4-[4-(2-methoxyphenyl)piperidino]-3-nitrophenyl}methanol	C19 H22 N2 O4	342.15444	1.433	343.16187	Invalid mass	No results	No results	12494740.38	21601304.18	12623392.08	32214861.21	13892547.04	14205614.99	19183081.41	11153368.18	6853592.36	15599050.5	24848285.31	27628809.8	23028022.43	8780943.541	15601518.32	13560586.22	14812521.01	43769294.41	12420643.39	25479329.58	38900683.3	6775134.824	55316657.58	43014600.97	21806409.65	27769475.02	27508245.31	27600042.34	16637235.6	31043734.89	8913967.223	7453981.765	38794638.14	21355424.09	14707117.05	39253319.06	18985496.24	11906491.63	42556824.52	20379309.28	24165398.25
Com_3462_pos	L-Glutamine	C5 H10 N2 O3	146.06963	4.88	147.07701	No results	Full match	Full match	42602302.08	11509556.8	45471335.1	45192693.54	34185595.91	43660343.39	38291402.65	42447921.15	46213054.63	47737120.08	38330913.14	42040068.65	35121208.79	37814284.44	36800799.59	40436914.59	34950585.86	45757605.17	43143123.06	41418331.95	43584400.81	41807744.07	46151051.59	52116941.5	51623893.85	49201419.6	38553265.47	46694262.18	62141966.66	51613793.67	39870142.59	60570031.71	54684905.89	51474795.87	2319830.692	52896106.68	48809405.44	42720030.31	6329903.329	46069443.06	40904935.07
Com_3509_pos	QPK	C16 H29 N5 O5	185.60875	1.42	186.61629	Invalid mass	No results	No results	5631026.765	6949900.017	4967442.869	9006387.67	54867451.56	7356063.34	6716506.787	3864253.875	6326146.631	8370795.303	6395401.986	7135627.861	7167388.081	6172104.34	7405183.006	6679600.9	5598851.253	12600176.31	6504878.708	4954462.871	6953727.31	2238738.875	6499367.999	8359141.973	8286018.986	5127761.604	5640987.516	6465193.513	5023503.243	6413622.257	8452613.95	9088328.273	5113720.533	5284555.005	5381235.7	9356918.598	3982742	8382267.559	4474061.162	8677978.428	8415181.174
Com_3546_pos	4'-Methoxyacetophenone	C9 H10 O2	168.07899	6.768	169.08641	Invalid mass	Invalid mass	No results	57894883.99	40572553.34	52299359.34	26947569.38	39454813.83	25469321.9	36405009.7	10828128.82	33288511.34	34508004.13	31981710.21	22420183.22	33202799.06	30701826.25	39873536.52	36037998.52	50788644.87	25552951.88	30751718.55	45914976.9	18365673.29	5159805.875	11344985.5	18011211.55	30563978.19	18845218.28	33907009.99	37677727.39	20228765.07	25735962.78	31186393.55	62034357.96	15734720.23	24520998.65	18505781.55	15600438.5	25701477.22	37251567	47892049.98	18505679.28	33473409.71
Com_3556_pos	5��-Pregnan-3,20-dione	C21 H32 O2	316.24028	7.302	317.24756	No results	Full match	Full match	16015263.23	5058628.512	5302514.085	8947379.834	6132086.498	9420857.779	6787057.069	13544178.44	2109081.806	5471629.477	9929925.332	6928933.406	7407680.997	44122399.15	8340598.783	17554468.93	13526449.53	4692024.127	446509.8826	15437457.33	62255915.33	49168350.97	22491061.88	5930946.094	38586681.74	6975961.294	41029913.34	44090025.78	50886728.16	41647633.2	5511085.621	19344629.99	9359323.83	14293487.26	11953295.96	7690477.43	10249287.02	6116875.735	11780530.56	7087870.813	21888456.64
Com_3562_pos	Etiocholanolone	C19 H30 O2	272.2148	5.745	273.22205	Invalid mass	Invalid mass	No results	44945462.49	34712245.86	38628211.86	45658577.49	40311235.4	47250595.27	30816682.68	44832926.8	18792821.14	53751047.82	60340470.71	50144012.42	46490596.89	33054285	36891599.87	52331371.26	36243512.08	31309178.62	49165905.15	58626865.68	7545528.888	4978238.801	8350273.206	9486434.99	4213295.003	13423014.95	10056811.87	4391061.784	11634369.2	10735713.41	25176236.31	9528341.105	11427526.03	12592508.26	13600307.43	13536664.45	17982490.32	28014152.55	16796449.93	12572966.73	33060040.76
Com_3615_pos	methyl 3-(6-methylpyridin-2-yl)-2,2-diphenylpropanoate	C22 H21 N O2	331.15697	4.823	332.16425	Full match	No results	No results	39783349.35	36821200.54	38172771.46	38130743.17	53003013.33	42913674.04	40018878.24	30128151.3	29071887.24	44583952.55	35872053.93	25524623.3	27305676.29	30075314.88	33963020.2	42206375.79	32029169.43	29625252.99	29897362.12	24430512.25	16799396.92	18106822.74	18058390.69	13764679.95	21789894.46	13646184.04	23034335.92	10825519.24	25247097.91	15734446.97	31330429.58	10926196.23	20705299.51	19211893.73	20363029.63	18842744.18	21943368.91	27648013.42	23141950.72	17365422.98	28990212.38
Com_3626_pos	NNK	C14 H26 N6 O6	374.19691	5.367	375.20413	Invalid mass	No results	No results	22501221.34	20240778.42	11241707.85	51367844.32	26395030.84	28658934.78	30135053.6	13708533.98	13815566.14	22099090.58	32974246.91	18106346.16	23015606.4	16376603.36	12179176.92	17329025.31	894164.5803	15406234.03	22166783.22	16289440.98	9009799.626	7556535.678	9701068.234	7564626.228	11947906.13	9120262.545	16541359.34	10703565.03	17507000.11	8866703.047	15680246.63	6171540.149	11559122.82	11143586.83	15061433.22	14987317.7	12679341.06	14083397.93	11707237.95	7954348.569	21748908.11
Com_3647_pos	8,8-dimethyl-2-phenyl-4H,8H-pyrano[2,3-h]chromen-4-one	C20 H16 O3	304.11017	5.498	305.11743	Full match	No results	No results	31940816.96	28675076	27662022.8	50959751.33	33051270.51	39515309.8	28627098.4	9821664.675	24906670.09	26717313.87	19012782.35	21712864.3	22070464.13	23463610.57	21769980.39	27285949.56	30255853.76	27487765.55	19770132.16	25320238.91	5558123.204	3876968.052	15142096.88	14668566.9	19444755.52	11177424.11	26602278.59	25000273.19	16136779.9	14975688.15	26699705.27	5155990.902	20130294.82	9506252.726	22982165.58	28559423.01	14282987.45	35452062.7	8057870.836	28316892.13	24431677.02
Com_3654_pos	9-Oxo-ODE	C18 H30 O3	294.21893	8.202	295.22577	Full match	Partial match	Full match	17429530.42	35569024.61	31725287.37	32283269.39	16933234.32	28411488.5	45029349.23	53633208.1	8567753.137	20819115.7	44486133.94	43379822.31	52644440.32	30956264.92	26995886.55	34291612.52	36284930.99	31202538.99	39631442.45	40760104.3	5039857.334	7758258.995	11092988.24	15105570.42	7610576.515	18824005.15	10781220.27	9491684.095	10270092.35	11130844.82	43339114.39	6789239.435	17603795.55	17665362.41	17116494.54	10606454.47	14155503.36	19649376.52	7790798.387	12201884.66	22819836.95
Com_3694_pos	2-hydroxy-6-[(8Z,11Z)-pentadeca-8,11,14-trien-1-yl]benzoic acid	C22 H30 O3	342.2176	8.094	343.22482	Invalid mass	Invalid mass	No results	21115705.07	5726080.502	21262331.04	13015615.07	4069298.508	6461005.116	4603314.768	6049330.637	57504670.69	5245792.668	10385924.15	10055835.59	25240644.9	4218529.552	7080726.629	7333887.949	3111946.573	9872799.379	3500755.343	37659560.48	29680357.13	16950089.05	13693647.17	23309096.6	17487686.85	63120202.63	9651519.864	44760186.39	9913213.193	14864730.42	8026029.082	83514291.85	43703985.41	36652662.44	25499070.55	34225224.5	18867607.05	8491502.292	49855928.59	31730257.82	14516986.2
Com_3750_pos	Testosterone	C19 H28 O2	288.20911	6.397	289.21631	Full match	No results	Full match	16187059.95	17902272.92	14572606.23	9159598.073	13295943.33	9146266.525	10053497.78	18559766.3	16368594.44	17418850.42	9507245.72	15566269.99	9273004.78	12343308.78	16128903.33	12226129.23	10439314.07	10237188.76	12277333.08	12195308.05	11002518.63	18171534.07	17626121.69	19179506.25	54948886.69	20451022.27	17589281.52	24864402.24	16855275.98	21063204.3	11055537.61	26951164.4	17018395.1	13517797.28	15450508.93	11832009.21	16095892.4	10438456.85	20515124.6	11692514.38	13399893.84
Com_3772_pos	LMK	C17 H34 N4 O4 S	390.2291	5.02	391.23676	Full match	No results	No results	40409360.29	44871424.16	19471130.45	44038759.68	24157542.89	44266473.56	25879161.92	23121094.37	28010654.9	41783395.67	52012697.59	31230969.6	52274420.5	28595340.92	31287778.65	16722036.72	33075868.94	30577422.98	37178255.02	19676200.69	12656317.44	21657966.74	15471621.58	10859302.94	31052653.68	18549868.13	10437594.69	7760560.692	21224650.06	17179535.21	23133501.8	12746316.33	25189639.06	14458838.45	28237374.75	15237170	19491242.82	7714838.616	18029215.42	9004972.989	25790749.21
Com_3820_pos	2-(4,4-diphenyl-1-piperidinobuta-1,3-dienyl)phenyl acetate	C29 H29 N O2	423.21648	6.868	424.22363	Invalid mass	No results	No results	665256.4447	586152.1272	437565.4772	3007758.818	871518.1636	4633189.22	749219.0736	627010.2078	216188.9497	526495.1952	3655944.793	2138737.37	949542.1311	13420673.91	5620065.81	1368378.206	20451412.48	49411748.26	1105196.421	2786369.085	236340.9983	745186.952	566873.7829	358322.9568	536813.115	442687.8693	729349.3711	449713.6018	883705.4494	943325.0676	7771381.019	227625.1801	6133899.645	2730161.052	434820.74	360700.8876	594221.5295	474533.1814	306465.9962	395914.5272	4001830.265
Com_3827_pos	N-(cyclopropylmethyl)-N'-phenylurea	C11 H14 N2 O	106.04567	1.156	107.0526	Invalid mass	No results	No results	29994182.87	28099649.62	33153573.32	30014156.24	21479454.46	46169071.53	17918298.94	16586679.55	32426119.63	21107070.71	17382660.1	13245464.6	21457171.51	25494773.92	14452533.93	12674443.07	16434851.93	21006064.26	20396628.89	30533052.51	38890966.02	3951939.79	7204725.846	8911199.429	12260429.94	29705526.97	10245575.33	8089624.84	11039057.07	1263880.668	4637982.714	9515632.992	11564804.14	14266703.44	13835058.83	22299628.35	12405959.82	7487365.195	20474537.67	22641454.6	13782204.69
Com_3894_pos	1-(4-bromophenyl)-2-phenylethan-1-one	C14 H11 Br O	223.11868	5.953	224.12604	Invalid mass	No results	No results	17813504.54	20921101.31	12405173.93	18694720.49	13669168.23	19350531.27	20570409.94	19382625.39	29917326.8	9791950.013	29916691.04	18326254.47	22354016.35	12146161.43	29286508.3	13922261.09	15998728.05	32340745.23	7717815.735	21486206.12	10030741.45	11487072.36	22420475.7	15020372.98	5547212.028	29847232.82	7197924.553	11463855.5	13141218.43	16413694.85	51579861.82	12030572.57	17651119.45	36443945.39	30457291.71	31415549.15	5766724.751	31444123.12	3669011.602	39502555.53	17935545.48
Com_3895_pos	1-morpholino-3-(4-nitrophenoxy)propan-2-ol	C13 H18 N2 O5	282.12234	4.667	283.12976	Full match	No results	No results	25174488.17	45356292.71	22992837.15	25646242.64	48707224.09	40994772.58	29212096.14	12407027.7	10132217.8	44598119.96	40169060.99	31720182.13	47719968.19	15847640.02	25724738.35	33230196.66	37686394.17	21201820.38	35440094.8	27529966.29	4694751.384	4601163.932	7298898.905	4195823.005	5989107.299	3060548.211	13887398.6	4379713.598	7891452.46	5473232.796	21963670.12	4462348.739	5128206.327	3652520.015	10990724.62	12616354.34	7839386.426	15879464.8	4233459.961	8161966.408	18362406.16
Com_3909_pos	20-Hydroxy prostaglandin F2��	C20 H34 O6	352.22345	6.817	353.23087	Invalid mass	Unused	No match	14485068.56	21124885.76	30119825.68	22514955.44	12492389.63	21124238.64	22876769.5	49807063.03	18380040.86	23301708.19	29967508.94	25927807.63	41238581.1	19223698.84	53319133.09	36457392.81	29534411.47	21307105.8	23485515.61	25174147.69	3388920.177	6760120.539	9094745.669	13043993.17	2746753.136	14210213.27	3908016.826	6268892.61	5651007.099	5001400.533	39764568.84	6524047.253	16643187.76	14917721.02	25363640.08	11686511.8	23801130.85	34867034.77	4833935.76	15392488.36	20350466.84
Com_3949_pos	Apocynin	C9 H10 O3	166.06359	5.541	167.07083	Full match	Partial match	Full match	34898163.32	33319941.54	33807106.59	42321192.79	33535321.78	25510246.16	39371258.77	40225667.85	25038170.17	43796916.74	38947733.63	31515674.67	49768951.15	17990136.85	49452412.84	42740682.72	36712081.16	40654249.5	31613191.6	24200114.74	15746072.36	2492898.745	9962501.158	17666807.61	16798201.21	23615460.97	14886434	35104284.9	16100026.96	13992719.17	28434626.11	43214323.64	32465570.52	30166641.38	17820377.03	29155818.36	17651099.66	33836462.52	54964770.68	45345246.69	39063137.74
Com_4009_pos	Homoarginine	C7 H16 N4 O2	188.1277	1.28	189.13481	No results	Full match	Full match	20620229.12	17147835.16	22038880.67	17736966.93	13491593.3	17890054.93	18207002.57	24990736.13	38733325.04	18639753.17	21289076.59	27180879.07	18780284.85	24874354.99	20567826.07	21146406.98	20583697.05	29551531.65	17285143.4	20744044.97	38150619.99	34280586.32	46533324.59	55403561.22	34963636.59	41526456.02	24978043.79	43098561.54	28993676.4	31627695.81	28478886.88	59823807.12	47853426.21	51428634.88	33325390.55	40472396.19	30981835.03	26825434.99	50503699.72	42123860.22	27756981.3
Com_4063_pos	Deoxycorticosterone 21-glucoside	C27 H40 O8	492.27495	5.175	493.2822	Invalid mass	No results	No results	2239890.543	2572241.752	4854175.544	2287471.201	3228049.204	934394.951	1633109.626	2566041.945	1129826.998	2852979.068	3324026.585	1391272.541	988222.7008	1054397.843	1000388.376	948524.7584	971252.3632	1523927.795	858575.6533	2679910.931	30986782.7	825054.6271	2374752.603	1067872.862	1019911.61	1124955.247	6155702.614	1142668.972	3673777.743	2401643.23	1040254.541	75188170.62	1541146.898	46042666.77	2404929.905	1556788.156	858219.954	1784954.094	49035996.07	3493869.175	4803399.522
Com_4075_pos	1,4-dihydroxyheptadec-16-en-2-yl acetate	C19 H36 O4	328.26207	7.495	329.26895	Full match	No results	No results	18899801.02	15959554.86	43497346.45	40967971.42	23813960.16	28251087.52	30176671.3	20880187.2	10765687.46	15366829.97	56759222.51	29338554.14	27302428.25	10015620.95	10170515.66	27773412.94	24016017.17	24786483.32	18108341.64	44140062.73	4580895.731	3164093.033	3887091.744	4871148.462	3048841.138	8716522.859	2619389.774	6947151.379	4070470.57	2567177.515	12711913.46	3952572.852	4630443.814	4952727.635	23442539.09	8992504.152	13405321.94	7641459.749	3305889.303	7042045.586	15676640.5
Com_4083_pos	WLH	C23 H30 N6 O4	454.23431	5.013	455.24197	Full match	No results	No results	12668878.54	9275146.506	9053048.258	8778184.293	9897510.013	10321629.33	7140648.587	6393156.29	14242541.99	9198292.573	11441351.87	11073461.95	11239135.56	11040410.71	6049229.393	8270361.691	12638513.83	7834116.738	7654817.734	9100549.711	19194599.41	42029212.46	18985273.15	20895817.8	14949406.15	5789623.758	23070284.45	10899872.57	23709466.69	21101972.02	23967110.59	9745721.688	23070805.24	13682676.31	17633016.25	20847245.44	20310259.07	21700895.49	19998236.29	17805925.63	10784177.96
Com_4124_pos	6-(4-methoxybenzyl)-3-methyl-5,6,7,8-tetrahydroquinoline	C18 H21 N O	267.15915	5.465	268.1665	Invalid mass	No results	No results	34449701.97	35145830.95	39553563.75	36340301.53	44100491.01	39257834.37	36887232.65	40186536.51	30058157.57	34908457.77	37332075.16	37393685.12	47155124.23	23896156.87	41796459.37	43125148.55	32805462.04	28063194.81	32691781.83	40699455.38	3800284.732	11930517.88	12120656.47	19331480.17	2939449.576	21536119.7	16356768.25	2552933.065	13831139.54	14284425.41	34116937.71	7732018.711	15224051.6	13749172.43	25110976.45	21866430.74	23600579.96	35095467.35	12482330.02	21973014.57	28276536.59
Com_4128_pos	N-(4-chlorophenyl)-5-hex-1-ynylnicotinamide	C18 H17 Cl N2 O	312.10046	5.617	313.10782	Invalid mass	No results	No results	40497504.95	22205437.06	29798308.13	35512292.22	23132174.66	40943441.75	22795757.69	46742141.38	14642555.5	42924674.96	27584983	29970746.07	34690463.01	27207808.02	46936340.44	32061679.36	23109717.02	21017000.87	36477088.71	32044250.06	1044401.618	13894726.85	7851066.945	17758957.71	2772350.455	29535909.57	18599653.65	3772740.281	7679481.715	6652656.549	20373232.91	5407178.353	7734012.121	5972167.37	16950544.63	3880743.233	27416882.4	18385877.25	15297889.95	6927474.013	27737824.04
Com_4167_pos	5-Methylcytosine	C5 H7 N3 O	125.0593	1.427	126.06656	No results	No results	Full match	15003079.13	23879158.5	26109069.39	18907315.27	9073718.029	20755781.17	27780885.06	22207228.97	17453668.14	23896018.05	18056555.93	20195506.75	25807666.57	19784003.52	18350327.78	25758103.8	28737978.04	19967492.15	14683956.97	15263590.38	53582043.28	12028496.05	14206210.28	20307653.61	29997552.09	19926102.75	14889575.71	23745368.92	12067351.55	14170312.53	10541878.2	14758085.3	20800942.39	19330252.71	14515265.59	13122171.79	15439497.99	23884878.9	14867183.83	12424481.27	19534130.93
Com_4195_pos	6��-Oxycodol N-oxide	C18 H23 N O5	333.15427	1.435	334.16159	Invalid mass	No results	No results	25413806.36	33592301.58	26047427.88	26397472.05	29070890.52	39360929.18	30749455.83	18723473.38	19666751.03	22443746.92	26868884.25	32012500.34	27687265.17	18752088	30322532.66	43364912.5	19675434.01	26940844.75	21918101.07	28759682.83	10261393	7881519.205	12355746.79	9264721.937	10261610.29	14590730.3	15789097.83	7987382.415	10636204.08	10161376.38	32914835.43	9300493.682	12344730.45	13524901.8	17955563.61	19579626.98	19491853.2	23085959.91	14712588.25	16322104.87	19184667.48
Com_4196_pos	P-Aminohippuric Acid	C9 H10 N2 O3	194.06968	1.43	195.07681	No results	No results	Full match	30633859.43	37297599.81	32088236.94	42442150.54	44201564.06	36729100.87	40449190.24	28657090.86	20616046.78	39496459.3	39623616.47	32664454.21	43734379.14	20754270.2	31356920.88	37397864.61	34255138.03	33840170.3	38388561.19	34519462.24	8107090.828	11274632.3	16729237.12	17755251.37	19733121.16	14759450.62	15125793.85	15917078.42	13552052.96	12873195.76	25163531.67	10326141.94	16648650.77	10027969.85	15661267.87	19685606.93	15288324.54	21142109.21	11078143.28	14175841.5	20974501.61
Com_4203_pos	4-methylphenyl 1-ethyl-3-methyl-1H-pyrazole-5-carbothioate	C14 H16 N2 O S	260.10134	1.406	261.1087	Invalid mass	No results	No results	26653485.12	34171246.31	35231142.25	43263690.4	33576527.61	29853900.7	34924165.38	20024312.67	17329175.69	29301315.8	24229859.67	16805205.32	33225256.92	16377530.74	21409995.25	24937428.96	32598365.52	25446982.49	23410182.02	24965611.33	14506718.49	9018717.333	12003287.29	15423540.16	17793158.62	10140982.93	17078648.26	14046225.75	13496239.77	10391619.48	21929541.88	9233868.557	17082652.36	15258137.84	14609990.4	19710383.42	12096838.17	20353131.8	16314494.37	21061717.76	25460186.28
Com_4219_pos	Lysope 14:0	C19 H40 N O7 P	425.25342	5.294	426.26086	No results	No results	Full match	18711748.79	35908508.28	16139014.78	27766957.39	36421564.85	15164160.45	30262243.9	31914135.76	3495183.015	32252494.41	37768720.1	25013495.36	45785764.64	11442866.49	31307633.14	33781798.41	37897051.38	642724.7182	33109151.87	4172235.553	7526391.951	11129296.07	12915013.65	9318856.814	8645365.259	7145305.752	13480422.26	3265302.137	16817869.56	12583308.4	11778898.06	3110973.859	7546314.37	6596450.046	12918633.28	7099475.521	11148871.6	16382907.95	7385485.005	8351258.634	15654097.61
Com_4315_pos	Prostaglandin K2	C20 H30 O5	332.19706	7.178	333.20435	Invalid mass	No results	No results	13732167.11	11145841.25	54670830.39	8911810.987	8656862.139	5786379.583	12431213.81	9094500.912	5265311.677	9251588.712	10299729.98	19519327.67	11493980.56	5444634.632	10122820.75	9754502.378	16649747.25	14767937.32	4738928.486	35982270.01	2117019.87	6002032.431	6015450.704	9049674.908	2943638.715	14595732.68	3915740.728	7444187.724	8088963.247	4601427.239	18339569.23	3962388.664	5443192.943	5896932.046	17500406.37	3888290.531	8596313.275	6978294.584	3136963.705	4444220.615	7191296.106
Com_4444_pos	N1-(2,3-dihydro-1,4-benzodioxin-2-ylmethyl)-2,2-dimethylpropanamide	C14 H19 N O3	249.13735	5.437	250.14461	Full match	No results	No results	12334807.39	12645877.05	11137642.78	10098101.37	8445944.764	9910148.987	4121200.525	13312539.62	44183851.36	15978797.28	10695096.59	10733408.48	16289402.97	9959182.192	16981822.44	18613811.62	4033422.611	16317096.01	8328834.535	15631582.15	7061419.783	15135515.47	30443521.61	33698478.97	30893874.06	26241719.03	17584632.57	25873476.17	26922308.03	30529112.06	40835328.28	19239464.08	24182594.9	16790434.77	31721376.66	42745215.37	48839969.25	44532420.42	22098035.11	53024765.76	20610677.95
Com_4455_pos	MLK	C17 H34 N4 O4 S	390.23139	4.746	391.23834	Full match	No results	No results	22772006.29	25856863.45	16234754.06	22685614.62	24974288.42	17412942.27	21338342.76	22400965.78	21446124.42	24862893.22	27088422.37	28494952.27	29688877.43	24564048.96	16842001.35	24709746.04	30166560.6	28021417.82	26881478.45	19804296.52	24480500.74	17307719.63	28081929.36	25372915.51	31636805.19	5001890.09	18139716.13	12220496.13	16664165.52	16741456.94	25971990.19	67051611.83	43579202.57	20742749.69	15782386.16	30045592.67	13077111.87	16969335.09	44466567.04	19962866.02	17282567.64
Com_4474_pos	Clinafloxacin	C17 H17 Cl F N3 O3	347.08334	1.329	348.09058	Invalid mass	No results	No results	6342274.597	5748431.987	8901893.058	5620410.652	2932207.468	5524232.593	1906540.554	2526824.972	21575896.19	7254729.652	6583674.337	5728626.498	5270850.621	7512093.422	3101979.878	4696998.391	6360762.07	5333103.519	3758181.563	7699116.319	8066900.775	6001127.892	16719066.48	16049365.18	44570178.89	2590952.501	17139692.73	28150459.09	15193748.02	20103178.68	3099742.878	26854899.35	16433260.24	4105306.984	4707418.359	15697877.02	3895059.582	6615948.141	10468322.28	7152375.671	13443625.5
Com_4516_pos	(2R)-2-[(2R,5S)-5-[(2S)-2-hydroxybutyl]oxolan-2-yl]propanoic acid	C11 H20 O4	216.13677	5.822	217.14412	Full match	No results	Full match	30624660.93	32770858.42	41117626.71	35706918.63	31540494.43	37868191.02	30666464.25	30415830.95	26433348.81	38456450.43	41621214.63	44437563.33	35025473.92	24626018.28	32671990.05	38498425.23	36228133.65	32139905.37	29017622.07	40899483.92	6077288.043	15103513.02	12899387.23	18261908.9	5205957.136	26417720.45	15144183.15	10452648.4	22088202.06	23496630.63	28068067.6	10276594.73	16022725.5	12809635.5	24767157.02	27279474.51	28342746.89	30714355.06	9919157.359	25938566.54	27001710.91
Com_4565_pos	morphine-d3	C17 H16 [2]H3 N O3	288.155	1.285	289.16217	Full match	No results	No results	15291437.12	24567667.99	35985858.31	35272504.78	8968984.267	13051092.14	8186520.342	10911071.63	8204768.499	17762678.65	5369997.815	4116214.637	12767749.07	9674950.19	9273664.324	9694196.248	12334840.24	39931597.11	28040968.51	27335913.93	13098728.78	4163429.341	7923942.766	10222036.83	4874468.74	2667718.582	6519776.048	7266517.322	4973473.902	4814779.577	7887943.847	14516153.79	9149338.513	8258655.683	7417560.739	8132772.171	6936628.119	12165742.01	12720699.24	7911510.458	11538882.83
Com_4566_pos	RQH	C17 H29 N9 O5	461.21271	4.987	462.22015	Invalid mass	No results	No results	27584226.6	33770277.53	8760168.836	35935324.2	33690050.19	37382470.06	31123550.48	11515586.03	24867165.21	23615523.85	28827670.06	21149671.93	28827441.41	24887375.75	17481470.62	26114316.23	24640348.14	27349265.7	25138074.78	24712883.16	30344371.38	16679320.66	5145128.938	12528591.49	17409500.13	9788337.284	20341567.76	8996278.64	15190263.83	13265770.1	22742369.08	21041381.02	17585551.31	18277090.75	17465074.69	25141467.91	15582664.17	20382798.82	18771939.11	22484554.29	24983213.35
Com_4633_pos	IKK	C18 H37 N5 O4	193.6428	1.405	194.65024	Invalid mass	No results	No results	26954704.5	32142588.22	26046497.2	31085588.75	32013410.95	29958331.62	35809615.28	28325986.84	25993946.31	32044383.12	27312095.07	41121462.86	34080539.73	31991660.14	23629391.86	26777125.32	31045294.49	38854700.09	26662562.19	24510493.37	21559933.7	8950829.883	24727356.24	27338567.86	19610817.95	8670535.694	23146057.79	14548987.42	14368915.87	12911302.95	20625885.96	28248024.68	27667117.4	16296641.28	15627259.71	27590018.22	10924968.12	19681395.33	30267499.95	25909377.9	19704096.78
Com_4697_pos	5-(2,5-dihydroxyhexyl)oxolan-2-one	C10 H18 O4	202.12093	6.013	203.12831	Full match	No results	Full match	28665248.36	30145188.92	44504945.27	37834921.19	21631963.59	34454452.02	29164386.98	24880289.08	39301016.35	33254841.2	45460341.69	34383531.16	38364329.17	22683299.99	44905586.14	32830388.57	24318880.47	30787504.64	25979992.79	41048842.25	8456376.829	15336046.95	12514695.34	28671731.81	5007568.171	73359385.08	16380385.26	14998803.85	18400375.29	21169840.71	38076547.73	10163258.01	20204172.91	17933130.86	32927350.34	33166616.2	37432265.43	26233914.84	5045525.483	39058651.9	32896467.82
Com_4740_pos	PLH	C17 H27 N5 O4	365.20833	5.135	366.21545	Invalid mass	No results	No results	3393697.373	21988945.68	17718298.67	26145916.95	22544325.92	19129014.26	17246822.79	11568926.26	13803878.99	25838193.8	13301395.2	10194692.28	17982965.03	7355566.261	13229423.12	13732446.02	10200876.83	12994741.1	35894296.27	27912065.22	3781748.028	10281221.73	8796838.235	7987077.318	9248003.436	7860716.084	10212542.5	8811405.102	10408424.16	7482795.483	10848445.64	6389001.327	8917010.039	5355735.507	10114860.65	12338232.83	9742108.686	8837256.605	12171138.75	12071372.61	13460028.01
Com_4751_pos	Caffeine	C8 H10 N4 O2	194.07946	1.352	195.08661	Full match	Partial match	No match	9923588.728	9569848.01	6946941.511	7650783.14	8462201.397	6587443.956	7891929.808	10370449.25	8658384.317	7134203.149	7164589.817	6936254.474	6867741.755	7970622.605	5943242.846	8519734.216	6933099.467	6594507.383	6425827.134	6747258.423	12107247.07	11198371.52	19077118.96	15665151.62	13293731.18	10528112.21	15744889.32	7404615.088	9553257.193	10798818	14134353.09	28484490.98	9677146.862	12529367.86	14427954.85	15076144.12	11794708.27	11220483.61	51809848.32	14233196.11	14125806.05
Com_4832_pos	Guanidineacetic acid	C3 H7 N3 O2	117.05414	1.302	118.06142	No results	No results	Full match	9870451.617	11007045.2	14384903.86	7210942.288	6688058.811	9042336.633	7961995.413	21192915.11	19954766.96	7950804.158	12832993.95	13197904.23	10549827.8	12683784.64	15206793.98	12455012.55	10119987.18	22741199.62	7870442.987	10804164.3	22737753.69	6872265.426	13167993.85	14367396.18	14067076.12	15598879.74	7676412.907	23581923.74	14299527.85	16627744.31	13249867.09	60721600.1	28351367.25	23825719.28	8537812.732	21853751.73	11747413.46	13252285.66	31148628.31	15742547.58	14032024.39
Com_4937_pos	Obscurolide A1	C15 H17 N O5	323.13911	5.028	324.14655	Invalid mass	No results	No results	16229298.21	18345115.73	3785574.85	35474964.86	24384524.35	20515057.69	18856550.35	6899162.077	8361925.819	6830531.64	7491229.997	2720218.364	7434117.563	4103252.273	22940431.43	11203785.34	4140944.384	3193703.869	6664677.977	21344592.33	4128505.864	2087204.641	10669472.29	8776197.869	8975269.056	9996505.947	12060531.97	5772001.945	6617352.644	6049756.393	25271424.56	10134377.68	4837012.02	5838095.401	21014115.93	20247987.94	12025250.22	37141490.51	14533002.92	20236590.93	18399045.9
Com_4946_pos	ethyl 2-amino-8H-indeno[2,1-b]thiophene-3-carboxylate	C14 H13 N O2 S	259.06773	5.286	260.07507	Full match	No results	No results	1460673.343	1709357.169	1180725.101	1342557.086	940800.9448	2388501.194	1674147.858	2690371.024	4582013.848	2254459.599	1027532.285	884050.8348	634714.9876	3072715.266	638626.3462	3527623.588	2740535.535	1372653.538	939851.5017	627321.4262	2395153.115	33188640.44	24377549.63	28847578.4	9905182.337	28837388.55	10438669.08	5281518.584	7287865.263	7659861.747	1042922.563	1479244.768	3878186.909	7508666.96	11040415.98	13492953.22	8505643.23	3101562.507	1147129.399	11844619.08	3867647.264
Com_4950_pos	SPK	C14 H26 N4 O5	330.19087	4.791	331.19821	Full match	No results	No results	12589011.52	11816538.38	12395553.64	11980976.4	13674084.65	13361606.4	17406949.66	10644317.77	24223224.35	9142138.621	16491750.28	15126583.87	13717782.06	15701763.3	14182438.87	13699570.7	12556015.4	17063559.72	10164333.93	11417050.8	33167297.27	5208996.311	16187087.99	12895367.44	28726855.81	3799674.627	14803949.25	16123587	10381756.44	12918552.9	14296065.07	32501785.78	42934433.31	32637918.12	12456993.14	35127960.53	10389486.99	17917435.35	49127431.13	19916945.99	15266635.73
Com_4975_pos	13-OxoODE	C18 H30 O3	316.20415	7.538	317.21146	Invalid mass	No results	No match	13160319.96	15420913.55	7890665.153	12795204.89	13785990.92	8170297.938	14198170.99	13122588.72	12348059.95	12624744.62	4511462.915	13309964.16	11866933.75	9904611.865	9950964.982	12039021.26	7791245.268	13274307.46	14140138.51	17711371.67	5939598.752	32980619.33	10264655.51	13718072.01	13082412.91	9457691.99	12173833.73	11602251.41	9224951.563	15319961.47	16241542.21	41592008.76	12647787.04	11617776.93	14361942.7	12334771.45	15353175.44	10986166.29	28601040.62	8712944.864	8971769.292
Com_4977_pos	FNK	C19 H29 N5 O5	389.20756	4.755	390.21457	Invalid mass	No results	No results	17826821.55	14462274.76	13113156.78	12125661.94	10987558.74	12314948.53	13150363.36	9876964.217	21597151.23	16035767.97	14782890.43	19888955.84	14271415.82	24953530.67	9193979.904	14315817.56	21789789.24	31222572.04	14076517.05	16222435.56	26808662.63	22565904.1	24119055.63	24210308.13	17126272.6	8013594.462	22082349.67	12520558.72	21757588.15	21360474.2	14655011.78	32700877.31	13453441.85	22469647.15	17151254.21	30548924.03	14170867.85	13091019.41	48831990.07	30259348.26	13469800.81
Com_4978_pos	Amikacin	C22 H43 N5 O13	1170.56608	4.978	586.2912	Invalid mass	No results	No results	32137750.07	20896877.53	24826089.02	17246077.1	17842275.07	9962927.853	22872439.54	37103925.12	31497748.58	16419138.01	20931136.84	35330144.65	21421655.9	30073003.73	13152706.7	26173826.98	24061013.9	33047118.75	17876827.3	28091216.28	37879199.04	11998087.11	21436731.31	28012414.57	13529948.46	36108359.17	17165318.98	31487856.75	26311301.09	31532532.89	19563658.74	57018333.17	30993270.6	21463540.19	26413927.34	31853840.31	20107589.5	18478625.51	31904557.05	32669021.95	38140692.75
Com_4987_pos	FRH	C21 H30 N8 O4	458.23727	5.171	459.24469	Full match	No results	No results	14958318.96	13095815.38	24549129.24	25766707.26	21765831.59	23560065.14	32704522.81	13303062.59	19115585.7	7374760.297	17321578.19	13590683.34	14910814.66	16184736.11	16684859.62	19003620.54	20748228.81	21410141.85	16979108.18	19023058.09	36951526.91	12615607.56	15146631.24	19236500.74	23816338.56	17230466.86	23512664.17	23868093.65	18792406.6	22080339.49	15965227.28	36801192.11	25230112.4	21146582.3	22081081.77	30226415.59	18486330.58	25862384.15	32928109.27	37910225.19	27386065.45
Com_5008_pos	2-(acetyloxy)-3-amino-1-[1,2-di(acetyloxy)ethyl]-3-oxopropyl acetate	C13 H19 N O9	315.09359	3.095	316.10089	Invalid mass	No results	No results	18612069.17	35131956.77	10741086.39	23243072.42	15441602.58	22559579.78	12076874.72	19627557.05	17379049.25	29397313.15	16805395.85	12667596.03	19282514.49	12473883.24	35313953.57	21252944.97	15400298.17	11529490.55	22366959.08	20593088.42	4159228.054	1814088.68	20118189.82	15142993.19	11601471.29	6847072.852	7612113.397	8103047.996	14385903.93	14901448.25	21362426.55	2425360.59	12903120.55	8332313.649	18188913.96	13638572.55	13328498.35	23853548.38	3079931.842	11042471.1	19391496.36
Com_5092_pos	(-)-Erythromycin	C37 H67 N O13	771.41918	5.513	772.42523	Invalid mass	No results	No results	6908594.795	3865521.111	8131329.123	3210288.553	2838797.204	2601516.25	3423276.137	3190044.593	7451965.458	3685877.744	4178202.902	6641018.345	2659530.363	10260919.75	3246811.314	3051473.883	5599125.874	2005183.649	3641210.416	2651298.391	24570141.98	32119270.06	18076622.1	9648075.09	25561602.55	7161009.892	3068640.124	14456730.37	16982682.64	19540833.95	8080645.076	20015663.52	32048207.61	8139580.124	9314905.574	13218760.31	6649611.736	5269617.76	17891837.87	5192707.565	9714365.029
Com_5134_pos	3-amino-2-phenyl-2H-pyrazolo[4,3-c]pyridine-4,6-diol	C12 H10 N4 O2	242.08107	5.822	243.0883	Full match	No results	No results	8830281.278	12418326.36	5807140.279	6145309.121	5110830.04	5630724.317	5827684.705	11573854.54	13125583.27	10832044.48	10066842.57	12186960.65	7829494.349	6512149.26	7151438.746	7406469.225	5461688.143	6380823.51	11704071.26	12385305.57	14882817.35	17157543.27	17725583.06	14614311.62	22338678.51	31056136.36	18601828.21	27394986.32	14846437.78	6722296.951	36895055.08	8485153.034	48199373.29	18633233.03	17470095.93	13912502.64	26865526.53	11849899.71	3488668.167	14823472.88	11606465.98
Com_5192_pos	2,4-dihydroxyheptadec-16-en-1-yl acetate	C19 H36 O4	328.26137	6.944	329.26797	Full match	No results	No results	15176247.26	7094925.963	20842353.43	26419308.31	12203222.02	25039766.44	8102652.378	4283236.807	3962648.484	8460290.2	42345227.45	10556743.04	12155002.75	6035954.862	4026714.26	18172649.68	7366770.797	5488668.617	8896937.022	29417634.29	2580346.616	2358553.818	2329457.336	2601130.434	2863770.503	3095317.766	1848375.355	2430020.017	2299989.823	1693070.864	3445254.866	2948321.323	2881801.533	2095027.065	3659830.519	4167426.759	2589244.762	4158975.043	946318.3173	3543675.797	8646738.551
Com_5204_pos	2-Phenylethylamine	C8 H11 N	121.08945	6.144	122.0967	No results	No results	Full match	10106544.34	12495662.8	8697374.198	6558926.285	13572522.81	8957349.464	6853800.428	7764726.905	31376798.35	11509120.39	4710670.26	6546516.607	6800385.554	6151698.238	13012546.87	5242989.505	2839477.881	4487358.188	7877609.007	5320834.072	1190023.772	21691918.2	14309902.08	37267817.91	21947796.67	30578457.39	30884200.91	14241862.21	10636374.89	17040602.29	5692815.48	748371.6624	2557611.267	1287697.837	7043031.602	6227631.938	9105849.075	8615067.465	547774.7761	6530255.028	11998352.96
Com_5219_pos	Glycerol 1-hexadecanoate	C19 H38 O4	330.27777	7.658	331.2851	No results	No results	Full match	3078968.732	2052292.515	23803255.44	3098051.042	1542621.829	3548173.487	1344696.782	1114303.205	3733199.78	2627335.858	7531491.504	37475846.79	4250846.033	2239433.702	2214498.849	4282310.368	1543196.536	2220166.96	3122033.271	7087176.745	295110.8763	187268.8163	387581.7631	592708.2848	286928.3161	588201.685	394107.3389	274031.0264	395872.5151	443533.5662	1913203.924	257832.8011	344486.0466	302474.9673	735208.6672	864285.493	728784.4656	1622074.89	181284.7225	501644.9541	1938581.897
Com_5278_pos	Thromoboxane B1	C20 H36 O6	394.23523	5.893	395.24326	No results	Invalid mass	No results	3373549.777	3316092.488	2958027.788	2410295.553	2447464.409	2460164.799	4131157.156	2721094.756	2252528.033	2762100.161	3326646.681	2928564.521	2793604.556	2410803.707	3619424.101	2406546.136	2270107.7	33599857.6	1943864.858	3332685.226	859813.8281	1985135.773	1449891.016	2846565.629	2820057.889	5172979.39	1870808.09	4201693.397	2855993.69	2600971.982	2384171.652	602847.2164	1615967.939	1254299.895	2383077.841	3500532.011	2899507.596	2245066.784	847637.487	1980855.026	3158335.619
Com_5293_pos	YLK	C21 H34 N4 O5	211.12695	4.985	212.13449	Invalid mass	No results	No results	36025319.49	24176189.97	12169676.68	16521123.2	19232309.62	10413366.06	22517158.92	10182514.32	10201110.32	11533782.89	16340513.18	17472996.2	26906828.19	12058247.26	25893729.79	21648940.68	12435486.82	8902333.205	12521898.62	9475410.76	8354125.804	9287995.185	8372790.959	10527694.48	9753450.681	5356253.695	16656285.28	4761052.642	7639262.594	8073228.881	10614634.98	4646517.763	12129593.21	7667019.079	6793417.996	5328678.164	6573327.176	8358815.091	6963650.198	6207103.99	11139905.37
Com_5327_pos	Desmethylclozapine	C17 H17 Cl N4	312.11511	5.028	313.12259	Full match	No results	No results	10769130.81	20663188.66	22901749.84	26655237.57	23392100.34	20880867.95	30320746.93	8954796.577	7766759.35	22558782.02	21757892.4	26368209.85	32903227.4	10767548.71	14153756.54	14125716.95	21638398.23	27556438.2	23714381.75	12998359.8	6900213.589	1912942.229	3316646.783	3215109.323	8154964.12	5851372.126	5476656.487	6095545.599	3384027.247	4117659.061	10519028.62	4027551.275	8935527.9	6705804.687	4506250.277	9369650.185	5265949.142	8553482.891	10101598.47	9794632.281	14234428.9
Com_5334_pos	Eucalyptol	C10 H18 O	136.12549	9.385	137.13275	Invalid mass	Invalid mass	No results	16506504.4	19698124.74	21115642.96	16292937.55	18147835.85	15253272.79	21640289.28	20725351.95	21637892.12	20492651.91	16315973.89	12610040.83	21269805.76	12425169.17	15435538.04	5492829.601	10937536.41	12008167.14	17647712.4	22333737.03	25314296.97	24574635.8	14892978.89	17993433.2	17876448.08	42901972.49	15508317.95	28346859.25	17725581.02	11852660.59	9616312.276	15372734.5	18378149.33	20123465.27	38361165.91	11707548.96	27442991.94	15957807.05	14017945.54	25094539.35	20648927.9
Com_5372_pos	1-acetyl-N-(4-ethoxyphenyl)-4-piperidinecarboxamide	C16 H22 N2 O3	290.16363	5.716	291.17081	Full match	No results	No results	21618634.4	20069613.07	26393030.22	22236868.59	25557808.51	25094171.79	24654443.47	24018214.27	27159702.27	24683281.78	24003555.76	23529412.69	28771109.22	14417165.98	25046733.02	32178310.49	18272141.47	19094670.82	19967801.67	26239958.74	3461977.753	11149115.97	7533584.852	13485774.73	11806518.71	14517667.48	15170230.15	11704577.42	11852453.98	5722183.881	20547568.76	3877063.753	7737210.538	6897689.736	12594891.81	13069466.36	14308928.56	15772434.33	6702255.875	12271842.85	18949604.99
Com_5387_pos	6-[2-(2H-1,3-benzodioxol-5-yl)ethyl]-4-methoxy-2H-pyran-2-one	C15 H14 O5	274.08478	5.87	275.09213	Full match	No results	No results	15023270.53	16363195.59	26294882.47	32101214.92	28394349.7	21892691.03	28836733.93	2607481.871	25357965.18	15418051.35	24909434.75	18723839.02	31141639.32	12931029.56	24462326.05	18313739.6	16768854.63	7951112.874	4092395.414	12352725.84	10195837.25	1062078.656	3613279.93	4455326.457	2144052.525	5946174.836	18812423.17	3654362.852	3513276.258	5697373.281	1809093.351	22399785.11	1647535.067	3408379.099	2976516.612	6729260.902	3324202.494	21375998.98	39309925.77	8602794.422	22373008.08
Com_5405_pos	HLK	C18 H32 N6 O4	198.12468	1.411	199.13203	Invalid mass	No results	No results	18900426.9	26949160.92	15983860.78	26360148.61	30537598.98	20787428.31	25193411.03	25890769.59	18941466.25	35680933.77	24123716.68	24408142.44	32953407.59	22305959.96	16830144.81	19614091.44	30472733.59	32646209.51	21625253.97	25444082.52	16009731.79	14661652.58	26253599.93	18854467.7	17779106.65	14118249.29	22213443.76	14841332.94	16539955.95	17224977.7	17112637.27	10233078.01	20704777.73	9665672.084	17639875.92	24161955.79	14395012.54	15200296.37	27416929.77	21718563.68	21643674.04
Com_5440_pos	2-{2-[(1-methyl-1H-pyrazol-5-yl)amino]-2-oxoethoxy}acetic acid	C8 H11 N3 O4	213.07543	1.419	214.08302	Full match	No results	No results	24283865.85	26141847.21	28560332.45	18857471.45	27490349.5	30370781.18	19556780.59	22908144.49	20195304.04	25377481.75	27755097.72	21711524.1	27367288.42	17929004.21	18686421.11	27315333.86	24254249.19	20940394.16	20115492.7	25825879.51	5092213.184	6436125.327	5833866.329	9159141.621	5453840.04	9913183.002	8668347.403	6539155.561	8118338.692	8757695.635	11860256.74	9142336.915	9250736.577	6303263.059	11381982.13	10571014.04	13178029.67	12544640.67	7818896.985	8964427.156	17494455.51
Com_5476_pos	Tyr-Tyr	C18 H20 N2 O5	344.13825	5	345.14563	No results	Full match	No results	12341847	18631192.43	20147275.61	19906727.59	17219950.31	17675003.37	24689944.92	7981729.317	5293821.104	26075174.29	25491458.67	23883304.29	33543463.14	8432136.032	13367063.69	14623955.8	24871907.97	22442532.97	18629561.14	12190283.29	6348996.273	1348885.493	2785314.724	2642086.838	4368105.647	3099701.481	6096991.727	4147844.264	3141536.514	2935072.767	5537281.309	2046243.122	4212173.198	4372773.23	4184462.462	4384478.24	3717704.099	4958673.003	4438428.217	5244160.098	14440551.69
Com_5479_pos	2-{2-oxo-2-[(2-oxo-3-azepanyl)amino]ethoxy}acetic acid	C10 H16 N2 O5	244.10689	5.057	245.11417	Full match	No results	No results	21450107.9	23679342.36	17367970.41	28456422.2	25520490.22	30131877.49	27558082.96	11838948.68	17951003.58	21927348.5	29534412.13	25751132.36	26965202	19425439.78	27784231.6	25123195.93	18101059.87	17780340.86	25814459.03	22551793.79	13853792.31	13393598.29	11328443.6	11911461.96	16453955.11	13278882.7	14585846.05	13424110.4	13521691.14	14559326.43	24946685.2	11539961.03	16597574.32	14778048.91	14723393.41	16048019.36	17558516.06	21835079.39	14257832.04	16761435.29	19258668.77
Com_5510_pos	N-(4-piperidinophenyl)-2-thiophenecarboxamide	C16 H18 N2 O S	286.1099	1.423	287.11716	Invalid mass	No results	No results	20259831.64	17912800.1	15190883.4	18944814.19	32176251.96	21209431.02	19895600.73	11695918.21	7719992.275	15668424.09	15490747.34	15997085.75	24292540.54	13611597.8	12845989.39	17815112.14	11450130.11	15064453.52	15956892.16	19699256.98	3081508.965	1937828.871	3373323.621	3823242.688	3713432.3	4753878.969	7272069.296	2038803.536	4389100.504	3726106.084	9498756.362	2328730.201	5113142.075	1792031.203	6127209.979	5579544.302	5961482.565	9640806.388	3668557.673	5166147.515	13293577.77
Com_5519_pos	MNK	C15 H29 N5 O5 S	373.18152	5.073	374.18893	Invalid mass	No results	No results	10513022.02	6974371.386	13380513.47	11435753.18	7634725.137	12203833.45	12180848.48	7487098.162	25512205.96	4952309.165	8380746.67	7368028.56	9537427.912	9863820.555	5919818.383	10718994.47	11420423.9	10259982.94	7485846.652	35143638.03	12742505.04	9467068.736	9005926.442	11555221.08	8835679.433	6089408.629	8177003.199	5535691.996	18174519.83	6851877.264	24288211.81	6050008.263	24521119.26	6439615.489	16277581.41	22948171.21	7461657.203	4615327.39	10658680.23	11566959.35	9168010.027
Com_5527_pos	3-(3,4-dihydroxyphenyl)propanoic acid	C9 H10 O4	164.04791	4.776	165.05534	Invalid mass	Invalid mass	No match	21378245.66	15021471.88	27971988.37	25150775.68	26041517.83	23353634.05	26100173.75	23699750.28	20624311.11	22997273.02	26638799.28	26651615.17	28665849.05	20457637.81	27212175.56	31187435.5	23575915.47	21292475.52	24066869.63	26803528.43	7703894.841	7352347.47	10558617.38	14178522.61	6195796.148	11868039.98	8366162.568	5574273.765	11918968.32	13519800.09	19876648.16	13863257.42	11514047.95	6914562.147	15659078.33	15793770.88	15047985.48	20588157.27	10146417.42	13814992.52	18185660.98
Com_5536_pos	O-7460	C25 H48 F O5 P	500.2976	5.37	501.30444	Invalid mass	No results	No results	16660425.21	14215378.54	12669210.06	21872321.33	20042385.89	17649281.11	29004618.82	9993662.886	14469110.49	15007958.47	15286992	2760227.524	17983691.62	11325800.36	13159310.41	15108250.4	16590774.72	16283098.51	13814662.47	10680680.8	20494334.34	9842965.933	7857923.801	7886009.752	11056915.93	6137536.576	13231353.75	10998641.35	9014166.359	8616028.2	5919544.603	1665876.739	15468598.44	15348087.94	11002715.2	15894525.91	10149931.07	4833559.192	19916084.52	14352080.57	17568178.23
Com_5543_pos	1-adamantyl(piperidino)methanone	C16 H25 N O	269.1748	5.548	270.18222	Invalid mass	No results	No results	18822837.3	18693483.42	19898391.17	15488865.57	25694238.75	23871530.23	28959332.5	25919293.8	12900958.74	23413448.67	22975408.72	12661041.15	23034699.97	13038012.19	19624775.55	25210219.39	23654586.54	19436936.65	15540785.27	18601764.59	2822414.758	4849130.75	4475112.783	7255777.901	1591127.082	6324083.494	6946535.023	1556667.312	6680747.006	7617498.2	21539550.42	4290760.918	6479997.071	6866408.755	9129176.054	12454683.24	10750684.6	11965172.59	6451363.522	11304754.79	11474026.43
Com_5565_pos	NMK	C15 H29 N5 O5 S	373.18149	5.116	374.18866	Invalid mass	No results	No results	10457120.9	17223836.86	13405634.66	30882057.55	22958480.71	14305809.81	15276847.37	9389012.103	25512205.96	4952309.165	9079859.641	8409858.1	20325418.22	10681339.8	14897039.5	10602867.43	13844696.27	11961916.1	12665169.97	13570035.87	15009369.37	9467068.736	9005926.442	9372688.489	10877452.3	5836177.488	7739160.851	12943131.57	18197293.55	8013313.17	24288211.81	6670992.277	24221113.9	7844959.486	16277581.41	22948171.21	6024387.244	4615327.39	13780848.94	15276036.39	11085123.53
Com_5568_pos	VMK	C16 H32 N4 O4 S	716.41306	5.125	359.2139	Invalid mass	No results	No results	18391702.29	15267771.05	15247858.5	18636558.83	19306563.35	20766229.22	23797186.03	8659980.843	15175194.43	13864666.04	10203385.36	10812018.28	15757232.73	30847458.18	11423698.59	13109633.64	12397669.71	13996761.87	12697057.51	14056788.94	15697858.89	8162227.338	8352565.573	7990483.162	15673770.59	4761897.937	16072558.86	10451001.31	9741173.074	2424057.813	15826395.62	11986118.43	11880994.31	13134797.92	9180283.097	15787357.37	7473460.038	11438330.11	20835741.62	14420042.15	13571316.83
Com_5687_pos	N~5~-(pyridin-2-ylmethyl)-1H-1,2,4-triazole-3,5-diamine	C8 H10 N6	190.09986	6.757	191.10699	Invalid mass	No results	No results	33179713.56	28455742.24	24848958.14	17330651.34	22834282.93	19662152.37	15741783.87	15553395.54	14614844.15	22958636.43	21815545.72	20986083.44	14694425.05	26641580.98	33449901.33	19917952.87	26877542.71	16798349.53	22339440.69	23718743.11	9337675.794	13950570.09	20064324.06	15356833.94	28816601.16	18323013.93	26155889.3	20827718.48	17969792.67	21955671.11	16193371	22471969.31	10088074.85	11201883.55	19214664.64	12887622.49	22366009.62	21005476.21	16761388.23	10556850.87	21657658.18
Com_5732_pos	1-(2-furyl)pentane-1,4-dione	C9 H10 O3	188.04551	5.684	189.05269	Invalid mass	No results	No results	11996299.46	20819928.05	17553830.18	22204304.24	11659064.86	16176370.98	26659698.67	27662519.77	19477072.84	23064684.83	24408009.11	21862718.39	27156568.52	10021367.36	34977184.75	29843243.6	23739531.18	29629354.8	20913665.85	12503184.86	1098770.419	571018.8346	3907533.509	7416370.583	14512645.56	17145641.97	3528177.539	31836170.87	6644181.877	6307296.58	24707655.1	780933.4037	28788608.81	22792280.81	11807233.23	23399417.64	12729601.02	27576792.95	437278.593	35600958.26	18464080.42
Com_5748_pos	4-(3,4-dihydro-2H-1,5-benzodioxepin-7-ylamino)-4-oxobutanoic acid	C13 H15 N O5	265.09577	5.604	266.10291	Full match	No results	No results	6651210.141	7875060.546	16370680.23	15333622.4	16159025.18	7304183.762	21434204.91	31019864.28	9937252.195	5970529.461	7591915.547	6163198.322	12625671.17	3313333.265	11059842.51	10096803.34	5509094.75	8411283.65	5538483.376	5517339.476	2958076.46	1651591.705	4205842.056	7821386.556	16053380.3	15763962.58	2975553.08	16549342.75	3843285.619	4200216.346	32413696.09	5164369.229	22312890.99	15659010.97	4478296.186	4808080.149	9293899.756	10115385.31	10607563.63	6517523.23	10278456.64
Com_5763_pos	3-Hydroxy-3-methylbutanoic acid	C5 H10 O3	118.06334	4.745	119.07075	No results	Full match	Full match	27258249.21	26273701.91	22470785.47	23533074.26	23044102.2	27917447.49	20658573.27	16031755.92	26462334.61	19252693.01	27539204.41	24568103.47	23180409.38	16202128.56	23999983.92	22560225.19	22473106.06	28014718.87	23793111	26967109.18	10787081.32	12769686.09	21356740.77	19797625.22	31679172.08	20301285.96	27421480.51	27464349.3	15761229.8	18314635.56	28642516.01	15683109.81	19368590.96	14327116.3	25718987.45	20256514.16	27919857.85	23002900.08	14447692.25	20564086.17	21408000
Com_5815_pos	3,5-di(2-furylmethylidene)tetrahydro-2H-pyran-4-one	C15 H12 O4	256.07434	5.519	257.08157	Full match	Partial match	No results	4536784.892	11062239.48	6773857.199	2152144.3	3050155.656	5193705.998	2690160.279	2802095.231	2307130.25	4370996.686	18919475.28	22285036.59	7519084.986	2428000.8	18171600.36	1522714.116	2102471.847	18975220.01	26880302	32976841.53	1387742.412	3279014.797	6348901.253	1307492.415	3403584.786	3041074.658	11217291.66	3630173.832	6983083.864	6879164.857	19456189.21	1586834.979	7671841.664	5470579.968	12532702.03	6005741.136	19011168.65	17331685.76	1254273.661	8482090.79	8268991.843
Com_5867_pos	HPH	C17 H23 N7 O4	778.36112	4.874	390.18784	Invalid mass	No results	No results	25015726.04	21469007.32	21937898.06	20596837.64	19533067.34	18991202.71	22017704.15	15267610.2	33991771.43	22755380.58	21483759.7	27618371.95	22734036.26	20997523.11	19547438.67	25845735.7	19113848.59	18386345.61	21905654.43	16289852.2	18915215.89	26510761.98	19231051.58	20971297.94	27575601.8	12651146.81	26689750.53	20214502.36	16265156.86	17749338.9	22495716.71	17459159.95	15289290.86	12885675.85	23162366.41	20613044.27	21414813.66	17127936.49	20279315.29	17010869.5	22781694.48
Com_5928_pos	(+)-ar-Turmerone	C15 H20 O	216.1518	6.019	217.1591	Full match	No results	No results	11735083.15	10012864.65	8167983.242	10430181.01	13657812.67	7689737.31	9429247.544	5951777.941	4835647.313	9700314.012	9461118.132	6894512.352	11623268.38	10888319.27	12203106.67	10630210.46	6774759.604	6388286.482	10360151.98	15638517.35	13902573.34	3181366.946	4133188.142	4488693.676	11208458.09	5946169.804	12735537.07	10734747.47	6220215.702	7050972.568	9139497.647	28315951.8	4770690.97	13486154.26	5375534.165	4466230.814	6049564.907	6503168.074	39596148.99	5087881.907	8668794.266
Com_5944_pos	Tropolone	C7 H6 O2	122.03707	3.944	123.04434	No results	No results	Full match	17603412.63	22952537.28	21521300.94	25481584.2	24804409.28	25869549.88	23884569.94	15648711.77	13809837.91	31664250.28	27128604.54	28238595.03	28453515.91	16778807.23	20824574.82	20933434.56	29320951.32	21576340.24	24623249.48	18661672.7	12830591.66	8226958.313	11432068.5	13089802.77	15345170.3	14978332.92	15311896.04	13317182.53	13298601.97	11568012.46	22902415.2	11191113.05	14909735.76	11356296.04	17104085.42	29401734.37	13857922.77	25206091.18	14131025.12	17855569.41	15397240
Com_5979_pos	3-Methoxybenzaldehyde	C8 H8 O2	136.0528	4.841	137.06024	No results	Full match	Full match	23215783.89	19723646.58	18121264.2	18045658.28	20049747.82	19288178.25	17526537.07	16773569.42	10890614.56	20719470.49	17940963.56	20615066.97	19368031.18	14011055.81	22599638.99	28217977.6	17452072.08	17040961.71	20824613.56	19053805.78	19702236.65	12621476.99	27469257.65	16745786.38	22193118.93	25420524.51	20540382.37	18615350.35	17776577.41	17234272.37	14754710.45	18741315.91	16113201.65	17993861.88	14587964.04	27573988.2	28116227.45	15968705.89	18071458.3	16107895.72	18916272.17
Com_5987_pos	Tetranor-12R-HETE	C16 H26 O3	248.17793	6.363	249.18532	Invalid mass	No results	No results	13575259.31	18688318.83	19473606.49	15982251.69	10944297.05	14884239.46	16269643.42	14940451.49	16040769.03	19835915.35	18964269.11	30993817.96	29944402.59	18485697.22	26655204.9	20969963.47	16280357.02	14701702.09	22860543.06	24578540.3	2971146.355	8785035.448	13260907.22	13797702.09	3629472.485	12052710.66	9424497.163	3539707.642	9598659.879	11197493.72	24605347.2	4352108.492	6340395.812	4838239.799	16349468.37	11213313.69	16876723.87	21297200.91	3581224.889	9040146.4	15780747.19
Com_6048_pos	ARH	C15 H26 N8 O4	382.21171	5.311	405.20142	Invalid mass	Invalid mass	No results	641678.9061	582785.2795	1443071.421	26834543.87	19548343.79	588671.9896	1136075.36	876502.5261	829771.5541	840219.428	796144.9443	667430.2469	719710.3892	811012.6621	751095.3203	998660.1286	909617.0588	567005.6829	585761.1201	703318.0095	34037200.91	507181.8356	540254.0031	505805.4896	574188.1157	536562.9147	533222.9874	6664605.475	510697.2295	595135.8861	711300.382	22553009.09	676443.2731	645622.2812	449022.3284	789819.2106	519954.0022	13825793.46	14831113.06	669017.1287	822568.0111
Com_6055_pos	4-[2-(5-bromo-2-thienyl)-4-pyrimidinyl]benzamide	C15 H10 Br N3 O S	396.20214	4.773	199.10847	Invalid mass	No results	No results	19701051.47	25551589.44	20975100.85	18784477.18	15204255.63	23564178.52	16275609.56	17009639.57	33340033.27	24395723.43	18416391.46	21337267.87	16246015.42	21268401.9	17986792.14	16404297.39	18901073.92	20531009.46	16314008.52	19875693.05	10970300.95	9991985.52	18114160.52	21039051.97	14644087.88	8568721.538	16341469.04	11065354.09	13212416.98	15397131.85	22289700.74	17911396.76	14604596.43	12349724.38	15624059.72	24506055.76	11478433.03	23692164.35	17049880.41	18394674.72	15825256.38
Com_6114_pos	L-arginine	C6 H14 N4 O2	174.11234	4.855	175.11974	No results	No results	Full match	14075067.98	17356513.71	20551399.89	14622644.69	21348360.94	26119780.85	13560176.01	14775122.06	9415656.358	20490452.8	8476360.232	22021475.11	17719023.45	16353226.28	8494413.559	10800693.97	21310236.49	23529796.58	16368508.81	19539465.18	13056370.57	5740929.056	14671739.21	18664960.58	8555203.97	16369181.45	15189836.19	10314911.54	27777573.09	17918668.09	9175913.857	11918552.63	17969060.62	7726049.981	14262888.12	13071645.02	12574551.86	15554289.98	21370981.4	14997706.56	14185234.77
Com_6115_pos	PPK	C16 H28 N4 O4	340.2121	5.247	341.2193	Full match	No results	No results	11886386.69	16785851.99	12484246.71	18380670.52	16825671.45	26116238.29	17670925.49	8252689.348	9533518.485	11146676.49	4760224.014	9924444.833	16744619.53	9159337.878	14395510.83	10905960.09	16689000.62	9760550.197	12994206.71	8834327.346	8366992.339	5836941.481	5272821.144	4706077.753	10301132.58	5261885.471	8900585.616	6149205.601	6609003.713	8517312.324	15126986.35	10237181.41	8951614.114	8431368.941	6954571.653	9577958.408	6678595.076	14768276.3	12001377.56	12707522.66	10848857.6
Com_6117_pos	L-Ergothioneine	C9 H15 N3 O2 S	229.08915	1.419	230.09634	No results	Full match	Full match	17373312.16	15441733.99	12910379.1	22387132.37	17420489.67	11995054.97	20517195.58	21796146.22	26078047.64	17461506.86	32026657.94	26533410.34	23969739.72	24326842.68	20416430.58	23259684.17	22030732.44	23086539.4	13139419.25	19110999.78	16986800.88	8609231.101	18788469.76	23664722.74	16947816	10494446.72	19641235.44	13779728.04	17277049.75	28148372.04	14856861.84	35548928.74	36307626.99	14985871.94	14073737.36	22720817.97	10244566.81	30078356.88	26551969.45	15696850.3	24695624.35
Com_6131_pos	Cannabicitran	C21 H30 O2	314.22493	8.114	315.23239	Full match	No results	Full match	24023940.14	11686708.28	8471735.382	13403267.19	13458022.62	21731105.35	13311295.93	7496696.9	1475653.318	10607498.6	12804999.64	10919808.54	11596121.72	26198415.94	17773961.08	19453028.94	28113529.14	8887216.042	24669836.63	13547926.65	7729985.536	16209100.91	24641727.5	6525424.863	19203842.25	7075029.036	18444183.79	11978282.8	27149298.35	25312340.14	11894411.52	1195525.543	9765448.68	5713780.507	12709455.55	4740879.86	14468636.35	12403798.71	628037.4034	2729197.124	16543841.92
Com_6137_pos	2-(3,5-dimethyl-1H-pyrazol-4-yl)-5-methoxybenzoic acid	C13 H14 N2 O3	246.10105	5.322	247.10844	Full match	No results	Full match	17600125.43	23579963.94	26900170.29	19483766.61	27299572.09	26021873.19	17552029.17	27295242.95	13666960.18	23988568.02	17994009.96	12363883.87	18121193.23	11956655.16	30189340.59	21391521.08	20197916.08	15196830.42	15725055.77	30584793.36	2273916.003	10758840.13	9179384.207	16065836.46	13106418.64	18259503.39	8512490.531	12820917.49	12642202.53	12868771.78	24561072.99	7159660.066	7897113.103	6391835.717	11406878.64	8300416.61	13218345.42	18613582.21	5278320.193	10219747.83	19814613.01
Com_6175_pos	5-Fluoro-2-[(3S)-1-(2-methylbenzyl)-3-pyrrolidinyl]-1H-benzimidazole	C19 H20 F N3	309.16954	4.974	310.17682	Invalid mass	No results	No results	21697100.39	20273381.45	21243862.94	19586914.46	22249113.98	21444440.02	25170562.34	19382426.46	19882177.35	22634089.14	16157687.14	27232635.08	7193884.024	16655838.74	18360285.81	14890914.71	20586240.16	18276709.79	18232109.92	19380853.65	16691706.65	10161320.51	16936204.31	19092587.56	19700792.12	10754805.24	16726107.3	17462234.52	11717504.82	14818701.54	19454233.62	22870918.45	18350832.37	11324634.15	16440641.65	8880822.787	13186994.79	22711726.5	27577052.13	18262702.64	23601635.84
Com_6193_pos	Ergocalciferol	C28 H44 O	396.34053	7.264	397.34781	No results	No results	Full match	2511020.215	1265992.71	2420121.875	3212399.87	1288952.623	950444.4491	6379849.831	10478079.27	1178242.364	2320754.487	957490.8665	2541076.378	1687364.948	754747.2557	317487.5778	1873249.307	8154653.949	7724969.48	7657621.654	4963263.444	32943130.45	730594.3982	4399879.986	239486.8592	585897.9084	10467058.6	2008497.265	18638696.97	794795.8512	754777.9006	334734.1878	3503414.869	418373.0077	20085266.7	5075612.733	305210.5352	7235624.392	305696.7018	24422633.35	11907962.92	3222939.82
Com_6212_pos	Prostaglandin B1	C20 H32 O4	336.22852	6.644	337.2356	No results	Full match	Full match	8312342.821	5831494.876	15911831.86	19213444.35	6573495.58	13452188.98	11395899.32	5817937.858	5002560.911	8982078.405	21002152.9	9036148.671	13394567.33	4875605.114	6157556.257	10393042.49	26243457.56	12527690.77	4921951.506	12967396.11	3964130.529	1071887.982	2640169.878	4946298.777	1376251.985	6964120.75	1776054.495	4293976.914	2874592.98	2481622.509	4812366.104	44518489.28	6265382.225	5081709.27	4672495.869	6925679.767	3903211.979	4077088.156	3623084.082	6664541.747	8987554.979
Com_6226_pos	SMK	C14 H28 N4 O5 S	364.17539	4.938	365.1832	Invalid mass	No results	No results	15513463.49	8879216.198	14218928.47	10110308.6	20204945.92	12523815.28	10700353.79	9834430.674	12524030.83	25442279.28	15795384.03	25656083.55	10860708.54	16475873.14	10206096.45	5854160.739	15136051.73	25028318.87	13823909.57	21141957.67	9813864.042	10214946.07	17373643.26	33409347.56	8667339.957	14212514.01	19858194.69	8780816.582	11205335.92	8544068.91	16234782.88	8002832.915	10460839.82	8473759.692	16788717.75	23848243.65	8187887.475	7652571.531	8161569.441	21835621.2	8563295.479
Com_6237_pos	5-(6-hydroxy-6-methyloctyl)-2,5-dihydrofuran-2-one	C13 H22 O3	208.1468	5.692	209.15411	Invalid mass	No results	No results	22835770.38	26761592.1	28565392.71	20897855.1	24450982.69	22252931.81	22774620.38	19552608.3	18635293.41	19958908.97	25914506.73	21009596.68	28207151.65	17693587.09	29670679.24	22493908.73	17308995.61	19182374.96	20048931.7	28894833.87	7469721.257	8716025.332	9241832.698	13325839.97	7273075.446	15329357.97	14923991.68	8403520.84	13570481	13436125.92	20885817.66	14446689.85	11260152.42	12728749.62	13331158.65	11438242.23	15729595.03	18315918.12	15454608.75	11724889.92	21142336.27
Com_6245_pos	RKK	C18 H38 N8 O4	430.30958	8.125	431.31714	Invalid mass	No results	No results	16595255.05	15901372.85	7219974.292	11120599.67	9773658.76	13636826.34	12041009.24	6355442.106	3728786.848	10647252.69	14578664.58	15305072.13	10636488.74	26559106.69	12275824.16	13936131.04	15601124.53	10497877.02	14383351.11	23102883.35	9746777.203	5621900.56	7363874.84	6125966.472	14765842.25	3504459.534	17991194.31	10368107.88	6928196.804	6482170.385	4469105.4	6883850.744	2924708.734	5657638.363	5606399.818	5534095.987	8204883.012	4975959.138	4444455.48	8388763.839	9782386.049
Com_6267_pos	bicyclo[2.2.2]oct-2-en-1-yl 4-methylbenzene-1-sulfonate	C15 H18 O3 S	278.09431	2.37	279.1015	Invalid mass	No match	No results	6177208.981	26636717.88	5530714.965	18225039.53	19098539.08	16748687.59	22732714	5991661.082	3838639.6	19139699.56	13072424.02	14632187.65	20955944.42	4142917.396	8576141.285	14087635.45	7301877.6	7622539.377	21703327.22	8039827.733	2183732.098	3241470.508	3183720.333	2738354.654	4566111.532	921577.7941	4199703.342	1416883.465	2027486.213	2567512.785	15186047.97	3081613.173	4624828.944	1720876.517	4890501.53	3799644.558	3581512.714	8780692.369	4354336.759	2760386.911	8049612.388
Com_6274_pos	ethyl 3-cyano-6-methyl-2-(phenylthio)isonicotinate	C16 H14 N2 O2 S	298.07861	5.48	299.08578	Full match	No results	No results	1426957.184	1441661.934	1641059.751	952697.0939	559420.0936	2242383.11	2243264.096	2517964.277	4871523.07	2697102.354	953994.862	855717.9347	417061.4687	4426651.047	533530.972	3147063.334	2305832.455	2261996.992	1166619.018	577637.9679	2585208.709	11006009.72	26863224.28	28018543.96	22161317.06	17927321.08	12190480.19	10727138.88	9479485.32	8818384.519	1979872.692	2783476.412	8410961.794	8760262.442	11268960.37	15877900.22	7917193.136	5914203.441	1807594.707	14284070.85	5832855.626
Com_6276_pos	PC (14:1e/2:0)	C24 H48 N O7 P	493.31759	8.619	494.32455	No results	Full match	Full match	4154187.26	4333952.471	12613965.19	6551409.465	4727390.388	2061898.697	5373766.563	3877531.411	5743184.878	2662063.757	7688405.117	10052306.55	3536807.258	3906998.305	4430468.285	3891749.357	6481998.138	27011246.65	6580379.744	15492871.26	8222523.152	762627.5624	2391198.632	2860736.483	4154025.734	4713066.935	3951294.326	9453687.902	4514670.845	4675337.194	4878361.408	8470579.634	9159802.487	14975789.71	4697328.311	6604525.815	4308330.82	2242785.306	5216197.987	11117811.82	5920031.433
Com_6310_pos	DMK	C15 H28 N4 O6 S	196.08551	4.813	197.09268	Invalid mass	No results	No results	15002536.51	24756685.96	23706238.78	12569457.37	19535614.44	16310909.98	16601308.76	22513285.63	15264816.1	26481513.82	18941237.16	25471822.67	17178866.73	19525579.5	25944790.44	25302495.02	27110741.32	14572728.47	17008097.34	26910116.84	13085026.5	11764162.6	10312793.2	20301005.49	11643221.98	16215311.5	12115718.9	9558872.203	14633149.48	14605613.7	17057510.49	15833030.42	17034871.08	5009218.1	18224921.38	15079439.26	16511367.27	22084669.69	10125836.29	17524017.6	13042860.47
Com_6387_pos	7-Ketocholesterol	C27 H44 O2	400.33491	8.19	401.34253	No results	No results	Full match	11451862.7	8500014.273	9103459.156	9547020.187	6848655.959	10995600.37	9246736.34	3141748.188	18994235.43	6067675.79	15368979.19	10501192.42	7763030.212	13601652.29	7201759.315	10954397.36	11615594.63	11009595.68	8603330.589	13508224.02	9592176.59	5908449.051	10159078.49	6378306.92	23312244.92	5947489.494	23896276.14	14991901.89	9756980.124	9674673.72	7755011.539	5031607.692	8572400.25	5523120.063	6619164.694	7562355.611	9077729.223	9020642.362	2947390.13	8760984.162	8474885.38
Com_6402_pos	cyclohexyl{4-[4-nitro-2-(1H-pyrrol-1-yl)phenyl]piperazino}methanone	C21 H26 N4 O3	404.1825	5.817	405.18951	Invalid mass	No results	No results	28383686.63	17600413.3	21154555.71	17019293.93	19714149.58	20653682.15	15290174.57	17210782.1	12257327.18	19442101.53	20574656.89	15279635.46	16877046.7	13664511.67	21552991.4	16613183.94	16558361.66	14175927.57	15081302.83	20415408.45	3346973.72	6100680.416	5192654.025	7260507.053	4029078.249	15546929.65	7742605.709	7202487.321	8813003.832	7835039.44	14865605.79	3294642.973	8271101.795	7995632.183	9551129.587	8077493.321	10681989.81	10843441.95	8176894.822	9208549.364	15828191.32
Com_6434_pos	3-N-Methyl-L-histidine	C7 H13 N3 O3	187.0961	1.306	188.10338	No results	No results	Full match	18171447.71	21286290.95	31309288.4	23263838.84	10826031.32	15896379.09	12475389.3	12795960.39	11128243.18	15620688.91	13205172.85	25301809.54	12772875.95	25649763.02	13010315.2	15363514.83	15822999.08	24741973.96	19498340.56	19009965.71	22464338.16	6339168.068	19055093.65	24504460.22	17437925	12390048.29	20066363.31	8879967.632	8387417.785	20399070.17	13471324.64	12430565.51	26935635.52	21638562.06	16966611.97	26168032.83	14779585.14	18017589.36	32806262.18	17974945.42	19936577.59
Com_6506_pos	DL-��-Leucine	C6 H13 N O2	131.09522	1.338	132.10242	No results	Full match	Full match	11581597.54	13882409.57	14800949.61	12298655.02	16046286.13	12438520.8	13422235.06	15297787.17	18674982.72	17863493.51	24468267.63	20635643.07	16106268.08	15296717.09	23161568.36	16894088.77	15264366.26	16700513.22	14933880.86	20731272.91	23569335.93	20833248.62	18412101.91	23654740.96	21106107.28	61936694.23	18257962.42	41583588.48	25675767.34	25728016.85	22542872.96	42058644.16	31391894.37	31064756.42	27498266.68	22637896.3	26854933.15	23307131.01	33557509.05	29979114.53	12902290.72
Com_6508_pos	3-(5-phenyl-1,3-oxazol-2-yl)-4-(trifluoromethyl)pyridine	C15 H9 F3 N2 O	290.06305	3.143	291.07034	Invalid mass	No results	No results	6558162.012	2036254.128	4331242.95	4021863.992	7396208.761	1186842.142	1479335.58	3970666.592	10509799.37	1519694.075	6616795.737	5697003.772	4788875.983	6749048.356	9376474.923	3398378.869	2534020.536	5033513.492	2823806.543	7134375.652	30952301.19	1074649.407	15543645.53	9076805.457	5129008.041	7702020.838	9787439.845	11149138.67	16453377.59	13348852.99	2585127.924	8478466.5	6124089.284	27364416.19	15596731.12	11645570.03	24736467.47	9385866.963	14613323.48	20573757	8842704.01
Com_6679_pos	N1-[6-hydroxy-2-(2-pyridyl)pyrimidin-4-yl]acetamide	C11 H10 N4 O2	230.07692	2.627	231.0842	Invalid mass	No results	No results	430377.9903	9134287.422	1405799.587	4774534.94	395720.7009	15944380.45	4019449.489	980521.7479	11015107.51	27262161.67	1161629.633	475893.7214	3408305.027	414322.2918	746741.427	1905579.351	1548885.355	1171692.709	2002465.416	1101794.274	409403.4622	3486042.596	1200725.369	3324557.672	14882793.1	2399471.016	4900236.632	12013148.91	964522.4604	948211.5349	661267.1798	512821.6321	2139453.379	1136312.266	3039724.275	7130043.578	7506525.018	1188580.595	572063.3651	5861718.511	3675452.603
Com_6714_pos	2-[(1,3-thiazol-2-ylamino)methylidene]malononitrile	C7 H4 N4 S	176.0178	1.254	177.02502	Invalid mass	No results	No results	10367595.68	7555686.874	18637670.64	13894438.96	13026748.7	19866841.78	10532557.94	1190477.724	13023807.37	5698229.845	3348893.276	1001489.019	2468750.554	2647674.98	1740122.465	3313167.986	3445666.194	2465165.602	1294688.142	6713448.929	22421978.51	12856222.66	14729878.99	8304030.904	9438910.925	11718006.04	13628736.51	14041063.3	26009568.23	23891917.52	1812096.871	20267760.82	11395935.42	33076488.07	7036819.74	14583535.51	9954488.047	4589643.92	28874963.6	15025445.64	9077338.803
Com_6731_pos	ACar 18:1	C25 H48 N O4	425.35109	7.392	426.35834	No results	Invalid mass	No results	2075225.26	1473030.923	2053727.918	2102742.401	529871.296	512720.2069	3735341.082	5346056.903	962107.4448	2158346.58	622286.0578	2131197.141	1183300.768	202725.9278	112734.7905	874325.9834	4397620.548	5088694.523	4361421.672	4883056.782	29535297.66	254242.3628	3649538.725	77938.84046	207694.249	11490452.94	3448650.564	29411425.3	271626.0616	239742.562	460214.95	1822174.954	242314.1237	12859463.92	5477945.083	162039.9342	4549476.648	371841.8903	16478657.03	7964781.797	1606606.127
Com_6791_pos	Simvastatin	C25 H38 O5	418.27214	6.608	419.2796	No results	Full match	No results	1670702.661	1047231.404	825969.2988	893594.8639	727153.968	1038702.561	22243302.42	1249062.437	810233.5724	809703.8259	914166.9036	991486.517	795978.0406	1411018.561	1246346	888988.0016	1268396.941	743997.9737	1527434.311	1261367.71	297444.5367	999858.6021	812190.0902	908885.5529	1354714.337	963746.5634	1670940.402	623006.501	1102859.291	1269782	778670.9754	176351.9354	468120.8922	355410.8631	1201509.376	572587.0296	1183821.013	1087222.772	205512.1041	557136.2403	968392.3476
Com_6793_pos	N-(2-morpholinophenyl)-2-furamide	C15 H16 N2 O3	272.11217	2.354	273.11945	Invalid mass	No results	No results	15794175.25	15891345.97	15201066.65	14931669.32	18329925.61	22804732.84	14180851.95	16046518.99	11688450.26	20067850.77	14231716.13	16447405.73	16303556.75	17221133.5	12366454.89	21269537.84	14736790.43	16372068.2	16069871.63	16334343.75	3188566.239	5476256.974	5866658.79	7560338.415	7991036.404	3111681.566	7374600.819	2814902.443	6926289.12	6812067.512	19507508.63	4753205.602	11845731.53	5548150.697	6361122.57	8859647.799	5845985.168	14781530.69	9605635.036	6431597.071	10950700.49
Com_6805_pos	ANK	C13 H25 N5 O5	331.18604	1.282	332.19299	Full match	No results	No results	15935500.63	2555118.798	15139628	14267920.21	15007692.57	13226225.52	22212844.85	12875624.33	17009785.89	13913162.45	21402597.38	19527905.94	13718508.16	19417485.17	12644692.72	10451664.36	15119192.51	21460688.09	9700373.632	15601635.58	25103646.45	7444306.792	14155190.3	12724557.94	17547330.35	3996974.938	13508966.41	15671951.47	13820826.53	21073142.38	11874629.05	6230917.456	32327535.12	20025443.66	9361791.424	18115574.36	9186337.646	8815031.454	24706887.98	13666299.7	5798980.534
Com_6921_pos	3,3-dichloro-1-methyl-1,2,3,4-tetrahydroquinoline-2,4-dione	C10 H7 Cl2 N O2	205.02594	1.225	206.03333	Invalid mass	No results	No results	16028172.25	19670098	16642612.46	19293333.02	20261324.58	22322689.38	20521747.29	20820739.79	14874898.75	16019381.45	26686317.56	20431276.04	24394640.08	14493033.32	27902375.26	19674845.32	15789543.01	18521060.54	21424374.83	23966133.72	2814147.906	4787900.521	3538352.055	8331006.668	1181189.509	8882654.415	8069030.665	1970426.774	7288100.86	7896485.003	17908993.34	4988014.909	6589263.484	7315746.184	11555859.14	12812978.52	15301569.43	16061869.68	5797471.161	13190969.7	11405224.31
Com_6931_pos	Taurodeoxycholic acid sodium salt	C26 H44 N Na O6 S	521.28019	8.99	522.28754	No results	No results	Full match	1536448.51	436834.1851	672951.0983	880819.0891	255991.6626	548559.8752	443995.2659	242268.953	290366.5431	286927.0666	521375.8423	673382.3865	586082.3146	1471580.179	741762.4053	559209.5035	944618.2733	668300.0716	1347544.439	1021748.154	3355306.134	12467343.91	2545372.766	525741.2342	25933430.7	657987.9122	11319380	43045105.58	2837046.091	3078205.411	313709.4621	1857241.06	498278.4762	7629970.484	939367.4908	340758.4382	1594326.611	446144.924	6091952.263	827649.6141	3484588.123
Com_6953_pos	3-Acetyl-11-keto-��-boswellic acid	C32 H48 O5	512.34869	6.921	513.35596	Full match	No results	No results	1546345.394	1227974.801	2287016.13	2300521.197	1915456.307	1450929.153	1359243.039	972107.7052	2611051.95	4291179.206	2347672.564	1397825.221	1837509.636	1037474.152	1928973.513	1584548.785	1274892.44	1161454.017	1401949.578	1955208.566	3273566.527	998909.4658	1202516.35	1152004.667	1659645.701	1783673.094	1930062.669	2824204.53	2788594.921	2427322.571	1346917.162	9212344.828	2281159.076	2340957.136	1578608.329	1125570.943	2197829.079	1671548.62	32224387.9	1414336.058	2269600.448
Com_6997_pos	N1-phenethyl-3-(2-thienyl)acrylamide	C15 H15 N O S	257.08812	2.486	258.0954	Full match	No results	No results	327743.911	257506.874	377117.5836	297966.0892	277992.819	233813.2642	233933.0711	313742.8971	2547656.378	497805.7477	244833.2587	517219.8284	223313.368	545037.3478	576489.6455	493725.4252	440205.051	556249.1622	234285.3418	372367.542	1801068.043	3959799.86	10136001.61	8505446.433	25579998.36	875778.3815	7748078.371	8760060.641	1729069.421	2814372.97	2136136.288	2745941.494	11656785.97	3201584.441	2951400.795	3714513.789	2617072.435	2775304.629	10110468.57	1208799.222	2409492.021
Com_7026_pos	D-��-Tocopherol	C27 H46 O2	402.34692	6.008	403.35437	Invalid mass	No results	No results	10699402.25	9991366.204	14039427.87	21549250.5	13366854.43	13058279.91	21309397.63	17662154.04	6897929.01	16058444.35	27017074.64	6280101.207	17596021.45	9902516.972	13603719.57	16529037.97	16056083.74	17321061.79	15773823.06	19514635.22	706055.9063	605612.6446	1588170.383	1990865.406	1082772.589	2767442.582	3415770.38	421643.5932	3774570.369	2711484.728	9301675.582	1138740.816	3887485.624	4041273.264	2551128.298	2815584.178	3802703.016	8780696.072	2301902.103	3556949.074	10451036.86
Com_7027_pos	Celestolide	C17 H24 O	266.16741	6.636	267.17462	Invalid mass	No results	No results	9885172.02	12468982.63	6605489.905	6209195.727	10346543.9	6153602.676	6592736.941	10701382.91	1674286.284	7524179.133	6380171.685	10034649.15	7093053.56	5836948.07	12799566.06	9206929.707	11547747.16	8232534.697	10506309.93	8183490.953	5279327.756	21425276.15	8048344.729	6449675.705	9338937.38	7221616.863	16591008.17	7814219.54	9727734.174	7963656.487	4299628.679	1391354.824	5320331.948	3627192.906	7285730.958	5177233.481	9675046.104	7957179.289	1461233.464	5395411.547	11050027.61
Com_7044_pos	2-hydroxy-3,6-diphenylcyclohexyl acetate	C20 H22 O3	327.18077	5.564	328.1879	Invalid mass	No results	No results	25076018.01	7552262.11	14136648.97	9705553.922	7209311.431	14553009.01	17353509.55	6792914.768	5377805.707	11026533.63	7395039.335	8252084.559	6367358.507	8879215.086	5916095.353	17277097.48	14021578.31	6051177.555	11361944.44	6587960.243	9977869.922	5460131.736	4812091.285	2245661.364	5881326.179	2583393.123	7756377.74	3443727.78	6612586.946	5432712.231	5568260.157	2770205.661	5935112.314	4366691.218	5781700.772	6188787.352	4227841.131	3759485.601	7604051.671	5466592.64	8882754.567
Com_7049_pos	N-[2-chloro-6-(trifluoromethoxy)phenyl]-2,2-dimethylpropanamide	C12 H13 Cl F3 N O2	295.05933	1.276	296.06659	Full match	No results	No results	9158468.434	6614653.651	19591312	12361131.26	7617379.205	10243794.22	4521357.539	2043967.018	10453583.53	4907448.839	10790758.25	12976901.21	5186991.401	12987040.85	7168520.738	8371477.297	11768206.4	23273817.9	4507688.958	15896511.74	2151088.389	867019.0197	7299422.766	11212768.25	10496826.71	819795.1325	7336815.41	3653892.89	5825314.137	10729008.77	9071947.942	10283374.95	11005309.62	17112676.01	5532160.664	14594320.7	4715878.308	14487551	6041568.175	6269063.207	7529127.14
Com_7098_pos	11-Oxoetiocholanolone	C19 H28 O3	286.19346	7.303	287.20062	Invalid mass	No results	No match	7878930.457	3923040.841	3887395.518	5056317.081	4707846.643	6395368.771	4192853.988	3356480.897	1989308.544	3792620.884	6566419.597	3995378.103	4980081.633	21480049.42	5512197.048	8006538.68	6501587.753	3226257.326	10586032.88	8484157.277	24923182.87	21146977.63	8795938.176	2836740.117	13999484.42	2721306.154	15374041.98	17398322.38	21125525.63	21337162.33	3195709.975	7564566.179	4219710.651	6055032.471	5193378.716	3417155.143	5856762.94	3748584.606	5018557.858	4140522.007	9062038.612
Com_7105_pos	(11E,15Z)-9,10,13-trihydroxyoctadeca-11,15-dienoic acid	C18 H32 O5	363.26293	5.663	364.27042	Invalid mass	Invalid mass	No results	14019211.51	10083126.89	10438344	12886215.36	13125187.48	15384568.56	13156801.98	14684840.99	6458539.593	12339394.44	16707890.78	11164112.98	16283717.14	16753802.78	12710187.25	18957111.32	23227721.29	11150094.52	11616399.97	16127070.01	1646400.649	3010731.302	3257171.936	4414019.231	2004897.506	5394767.171	6974752.412	2229415.611	5951068.344	11566918.95	10156416.84	1677096.817	8632429.052	6742089.846	13675560.59	13537981.79	23927386.92	12908834.94	2802784.637	5424649.413	13138304.67
Com_7114_pos	5-(benzyloxy)-2-(hydroxymethyl)-1,4-dihydropyridin-4-one	C13 H13 N O3	231.09028	5.695	232.09741	Full match	No results	No results	13689246.54	18233486.93	27485797.96	20342329.35	20634981.1	20862073.99	17264363.34	19201369.05	9768035.879	24333451.71	20710408.23	18294859.19	19629862.69	14235457.3	21668260.73	22478401.48	18732645.75	15020431.81	13170943.29	21183506.13	2745239.646	5995491.526	6108101.698	9544423.655	2862170.892	16832090.18	8699210.983	2733599.874	10923239.7	13084781.5	18755386.37	6604173.094	8240579.282	8007587.109	11366325.5	11711259.19	10502789.37	16112431.83	8758143.772	15261687.19	12678510.97
Com_7130_pos	(+/-)11(12)-DiHET	C20 H34 O4	360.23074	6.338	361.2381	Invalid mass	No results	No results	6305719.624	8851998.443	4927897.037	3779489.488	5793477.572	4042904.557	4177103.018	23668601.44	6281605.787	10500626.72	3933470.496	6140683.901	4050713.697	3829215.861	5039435.897	4989144.192	3495107.32	3626715.48	4662561.386	4498590.35	1946778.59	3608087.909	3930681.281	5849993.523	5313562.584	8148911.107	4568148.224	4410623.876	5611993.801	5620786.119	4911717.683	3319257.279	2328518.83	2429192.229	4463963.58	4371916.921	5044589.789	5227677.442	2678341.462	3640091.814	5439950.878
Com_7170_pos	N-Stearoyl taurine	C20 H41 N O4 S	408.30361	6.593	409.31091	Invalid mass	No results	No results	21548141.13	16191773.71	17373850.06	11235008.96	9769443.475	13165096.2	15912271.34	6895713.167	1383211.088	12394223.88	13628518.17	8626171.343	12023410.07	22237166.38	31012812.87	17159789.59	13274694.24	8366048.646	14151722.73	6217063.624	532527.7611	2176963.375	3165687.797	7397585.005	3353230.005	5622226.408	3218782.811	1251955.574	4872112.406	4952902.446	10086692.66	418147.8527	5172361.736	3540018.94	5068169.96	2046098.639	5044505.027	4850194.788	678890.1098	2361736.731	9200697.002
Com_7213_pos	Triptolide	C20 H24 O6	360.16045	9.947	361.16776	Invalid mass	No results	No results	12104625.48	13225309.62	17057988.45	11138805.04	8726405.367	8617666.143	13919341.69	12973888.03	15948775.32	8630834.265	11704766.15	9273204.978	12390961.08	5704766.252	11760045.76	4158287.991	9643618.685	12708844.1	7000024.747	22257494.63	19922601.94	5584568.178	13373937.6	7537549.354	21057788.44	32755520.74	12037476.52	29455297.18	16215133.13	12851681.15	4147305.171	31193401.65	19525985.43	30204302.57	14710245.15	11063221.81	18938827.07	8579733.006	18352166.35	22407300.2	18980894.38
Com_7216_pos	N1-[1-(2,4-dichlorobenzoyl)-4-piperidyl]cyclohexane-1-carboxamide	C19 H24 Cl2 N2 O2	382.12038	7.121	383.12753	Full match	No results	No results	9727803.764	7939386.527	9595959.104	4065624.339	1242164.578	5651484.142	5502692.082	7120383.656	15457559.04	5318893.963	7459516.178	9810764.619	7357465.474	17118796.4	14472735.91	12506395.15	11373542.03	7479930.195	4778694.584	1818535.614	2032209.363	5642026.195	11358871.26	18733532.44	24587982.28	8235574.318	18166929.16	7345816.128	5463609.611	12968506.32	3293547.384	468667.5055	1289425.262	1236789.799	5809723.289	2809259.63	8137750.474	10645987	530325.6886	1271939.801	7548471.355
Com_7220_pos	1-{4-[3-(4-benzhydrylpiperazino)-2-hydroxypropoxy]phenyl}ethan-1-one	C28 H32 N2 O3	444.24937	7.002	445.25671	Invalid mass	No results	No results	14932781	12932205.51	8522022.838	13015473.26	14824328.53	11085480.71	13949127.6	9626041.438	20057250.86	18610761.99	13423380.98	16449157.77	17954854.89	9514359.559	21295729.82	10974250.74	9902956.279	14624254.71	12933511.3	14816658.53	2630950.116	15101987.01	10445155.73	26231149.72	16480563.69	25431977.88	10248762.54	17175501.84	16818704.89	10829458.35	15386045.93	3567976.25	6414341.036	4177199.934	15807578.09	15341377.91	28244345.74	17444968.38	1173909.802	15621973.7	14680876.46
Com_7222_pos	(5S)-5-hydroxy-1,7-diphenylheptan-3-one	C19 H22 O2	320.12426	5.803	321.13141	Invalid mass	No results	No results	1666482.129	911770.9258	1868285.723	431969.6496	1166651.517	1525700.719	1117782.843	989999.7561	918054.6583	1525108.284	1142400.859	1090153.098	1149351.373	1132829.014	1529733.337	1012221.032	617881.573	1243287.283	1290133.877	1333756.885	2322956.519	1421291.524	1759880.873	1277788.398	1025908.777	4003136.587	850252.325	2553593.496	1178509.939	1165584.458	1372975.226	2107493.456	4148938.528	4008010.019	1835851.122	3046404.282	1522034.947	5022296.91	30649507.98	2486593.484	2008208.468
Com_7294_pos	TNK	C14 H27 N5 O6	361.19968	4.787	362.2059	Invalid mass	No results	No results	7566228.283	6211736.691	5988134.357	9383862.303	13734247.95	13717168.63	8023009.332	11447424.41	25364265.71	8678592.326	8983987.119	8531315.275	8077542.071	16329304.26	5222622.938	5990725.732	6205362.946	11241997.24	8977243.637	14335157.41	17793040.13	15142484.44	15718895.3	14953893.42	11853077.87	906102.0741	16856148.95	12552502.92	11810717.03	12845583.6	4032862.715	15509713.39	14092292.05	12802770.81	15061815.51	25231511.26	6219998.517	12928147.55	20734681.13	8516667.931	9965354.449
Com_7336_pos	ethyl 4-methyl-2-(1H-pyrrol-1-yl)-1,3-thiazole-5-carboxylate	C11 H12 N2 O2 S	198.10696	1.186	237.07014	Invalid mass	No results	No results	14608982.84	17647314.54	19175001.54	17484603.54	17757403.42	17293792.89	16609975.97	18567480.51	15305162.99	22644344.3	16821531.36	20838910.41	17694951.56	16700547.56	13225446.33	19562788.23	22288799.66	21104644.47	16358358.1	19000559.63	4158893.773	1532778.558	9505896.177	15006653.02	8549502.833	1962484.309	10193902.24	2197548.54	11933838.07	12073562.48	14226508.81	10719345.36	14459996.27	10485965.74	8165830.691	12827466.54	4753989.953	19702631.97	18382049.86	7089523.131	13625577.87
Com_7393_pos	Erythrono-1,4-lactone	C4 H6 O4	118.02836	3.968	119.03558	No results	Invalid mass	No results	9381021.32	21522839.73	10430989.02	13189028.13	7963783.306	9321560.627	10565251.91	11138922.35	5172187.361	17391799.5	19512420.61	17909134.38	20905283.36	9470598.548	10332673.72	16802711.92	17138159.31	13521776.26	9264855.555	8134967.465	7503388.599	1314137.857	7132485.942	3265376.853	769707.7055	1662463.449	3369681.19	492860.8716	3395860.599	4902528.124	13354207.35	1028188.767	6643403.78	4467936.304	3997454.572	5257190.572	2799142.657	12212149.78	2976895.836	4252071.64	8534091.216
Com_7396_pos	Estriol	C18 H24 O3	288.17273	6.768	289.17987	Full match	No results	Full match	23514841.06	16517245.29	21486939.09	11784597.57	17695840.83	11370191.72	14298502.1	6027863.239	12785151.09	15336478.24	14169145.3	10901623.2	13371761.39	13017384.41	15231147.87	16601159.78	17293829.5	11539397.65	12987702.86	18630097.16	5838647.243	1865386.123	4378450.453	7494595.473	12263387.44	7323893.709	14264551.66	13808292.75	8036260.597	9647452.149	12313353.95	19807016.64	5448502.556	9583505.41	7916309.371	6682639.198	11298127.5	13200282.96	14849412.68	7308493.722	14153185.51
Com_7400_pos	TLH	C16 H27 N5 O5	369.20241	4.789	370.20987	Full match	No results	No results	12938286.33	18667673.3	14368390.05	20458148.22	19925872.34	20445577.26	14414451.19	9823671.797	12849732.78	12711743.77	11963306.42	8517842.44	14123206.92	15547977.18	9399351.809	14417196.25	15197183.89	10610663	16001283.21	11002524.8	16655037.72	8112586.205	11095358.5	7743844.697	13925496.79	3448426.677	16872214.95	8135517.271	10110893.13	9823731.172	9875852.054	11206163.77	15552499.12	8942535.7	9225731.097	15716355.5	7913988.657	9335554.322	11959877.54	12905915.66	12117056.47
Com_7498_pos	FMK	C20 H32 N4 O4 S	848.44142	5.115	849.44904	Invalid mass	No results	No results	4487711.38	3366263.796	5817270.723	5395383.126	4801605.196	5419311.594	7359478.252	2491758.112	6595589.983	2339561.056	3099727.872	3707310.592	2162705.778	3960322.928	3099518.922	5748340.634	3481743.567	6161981.102	4665206.366	4968817.974	6873093.515	2307766.107	3572351.992	3141743.607	9139586.261	2528271.417	6661050.187	12461211.91	2791449.006	2935852.822	3783588.114	19245566.21	17791494.61	11130662.52	4392991.418	6422492.933	2780593.001	3948627.743	29250300.13	8565348.412	3116853.276
Com_7524_pos	ERH	C17 H28 N8 O6	440.2182	8.158	441.22552	Invalid mass	No results	No results	23048930.34	13447673.95	2530115.024	13764703.92	17018280.65	14370603.83	12047024.68	7100467.805	2003522.577	17689707.1	9585438.107	7130345.558	13918618.07	8121264.614	13175450.35	15824107.32	5251281.499	12507551.02	18542996.33	4197025.098	11575420.95	3241525.315	7244970.837	8212948.888	5122569.371	4890653.369	9026083.986	11098166.09	13410874.74	10131562.44	6799413.22	6267324.799	5719413.677	6673903.469	8056262.357	8397193.674	16980079.56	10140288.39	5394148.467	10430772.34	15572634.16
Com_7546_pos	(2E,4E)-N-[2-(4-hydroxyphenyl)ethyl]dodeca-2,4-dienamide	C20 H29 N O2	315.21792	7.288	316.22525	Invalid mass	No results	No results	4293100.183	8025848.074	5811376.743	4882511.77	6145626.597	3887698.907	10320911.35	7805384.1	9280675.357	5974748.369	5938957.328	23482677.75	3731226.257	2795786.768	8699696.011	6310261.522	3914271.716	11218605.08	5308700.84	21646910.38	8713095.428	7258005.454	9287647.311	13661081.36	11333616.71	30613757.54	6540376.759	3342236.507	8041233.307	1874744.586	21649685.62	6815482.494	12308918.56	5326605.886	16270057.02	22843504.13	6980661.39	8010279.278	5911222.58	18054608.47	8577314.695
Com_7617_pos	NPH	C15 H22 N6 O5	366.16605	6.051	367.17337	Full match	No results	No results	1213575.782	1050263.984	1326384.233	755705.6285	1121990.327	681470.5584	718292.1917	616825.2761	1022435.464	1060325.771	1219239.955	899917.1647	1096184.017	1273415.353	738222.5795	907976.484	1134445.699	957520.5556	615414.6517	1091708.803	9557082.848	456153.9512	1195585.329	743831.3089	771588.9791	1555723.821	1103923.799	1669590.627	1489916.796	1306024.849	601573.0218	23866442.86	1267183.87	5941780.131	1390675.455	745725.4174	1146996.408	936054.5344	28645522.61	1321597.76	1819604.431
Com_7635_pos	4-(1H-pyrazol-1-yl)-N,N-bis(2-pyridinylmethyl)benzenesulfonamide	C21 H19 N5 O2 S	405.12555	1.382	406.13263	Full match	No results	No results	3413889.559	2295600.518	1934337.886	2224984.502	2187159.775	3099079.42	1706669.372	1538887.168	5059561.099	4784492.855	3707027.429	3653677.373	2211587.736	7430661.25	1789366.662	1896782.003	2763028.39	4075067.428	2078946.258	3721250.893	5814976.937	2512958.642	7162343.112	3375540.257	10172786.41	2048988.279	8206099.003	7298975.549	6399817.242	5087194.918	1699543.52	33533271.5	6948250.629	8670653.789	3441046.94	4570001.253	1981097.874	3000398.717	28551672.99	3481541.577	6831227.415
Com_7723_pos	methyl 6-[(4-chlorophenyl)thio]-5-nitronicotinate	C13 H9 Cl N2 O4 S	323.99848	1.263	325.00586	Full match	No results	No results	13171052.41	9715770.442	14962872.21	8191462.243	12385217.91	7456323.609	7502078.933	14533937.1	10580944.95	17159964.52	10448002.42	10149805.63	10005882.61	17089267.51	10019414.97	12550347.65	16528468.22	9931076.373	8174615.002	11196753.68	10681206.02	9778399.057	20568998.62	14840020.15	12149111.25	3349390.591	14486775.08	7840759.78	16264840.71	16849398.09	10204200.81	16367931.41	23234201.26	15460064.54	13927931.94	9645682.808	9591357.842	13113429.28	18516797.31	6375038.492	12255984.33
Com_7786_pos	N-METHYL (-)EPHEDRINE	C11 H17 N O	179.1317	4.981	180.13887	No results	No results	Full match	9996994.694	12988683.53	1542416.994	15375624.55	20627275.49	8580076.23	10758593.58	5096658.9	7119114.717	4889990.214	7042145.899	2656878.643	9424541.591	3163992.476	16916761.09	6700316.353	1953040.356	2820091.127	5532966.308	17165783.75	1861711.014	2666105.01	5693467.059	4628585.312	5087830.958	5466876.179	8098110.184	4021176.683	4849368.729	4124450.249	10634581.2	2719714.819	2698078.851	2434745.098	6671042.468	7806565.009	7372385.083	9197665.023	2168867.063	8179143.495	6512746.765
Com_7874_pos	18-��-Glycyrrhetinic acid	C30 H46 O4	470.34061	7.064	471.34763	Full match	No results	No results	5999028.317	4518475.959	5019542.792	4862819.031	6869998.266	5067290.393	5265679.482	5249693.377	3902457.365	10974894.29	4183274.806	4723171.942	4353577.169	5267673.652	3816882.104	6140705.804	7469272.235	4139156.972	6282634.409	4267579.433	2937437.69	2716210.75	3157878.118	4031900.471	6032365.801	2490053.414	4877223.015	4003711.813	5963715.473	6026339.641	2498599.893	5017413.64	3245931.752	2113119.319	3358493.703	2615382.306	3395750.694	3308633.825	27455380.64	1682027.539	4842048.682
Com_7952_pos	FQH	C20 H26 N6 O5	860.38985	4.789	861.39716	Invalid mass	No results	No results	5581470.617	3615542.31	2790226.788	2386962.846	2529513.472	3012552.209	3691722.726	4374116.942	2562446.961	7094319.803	4849634.247	4664571.437	4776725.14	3930616.232	1513829.771	4165261.891	8870057.929	17633719.6	3349350.003	3981260.483	8012190.448	18323021.65	5322603.915	4314760.486	4166732.678	1005687.861	9700612.693	1970098.624	9984366.011	8658733.972	3706267.667	4713910.295	3038967.838	2969851.44	6314716.023	7740855.102	3711400.748	3346046.161	8444826.258	7415960.851	5635037.881
Com_7959_pos	Ergosta-5,7,9(11),22-Tetraen-3-beta-Ol	C28 H42 O	394.32443	7.603	395.33176	No results	No results	Full match	8010898.171	8191762.46	6645955.638	12995215.38	16613014.24	15467784.61	13269707.64	20602966.77	6610902.162	17279260.52	5269582.588	14663693.11	12825198.9	10267170.43	6062273.476	17925488.74	12463016.87	9984069.878	14682526.57	8475553.844	591688.4041	1494402.866	2591362.406	2704164.353	1643104.945	2514369.517	6229317.568	1064417.135	5948760.086	5036935.145	3889190.093	527867.7531	3706036.766	2126045.078	8742567.685	2371147.948	9502022.362	3574518.538	328059.7517	1912009.21	8867009.434
Com_8050_pos	Pyridoxal	C8 H9 N O3	167.05879	4.846	168.06607	No results	Full match	No results	12433064.99	13403752.78	19790651.38	12540050.35	12385801.02	10183770.59	17949541.96	17445543.81	13487094.82	18803633.54	15897903.83	17412802.55	15107616.13	10442184.15	14564164.98	14083534.42	13820709.65	15296442.05	12883224.36	20105679.69	8721474.355	11511788.87	10063111.94	13901652.15	17478659.28	13122330.45	11942981.82	16936630.15	11849017.82	11776340.22	14591922.55	13438938.03	11575478.52	10324563.08	12948626.7	11718092.65	13696913.58	12891890.26	16039538.42	13857536.33	14012277.01
Com_8062_pos	VNH	C15 H24 N6 O5	368.18147	1.421	369.18805	Full match	No results	No results	13594697.46	12101209.92	11533047.83	16848750.32	14720108.2	15088594.02	10761779.4	12896383.75	12310482.45	14701639.56	7466705.545	10311413.52	13530676.39	9918735.853	11511119.76	9161746.312	9489159.424	13671098.32	9753628.3	13972351.61	9511292.675	7393975.447	9297526.394	6788057.569	11267182.42	10043742.55	17725574.09	11616652.09	7578013.779	11438494.88	12321211.94	12362409.47	17063586.6	9983333.363	11420224.38	10088435.15	11694455.18	9315287.114	15371246.05	8527746.548	12153094.61
Com_8063_pos	3,6-bis[(1H-indol-3-yl)methyl]piperazine-2,5-dione	C22 H20 N4 O2	372.15968	5.721	373.16711	Full match	No results	No results	14374062.88	16128696.6	5381538.037	19205487.53	17247857.64	13996017.37	13927609	9405974.773	10183664.09	10862180.05	12402262.44	3083529.519	13890409.89	5621986.749	16114427.66	12710864.04	4404763.232	4179570.75	7063326.701	12232550.94	1628239.834	1686938.097	4688577.859	4193404.364	3947185.279	6781049.419	5953391.114	2380057.926	6398158.172	5376136.496	15258259.79	2476719.548	6730299.042	6341951.243	11813322.53	8202594.418	8333201.643	17742114.2	2296137.774	9268070.959	11381261.25
Com_8141_pos	Emamectin benzoate	C49 H75 N O13	885.54454	7.388	886.55182	Invalid mass	No results	No results	1291204.025	493036.7761	536460.9259	792087.7185	561992.5817	909869.2085	594217.5337	790293.8836	275650.5804	501353.8003	852999.6139	501431.1336	673098.0525	2784935.022	764305.6507	1291784.144	1033641.163	398434.4019	1609664.579	1178316.639	23187611.54	2613434.911	1358715.788	438423.0706	2173516.052	545240.7738	2239373.077	2519130.421	3088253.092	2725425.383	443254.5225	1274054.415	637170.2955	931617.9446	756389.3488	519379.4534	811725.195	509110.7605	771436.0803	550925.3163	1531365.819
Com_8168_pos	Methyl dihydrojasmonate	C13 H22 O3	226.15711	6.394	227.16454	Full match	No results	No results	10628503.74	8453241.197	24581804.78	8348013.856	11726083.56	7860030.034	8621012.318	7546751.5	7594288.632	7904553.319	10003718.59	6756617.27	8758369.176	6891828.055	11222501.86	8855479.069	13276230.93	8081589.415	8728332.896	12117197.98	7237737.515	5870246.841	8576040.334	9264507.867	6913317.221	9577430.262	8239776.304	9104482.507	10277140.9	10089577.12	9613162.29	13064462.97	9354488.345	10708818.93	9826256.873	8841685.837	8327656.647	8183157.212	12219313.4	7391540.879	11156813.22
Com_8191_pos	Sunitinib	C22 H27 F N4 O2	398.20841	6.294	399.21582	Invalid mass	No results	No results	3258659.84	2556029.481	2670022.297	1425467.298	1771798.356	1205759.164	1395704.457	3787894.739	2368025.514	1327897.606	1300436.315	2437757.918	1284784.44	3377868.105	2183021.585	1343492.435	3802419.601	839711.0793	1992094.801	1791651.887	22018001.81	2326901.015	3563858.016	2264455.324	4320126.544	2314283.975	17339132.05	18598370.1	14822935.94	1411073.893	1141923.168	31213391.27	4331103.546	5801354.213	2454185.797	2707680.453	3059271.388	1560000.097	12396470.78	2830426.658	5422833.589
Com_8218_pos	TMK	C15 H30 N4 O5 S	360.19174	4.682	361.19904	Invalid mass	No results	No results	1687012.192	2088803.557	19854602.17	1952118.914	1116135.646	1855991.065	881440.0502	2362946.407	740876.6759	10721371.22	802945.2709	15636160.31	2763852.016	2732799.225	876782.9765	1833405.424	8066923.874	19100246.61	3614601.829	2168934.385	3879852.968	259587.2409	3327582.998	2682946.603	1794436.276	1500399.992	2188291.402	2249469.443	957979.8599	470871.2038	1547283.285	5357379.254	4700861.759	4076148.947	1310919.782	5126084.491	1494586.656	1055819.501	8820541.057	2338732.76	3348577.092
Com_8336_pos	U-47700-d6	C16 H16 [2]H6 Cl2 N2 O	334.1536	5.806	335.16107	Invalid mass	No results	No results	7877497.341	8578908.813	4934544.99	4460002.712	10324336.01	5024539.282	5344387.325	7028284.995	16786215.86	10263176.87	4382017.369	7439464.734	5091106.556	5549564.548	6711904.788	6249806.289	2296402.88	7208698.654	12325784.64	9388679.036	5367858.907	15589202.64	18666728.95	10412004.36	7233550.2	26031182.85	6676335.182	6389437.635	15685277.82	9654985.05	14000235.77	12878632.17	14030664.82	10275114.13	18995715.58	13579768.56	17401383.6	2875221.857	14839479.09	6919991.073	11449725.73
Com_8418_pos	ethyl 2-cyano-3-[(2-oxoazepan-3-yl)amino]acrylate	C12 H17 N3 O3	251.12761	4.826	252.13525	Full match	No results	No results	15171070.67	12922019.47	8272864.217	7961650.981	8596117.329	8264844.332	12024036.94	9559106.503	21889951.5	19190940.87	8250923.436	7714823.057	7752633.032	5674544.002	7798580.792	10396253.75	7814631.865	9526052.222	12009455.65	7584266.898	2007028.697	3664730.546	2858719.527	4509055.784	3538973.216	3596577.451	4816091.494	2428397.267	3890574.165	5842094.853	6376180.565	2484071.4	3898556.055	4025861.943	5680132.934	4262165.048	4777331.817	6407156.616	3641582.331	5119282.245	5428153.79
Com_8421_pos	(5Z)-3-aminonon-5-enoic acid	C9 H17 N O2	171.12645	5.551	172.13373	Full match	Partial match	No results	4376622.405	3951733.858	4328261.39	3265741.971	3528330.369	2305754.528	4153363.945	4371470.376	2548543.368	4330083.959	3400329.972	2917379.319	3833245.983	1612404.607	4797554.214	5805445.566	4445398.381	2868948.02	4316091.595	4591563.073	12212836.36	12933437.89	5862266.915	13662049.08	6637546.658	38106690.71	4097197.852	19552928.71	8160834.019	8326262.501	3545042.523	7621473.044	8098789.676	7359639.562	21473530.27	10044057.33	7619767.297	2703488.115	5813767.612	16377074.75	4687845.89
Com_8426_pos	N,N-dimethyl-9H-purin-6-amine	C7 H9 N5	163.08639	4.713	164.09361	Full match	No results	Full match	4940705.45	2312982.899	3333763.599	3311537.287	3550979.15	4134964.009	3978456.882	6857542.453	5674991.16	5096321.965	2143962.638	4871102.101	2753844.864	6236260.771	5842103.257	2534406.243	3208766.472	1704731.389	5249017.308	5387142.915	1863394.392	17032432.19	16353317.94	14779725.75	9670593.467	11167473.62	13365975.83	4299657.146	3779365.461	4128368.535	4027300.163	1468471.053	3585400.754	2042661.705	8403547.16	2677114.572	10870859.42	5894064.16	918809.1308	3095715.064	5106462.722
Com_8437_pos	2-methyl-2,3,4,5-tetrahydro-1,5-benzoxazepin-4-one	C10 H11 N O2	159.06884	3.522	160.07617	Invalid mass	No results	No results	2983612.666	6468488.307	8006425.281	10097280.87	10072163.78	6718452.536	5953300.888	3238610.619	10665050.8	5274177.615	10914463.56	20398322.6	13100969.94	12759716.57	8524016.762	7327605.321	11509599.58	6055492.534	4654618.221	6848428.307	1631813.274	1425752.574	2309625.893	1816545.488	3215161.312	3413691.632	3453457.869	3138903.044	2988569.075	2532996.904	4191026.71	2904321.687	2472316.231	2680538.028	2856209.669	4058482.101	2921753.575	8590282.98	2710589.146	3560326.987	4516747.341
Com_8470_pos	Sarpogrelate	C24 H31 N O6	429.2191	6.094	430.22546	Invalid mass	No results	No results	16997735.92	8194699.259	17792468.33	15018404.62	16901099.52	17268543.12	14845573.19	15099084.46	12213644.37	15564048.34	14528353.84	15606774.8	17007446.67	11594016.71	14793307.35	16487503.65	16477440.53	11916489.46	14747067.13	18293327.17	2407229.836	4813105.838	4128748.669	7032808.893	5304263.924	6392146.406	8835801.881	3372599.533	527069.6338	6905949.701	12142571.33	3245110.496	6270209.628	5332517.012	8218083.992	5234418.314	11927791.45	12670608.98	7451920.773	6680585.146	13923239.7
Com_8542_pos	13,14-Dihydro prostaglandin E1	C20 H36 O5	338.24398	7.49	339.25134	Invalid mass	No results	No results	6061114.68	9732009.161	6603724.206	13185883.03	6506244.31	17119335.38	8853698.769	8171641.008	6549940.447	9366941.907	10757614.39	9468004.195	17860979.94	4406991.363	7438088.277	9870983.924	6582792.061	11619105.42	8330345.974	9736262.923	625913.4526	1964912.947	2506163.641	8417856.976	1731167.301	5491010.202	1632009.126	3027931.357	1974336.034	2630614.734	13045111.32	1311278.765	5855584.06	1919653.722	5634293.211	8637593.404	5203577.494	10831239	946437.555	5639467.124	4376684.892
Com_8560_pos	Pholedrine	C10 H15 N O	165.11385	4.821	166.12108	No results	Invalid mass	No results	15585258.16	13477453.24	14758352.77	11255350.41	8156534.24	11511337.83	16637345.41	7472000.408	9298173.466	10590419.74	10056853.25	10865936.72	13312350.23	11510430.32	14579183.83	9624776.646	9532951.295	7525617.559	12682581.51	8852927.211	4940630.315	6037318.194	7407879.536	7704585.924	6780856.556	4501593.534	11818198.37	4443216.047	3315161.663	5221818.767	8680621.621	5105728.238	7380722.572	7953091.86	6569527.947	9992571.133	4980138.541	9528052.611	4285239.052	3755534.609	8654080.26
Com_8579_pos	2,6-Di-tert-butyl-1,4-benzoquinone	C14 H20 O2	220.14676	7.31	221.15404	No results	Full match	No results	12235799.03	9905287.904	11444328.55	8342987.241	7614819.639	8965231.239	11563534.54	6999141.223	2599237.273	6232702.745	7885492.761	9784140.492	8553845.082	17794024.21	13048897.42	13411290.03	15823130.03	7364225.482	12872605.37	9539974.601	13263949.7	11146376.53	10144528.6	4770057.619	11726961.62	4799797.238	11070584.75	12810042.03	13759707.62	11723599.87	8724109.544	5770319.317	6798030.639	6003522.661	10125271.63	6811168.071	12288343.04	7426389.813	2989379.737	5350081.944	11147714.25
Com_8631_pos	4-methoxy-6-(prop-2-en-1-yl)-2H-1,3-benzodioxole	C11 H12 O3	192.07915	6.002	193.08643	Full match	No results	No results	15915048.48	16219479.66	14540374.17	14905986.87	18165787.49	13047588.62	14143657.43	13085551.3	9706762.747	14304578.98	17581969.98	15985732.36	15768442.31	13440604.01	20076953.69	14551818.97	13168095.99	16967238.17	13534310.75	16078969.93	5845601.813	9659711.875	8072191.319	14070841.98	7113901.812	19169269.83	13540311.46	10130670.41	10854895.4	11246339.72	14579221.05	7592988.604	8481256.138	8792497.417	13309149.97	10212120.7	15009611.22	13458498.42	9502094.568	14777501.39	14514369.15
Com_8642_pos	Bisphenol A	C15 H16 O2	228.11397	5.325	479.21756	No results	No results	Full match	7930691.539	1108825.902	2773968.113	9407502.115	1631736.425	16880887.95	8602897.388	3467141.394	7974032.53	6835665.357	1348255.399	8861094.36	9643648.222	2073841.242	11902032.23	6419138.54	6939817.739	7153024.325	7733217.25	5805082.646	11355466.42	2299864.323	2198514.097	2059537.496	4226818.35	2549094.569	4481823.182	2758151.606	2848137.292	3312426.47	7331707.226	4900677.442	8825899.923	5791707.895	5314002.195	10095510.09	3840246.018	1898622.904	8933315.229	7341826.456	9096607.678
Com_8654_pos	LysoPE 18:2	C23 H44 N O7 P	477.2864	9.022	478.29346	No results	No results	Full match	3307318.844	7144021.518	254921.3635	889903.9743	515398.8597	1282589.938	7055312.539	10088901.65	11735315.94	5456100.038	11533536.39	7018099.713	8868554.606	4558872.394	5329988.933	4010079.123	8002156.836	7121930.695	7780183.816	18628990.12	14552838.87	1084187.411	2256187.237	694128.3805	7354980.195	12578686.05	3760251.806	35879524.72	9431927.946	4788894.534	1013979.96	14937508.07	3699778.829	17352138.15	8122733.504	3100849.633	13419513.93	1700226.541	5675849.459	15189531.03	6692313.733
Com_8691_pos	EMK	C16 H30 N4 O6 S	406.18794	5.171	407.19522	Full match	No results	No results	7510296.947	6673101.924	8038692.295	6316218.234	6994301.218	8352589.195	8574556.18	12663005.85	10932371.49	8849924.598	8826237.191	7078539.503	6196739.568	6160122.202	6671015.038	8367879.612	12008207.98	7217108.171	8119423.136	5312831.677	19956207.04	11626216.24	11654640.79	15334891.82	12918193.31	11542810.62	8418578.107	15121770.76	13888058.18	16775238.6	9641726.344	19541366.37	14670905.87	23958781.75	9339530.094	12912688.05	7827891.583	9630029.231	23488715.36	12313408.22	10263219.47
Com_8841_pos	EPK	C16 H28 N4 O6	186.10082	1.314	187.10822	Invalid mass	No match	No results	11282272.8	11784699.49	10204679.12	11911032.46	10241485.38	11092053.23	15933819.33	10489760.18	12222603.56	10487959.72	9902050.822	12567434.78	11889678.87	11622889.45	11240596.73	10254407.33	10324614.94	10372374.55	11774244.17	11043288.57	5157402.268	8527680.356	8115458.383	10187185.64	6382110.442	10769922.42	9982253.408	6206677.111	5122552.619	7959447.202	17419388.82	9382244.191	8405566.747	8775461.77	10126113.65	11385054.56	10450901.96	9306236.088	9532380.907	8766263.63	8117182.538
Com_8941_pos	4-chloro-N~1~-(4-pyridinyl)-1,2-benzenediamine	C11 H10 Cl N3	219.05726	4.669	220.06451	Full match	No results	No results	1490951.837	842061.841	1254910.615	523072.2277	754851.8028	1027808.992	542272.8167	1492203.62	3199860.089	995419.4744	629068.4997	1194865.346	553456.7909	3541400.072	933739.2754	1985782.733	1314729.205	3822919.248	615855.5041	1436567.71	2036587.307	3384359.087	17112521.17	6008444.357	7622358.423	1416781.942	8239221.525	4110456.071	3476631.606	3014924.74	1925527.557	5113604.454	5552610.956	1712682.792	6314324.333	4324517.535	3786548.526	4376106.56	3317446.209	3016627.012	2920418.077
Com_8958_pos	Artemisinin	C15 H22 O5	282.14754	5.618	283.15491	No results	Full match	No results	11641564.59	16899316.56	10232956.72	8616393.93	13864256.76	12314821.11	8067143.782	11187106.17	6714742.603	13006587.17	7276049.206	12587226.38	8678942.936	5545599.774	17191745.04	8458520.284	7923596.388	7421122.7	10418447.59	9595682.465	1719457.794	6259608.896	3520186.133	6545558.726	2602079.589	2358707.752	8622174.006	3486615.251	4383907.922	5184837.66	9540026.209	1570346.716	4336214.871	4092310.617	4905329.903	4515706.451	9658541.098	8652068.377	1829535.961	5041894.384	10822965.69
Com_8973_pos	Taurodeoxycholic Acid	C26 H45 N O6 S	499.30544	5.965	500.31219	Invalid mass	No results	No results	9543517.995	10480688.1	18796833.65	9832210.209	14036812.16	9801810.571	12651707.11	15963356.53	9505964.661	18752166.91	14220841.16	11172002.49	8975907.462	7569081.698	7980298.134	11149434.5	13807296.89	12504526.64	10039556.04	8275839.256	533953.9171	4834655.524	3195891.141	4399137.971	2558943.791	3782183.438	5518802.756	2048732.671	6818118.98	3418829.134	18195408.27	1849635.189	5428617.037	4458687.473	6935029.732	5083782.369	6393577.951	7252176.48	3757925.075	6932559.956	12303980.2
Com_8998_pos	1,7-bis(3,4-dihydroxyphenyl)heptan-3-one	C19 H22 O5	330.14085	1.216	331.1481	Invalid mass	No results	No results	1093001.754	1284591.194	1227549.772	1325266.066	928484.1516	1047372.835	989760.9378	1073723.33	1455303.133	1477314.771	1650620.583	1026148.35	1301189.508	1386625.199	903027.8462	1434378.644	1594314.396	1107663.384	1003412.637	1392019.089	2797989.873	1067973.727	1502100.991	1565391.035	979406.4982	1825961.518	1245237.658	1629465.191	1692821.372	1653775.036	1084502.219	4386625.483	1358114.378	4508854.241	910397.3074	1726456.804	1214211.43	1720029.008	23173562.29	1426142.884	1114377.255
Com_9049_pos	QNK	C15 H28 N6 O6	194.10384	1.422	195.11134	Invalid mass	No results	No results	5056442.387	10859840.17	10180899.66	16561939	5744347.554	5547899.493	4881042.783	6380191.009	5580207.677	7550135.765	4407073.797	8274194.42	7825087.034	4332795.962	5189150.396	6383194.399	5647392.908	14343180.7	9114035.699	8636770.379	8419698.083	2102057.591	5636683.768	11681426.92	6609152.762	5370395.657	8697427.869	5138104.746	4992356.987	5358664.181	4189913.754	4631779.796	9698858.609	4969998.466	7718711.755	9285380.059	6422343.064	14023780.58	9430060.181	8945701.531	8544475.285
Com_9074_pos	2-[2-(1-isobutylcyclohexyl)-1-methylethylidene]hydrazine-1-carboxamide	C14 H27 N3 O	275.19176	6.138	276.19937	Invalid mass	No results	No results	2485624.664	7510387.953	1185045.788	382253.0842	1927346.754	546371.4578	605860.0326	2131826.836	15244186.69	2644896.888	429373.6196	6978238.594	616183.7943	3032518.097	5389891.012	1252522.509	1335288.22	2135671.091	2367791.398	2285383.473	2940024.089	8683736.16	3893820.206	6142396.346	18366143.03	8393989.41	10628853.35	13446399.42	8382044.038	6729553.655	2893669.522	4350559.017	2684702.944	2215454.332	5089643.294	6635167.379	6146105.265	2598250.629	1499323.054	7417086.913	3660890.493
Com_9159_pos	D-Galactosamine	C6 H14 Cl N O5	215.05651	1.298	216.06378	No results	No results	Full match	3308584.956	2722156.105	3427561.359	2071374.402	3159540.966	3195840.751	4408848.832	3513660.748	5695666.785	2817702.219	3494651.737	4275703.493	3000642.808	4878552.016	3067291.254	3568330.946	3277011.578	6027870.136	1296911.265	2423600.056	3476687.985	2418627.876	3874073.001	5030095.169	4618958.702	6406239.376	3836564.252	12992592.39	4000287.501	5511289.741	4482996.354	5747826.126	5422969.558	22256227.33	3706362.114	5034341.715	3105169.093	2876957.359	3587154.782	4205931.094	3799796.295
Com_9172_pos	Cortisol	C21 H30 O5	362.20983	6.229	363.2171	Full match	No results	Full match	5288174.267	7218277.852	4931948.847	4392218.539	5146017.567	6921430.542	4261730.976	7174949.577	5543730.739	6113790.005	6339322.941	9637485.04	6748759.329	5882240.766	8513196.604	6643720.926	4673219.794	6629271.026	6935206.217	6620448.894	4838354.989	8332219.566	8804903.718	20394798.21	14292251.27	27660999.1	7034188.912	27723738.39	7158720.777	10312905.05	9514781.256	11055806.93	4653287.154	5764496.152	7696777.187	6089247.154	8799085.815	10011328.69	3864028.557	5277057.564	7200774.997
Com_9193_pos	YLH	C21 H29 N5 O5	215.60947	4.981	432.22626	Invalid mass	No results	No results	7283223.916	11651519.81	9925646.791	16220859.95	15287433.9	12335521.18	10534904.82	8609241.508	10215153.9	13116373.69	6785821.683	8350224.756	13177923	9841302.913	8198629.421	12355987.87	15401002.47	8314071.169	14971174.53	12744663	11185422.35	7491018.23	8692014.216	11229529.41	9347980.001	4653229.982	13014709.87	4054273.234	7026478.364	5961274.992	5296667.732	7108667.018	12550920.54	5934554.402	4776882.449	12647240.63	10081227.39	6321349.857	11662067.19	10623640.07	13376631.25
Com_9200_pos	O-Desmethylnaproxen	C13 H12 O3	216.07848	1.16	217.08575	No results	No results	Full match	7948315.808	10920512.99	8636274.947	9714678.008	9336234.677	9650242.642	7024118.24	12314090.35	8306309.014	11072117.36	12655237.64	11050277.37	10552156.6	8599914.105	7835718.941	12008479.48	13771962.43	16533967.46	10593164.46	9811027.767	6166822.949	2101944.285	4036031.123	7729373.43	4123993.282	1972824.103	5067992.987	2740591.217	7972614.596	6665422.88	11342781.93	6728506.04	8843589.239	7534495.82	5426856.727	11039394.42	3381186.776	12011750.52	13242999.79	8232097.42	8959070.02
Com_9234_pos	��-Lapachone	C15 H14 O3	264.07857	1.493	265.08569	Invalid mass	No results	No results	7308447.237	13953803.9	5032856.709	11229202.2	16557892.06	9131166.484	11881867.49	4163706.064	2831963.426	12808322.96	8299019.918	7116723.464	15118475.16	1754701.304	6807457.767	7279582.403	4988100.569	5250003.942	9740508.387	5322604.625	939181.1065	820446.8172	1318815.303	1055570.76	2285154.681	2829422.949	3352693.758	1135723.504	1183703.961	1600598.639	6117860.021	1279792.645	1504096.84	1102648.935	2655124.316	4713992.777	3984205.83	2641895.833	3608976.964	3076084.913	4364268.543
Com_9246_pos	N-Desmethylclobazam	C15 H11 Cl N2 O2	286.05068	1.144	287.05823	Full match	Not the top hit	No results	5164841.41	5762013.926	4184569.005	5733780.301	8638527.426	8082922.034	14994035.83	9958684.586	3376004.169	6181243.52	4851609.858	13431779.84	11943913.09	3514875.761	5071322.964	6111160.101	9854715.686	8721814.113	6816563.16	3551957.337	399543.6484	241053.1739	258864.889	644433.3555	673051.1025	386645.8031	410655.0864	340450.5564	651914.0796	756791.028	3154783.99	365268.4641	1786046.619	814747.1731	1119624.547	2833586.929	275804.9357	1947345.807	669342.4644	1100126.918	3416884.336
Com_9300_pos	8-{[(3S)-3-(1H-Benzimidazol-2-yl)-1-pyrrolidinyl]sulfonyl}quinoline	C20 H18 N4 O2 S	378.11418	1.341	379.12146	Full match	No results	No results	1444098.415	1355198.306	1305819.808	1187974.7	1252495.344	1294828.519	1278040.186	1400195.419	1764398.387	1427675.69	1534958.384	1453878.108	1299291.413	1408607.296	1513589.708	1386387.255	1326801.87	1324759.681	1167270.059	1321039.148	1506794.445	1456631.459	1532796.583	1576281.763	1403776.073	2040181.945	1473260.07	1814010.562	1503926.74	1608541.801	1759826.499	5316575.008	1768913.848	2201788.332	1668416.631	1794449.696	1627479.665	1499390.087	22132822.15	1807301.705	1957240.203
Com_9321_pos	PC (18:1e/2:0)	C28 H56 N O7 P	549.38064	10.621	550.3877	No results	Full match	No results	2628916.251	3271992.547	399501.5146	743065.9837	289870.4397	627719.4122	2066238.39	3086452.643	4180665.614	1064031.69	1947808.931	2275141.371	2416739.885	1128389.114	1573176.54	213752.795	1032834.271	1568520.771	1257579.021	5633227.431	12344606.67	2607178.375	1670033.517	652154.6773	5926754.493	7232895.035	2430029.838	14552486.97	6578623.791	1626474.096	374493.5508	5064504.539	1977440.162	21709937.86	8811255.605	846714.6644	17896299.78	801818.1524	1845282.869	18187454.06	4017454.952
Com_9335_pos	N1-(4-cyclohexylphenyl)-2-[(4-methylphenyl)thio]acetamide	C21 H25 N O S	361.1426	4.666	362.14978	Invalid mass	No results	No results	1545780.331	4024681.11	6398815.3	5894576.253	1217959.425	1419598.735	1010646.333	1067720.331	1174282.438	1967376.446	1087639.565	2854386.196	1482713.954	2064107.821	1120441.635	1476015.903	1364590.929	16161533.22	4852270.368	3690715.473	1524136.66	757767.6065	10857976.87	9984348.285	825902.1532	1883137.408	7026691.671	1261566.72	806261.1774	867332.8622	1312940.642	1257540.804	1536397.281	1040376.512	1533585.087	3019481.584	2040319.614	13137280.05	2565599.065	2077052.136	2291957.606
Com_9344_pos	Maltotetraose	C24 H42 O21	688.20476	1.286	689.21204	Invalid mass	No results	No results	911843.266	902229.7996	924946.4198	845795.6174	874454.1357	923593.6408	895428.3329	1024968.079	1138812.447	968267.5986	1107991.805	971841.1389	888085.2843	896766.4518	1065068.001	899145.366	912467.0058	958163.9435	790036.7803	915772.1265	1060926.732	999412.7805	919658.2583	1170415.805	1067738.067	1395655.069	968829.3339	1278108.435	877717.9319	1055649.938	1125798.477	5559956.219	1334294.132	1073887.244	1077724.143	1184389.145	1009232.452	1024499.727	21962862.16	1212927.783	1257223.587
Com_9415_pos	5-Hydroxylysine	C6 H14 N2 O3	162.10083	1.14	163.10799	No results	Full match	Full match	5617651.455	5468182.859	11059854.48	5570798.037	9769920.164	6442420.954	6169703.736	7064497.582	11056891.36	4526961.569	5158365.393	7933766.163	5804188.475	8994615.907	6214583.218	6008209.038	9890876.097	10787212.81	10033169.13	5875797.723	10076002.15	7642247.6	7578798.545	10437419.93	9108722.766	10221794.95	6135964.17	10516803.18	9086855.912	10957271.88	7160437.245	10421658.51	10710714.6	9106509.828	8186014.826	12091754.59	7641024.407	8688276.776	21717128.57	10926546.57	7078554.64
Com_9459_pos	RLH	C18 H32 N8 O4	424.25545	1.421	213.13489	Full match	No results	No results	7905872.176	15627388.29	11530167.92	10925940.71	7827432.571	8240133.449	6776094.501	7651568.757	4648997.822	12182953.23	3972188.273	8525839.197	7910623.416	9605849.261	4355028.9	6118300.46	7633444.381	13128557.25	8407760.043	10008885.09	5649956.212	1524319.625	8979774.664	8839464.312	3035949.833	4359247.665	9464482.835	6132400.439	4766644.966	2999775.505	2023104.795	3307817.168	5223995.522	4303784.845	6005092.082	11069237.08	5495753.309	6277240.001	9527249.577	7426426.092	6029040.321
Com_9474_pos	16-Heptadecyne-1,2,4-triol	C17 H32 O3	306.21978	7.885	307.22696	Invalid mass	No match	No results	8017573.582	3755669.252	6177594.686	3886685.671	3977916.996	3296254.641	3955603.486	6294851.115	9083739.234	7190900.668	3704913.19	5460109.023	3977173.533	5486441.652	3889778.778	5774765.991	4042757.558	5479713.447	4596463.15	6714304.167	3334544.827	14541302.86	12705690.27	17680828.87	9127347.339	16741370.47	13179758.03	5955988.252	7795519.387	8168813.686	5854929.033	7474987.136	7687917.241	4536230.614	9811296.092	6232796.998	8934359.43	6352873.798	8045641.159	6792436.322	5367953.183
Com_9487_pos	PC (18:3e/2:0)	C28 H52 N O7 P	545.34913	9.276	546.35638	No results	Full match	No results	4478140.797	6059929.768	6740640.329	4344550.098	2529960.215	2231806.233	4422463.175	3580474.754	13834756.01	2326650.456	6607830.034	8796446.614	3559169.838	5026892.13	4341659.767	2261130.758	5485627.609	15791448.81	3595523.102	14447834.85	13287407.31	1507915.438	3644672.607	3870887.561	12216746.72	7865570.458	9188998.451	27346082.12	8103726.23	6605833.184	1238118.061	7685084.879	7526651.342	19434713.75	4665638.398	6018558.658	7282147.703	1778879.737	4322354.738	17937353.6	9945499.424
Com_9499_pos	INH	C16 H26 N6 O5	191.09521	4.889	192.10263	Invalid mass	No results	No results	7168760.587	5047230.492	7138937.961	8286145.802	5246832.211	5959209.771	8198109.711	3760604.929	7955050.547	7736034.581	10757732.21	6044475.577	13023463.1	6541951.662	7446261.168	6525173.563	6679346.35	8767353.242	14816100	4277751.471	6118167.261	6098629.751	4141579.83	5186229.728	2739746.316	7048804.283	7036966.733	5364044.353	3451730.627	3825099.06	8070456.37	8741587.462	3873135.801	7610821.48	11584636.11	7458609.593	7867587.751	8162870.692	10942254.39	7227541.954	7788467.388
Com_9536_pos	Methyl palmitate	C17 H34 O2	287.28283	6.303	288.28995	Invalid mass	Invalid mass	No results	1922043.579	1239772.15	1534804.923	1213886.323	1262298.014	870577.7715	998180.6681	1112034.59	1509811.118	1414290.659	1864623.841	1413908.126	1542123.792	1554681.169	1840707.929	1120310.092	1021296.628	1328599.856	1427037.228	1420828.344	1636243.456	14400533.78	1931863.705	2205340.907	1570452.063	4927927.305	1412775.331	3099834.889	1565685.122	1975067.459	1311085.845	2168565.278	1946779.389	2064204.561	11513560.83	1354480.98	2046862.086	1356248.463	1679666.014	2007377.489	2483111.046
Com_9548_pos	8-Aminooctanoic acid	C8 H17 N O2	159.12648	5.295	160.13376	No results	No results	Full match	644925.872	3012464.106	1144075.264	1805194.079	716130.2915	4715349.676	2464054.612	1202327.96	5076352.697	17161689.32	1053161.21	664278.4246	1705774.985	559817.1591	1439766.365	1103830.234	1139989.678	909256.4844	974035.59	1013442.645	639132.9197	1172207.9	1034632.001	1485525.872	4582045.853	2211977.105	1653747.492	4714693.918	930475.5408	912412.0064	956260.88	1460619.759	1538598.98	741118.7692	1100600.22	1797632.209	1520657.225	1209312.613	756392.1541	1835469.65	1746968.037
Com_9552_pos	C-8 Ceramide-1-phosphate	C26 H52 N O6 P	527.33688	6.415	528.3443	Invalid mass	No results	No results	15362396.17	6916209.194	1763812.867	6716658.8	1847620.15	5274492.282	2467133.56	6111262.351	2603121.481	1058721.438	1451819.73	1301823.947	2035905.533	8435524.886	3513868.151	5334604.109	1435096.495	1577674.173	3631032.785	11166300.68	770955.9878	1934120.79	6182713.978	9052833.093	7721139.338	6126516.423	14129528.39	3812264.753	7753033.904	5961673.089	2185827.577	1226096.307	2715375.696	1404203.252	8068666.293	9181942.866	10424950.48	8364232.063	532056.1126	1824097.698	5251064.392
Com_9576_pos	Tetranor-12(S)-HETE	C16 H26 O3	248.17798	5.945	249.18533	Invalid mass	Invalid mass	No results	7392000.614	9315962.412	6240950.186	5806053.593	7772398.1	4837267.131	6302632.611	6564553.458	6874253.177	6179985.215	5763620.194	6507868.802	4958494.682	5391296.377	8048184.924	5358088.119	5201181.072	4549844.666	5076881.589	8854490.422	3575681.315	10662560.42	9199785.551	11334540.02	17001169.8	15655924.67	10066862.95	22112147.42	11945240.02	11985595.14	6790800.263	5246089.378	6576055.66	4414516.207	11921078.43	7669387.494	10086698.68	6319494.866	4838047.578	7583298.283	7267236.379
Com_9672_pos	C-6 NBD ceramide	C30 H49 N5 O6	557.35505	4.97	558.36127	Invalid mass	No results	No results	8452404.943	7973200.143	10011858.54	6747070.177	14982282.33	9181305.88	9504421.952	8058333.26	8563629.789	9316679.484	7174541.796	11162082.7	9561018.819	6652252.187	6851759.081	5585307.574	12286483.86	15422896.42	7441462.853	6985763.009	6586740.282	6689307.603	3943645.646	5972828.686	6055190.716	5227277.018	12324389.73	2864414.161	7666704.919	5249186.649	7856844.387	15173413	5943061.11	5140628.056	6466185.84	11056985.8	5245185.563	4922206.216	6836596.349	9023377.677	10019168.87
Com_9678_pos	VMH	C16 H27 N5 O4 S	385.17929	5.777	386.1868	Full match	No results	No results	8413798.705	15185627.95	3617685.399	10388406.47	9283119.155	10929966.28	9561766.698	9141970.152	7383595.365	5999221.315	9772583.109	7871678.604	12575508.16	5929133.967	13931627.46	13123255.65	9905377.535	8912002.944	12530835.14	10986093.13	376794.6204	1525762.6	2878950.027	3009926.738	2023840.972	3554064.264	3933258.103	1618175.043	2949698.943	2409285.552	9498547.599	645088.7049	2366174.121	1752062.387	5218498.408	4321611.963	8532706.933	7153968.203	472977.4929	4367877.692	7786028.144
Com_9709_pos	delta-Tocopherol	C27 H46 O2	402.35066	8.602	403.35803	No results	No results	Full match	1239744.65	1858249.665	918683.1865	1252627.534	1206514.926	852773.9402	1305363.882	1107906.861	5407968.088	1012985.998	1331311.721	1674681.188	1132453.667	915317.9499	1265322.972	783331.8024	741854.3771	1157158.979	1403209.791	1304184.948	1434775.056	3456132.437	2296899.071	2060639.161	16734641.97	4108445.07	11142544.72	8218595.985	3209661.542	1770048.879	845063.1718	1304245.391	461897.5846	657977.778	2289480.922	1534349.099	5157841.119	2036003.899	816855.6236	2889142.212	2099728.53
Com_9767_pos	6-Acetylmorphine	C19 H21 N O4	327.14368	3.951	328.15091	Invalid mass	No results	No results	8409157.998	9022056.885	8228834.384	8074988.98	5593501.08	9075037.791	6381297.114	8040325.017	13724665.65	8148405.052	7395100.136	9334806.527	7199270.981	9231818.822	5619254.411	8159097.681	7569416.231	13408190.14	6771287.931	9902331.383	8914237.093	10224851.33	10834180.96	11253693.33	9839651.165	3881381.786	10356363.6	7326350.071	8571103.556	8270547.08	13687474.49	10958556.84	12212294.03	7103373.302	10380308.72	17289590.49	6369854.542	12068064.48	14604354.25	11932696.85	8130811.293
Com_9836_pos	2-{4-[(trifluoromethyl)thio]phenoxy}ethanohydrazide	C9 H9 F3 N2 O2 S	303.99435	1.229	305.0018	Invalid mass	No results	No results	3478976.034	4728186.482	3856129.352	4333264.428	3428540.322	2692198.602	3276298.212	1280684.845	1516548.94	3198814.843	18639084.99	10783515.09	10714448.16	2419907.398	4726421.003	6596079.507	7601052.758	2010389.014	3034306.02	2543129.268	2517790.75	3978800.754	1656357.686	2608693.548	2033363.805	1729952.139	2289015.769	2662130.685	1818643.197	1615358.65	4737322.146	8021660.171	4244788.204	4265255.501	2861436.985	1959163.366	2458796.453	9515795.534	3593610.328	1967473.349	3155060.551
Com_9878_pos	(��)8-HEPE	C20 H30 O3	300.20918	7.301	301.21646	Invalid mass	Invalid mass	No match	6677637.488	4357009.639	5296255.762	4594701.954	4057802.678	4978645.835	4014350.96	3721835.281	3239838.663	3894411.372	4664204.71	4675515.285	4412049.39	14683828.15	4394500.229	7036397.265	6081534.149	3512882.616	9309825.507	7906864.703	13428235.73	12281099.19	8119734.067	5050202.888	11956442.42	4592024.717	10797564.13	12582032.96	16375684.74	14276885.3	4557281.017	7340991.653	5713582.298	5709070.015	6325382.833	5291745.073	6974718.022	4126193.45	4287371.62	5194750.967	7436019.509
Com_9879_pos	Glucose 1-phosphate	C6 H13 O9 P	278.04068	1.355	279.048	No results	Invalid mass	No results	13117624.81	10840210.47	12309242.18	8863126.478	7747096.666	6298186.479	2840419.54	2334272.801	11221025.62	6634140.592	18547316.38	8085479.337	10767072.05	4558389.039	7937117.609	7010283.905	4335868.168	4079274.322	7399031.342	11547740.39	9461993.522	6136951.297	4072228.297	7234449.164	4258826.873	39761269.08	3422052.85	17173728.94	5276277.503	4767728.673	4314057.118	10409528.9	10974875.09	9755630.778	11963774.19	8980091.355	13579629.69	7010259.675	6752614.343	10978566.55	10363457.82
Com_9884_pos	Neosaxitoxin	C10 H17 N7 O5	315.12298	4.966	316.13028	No results	Invalid mass	No results	7770677.125	6793777.187	14207503.41	12089647.05	6860177.262	11542051.84	13685563.73	2914593.287	9332438.137	15627152.81	9441399.405	10075414.74	14323914.9	8181870.599	7645408.143	7172356.518	11125106.65	9893281.867	10284903.58	7907283.78	7116186.205	2077877.332	2425351.726	3325638.957	5599190.155	3391013.537	7205036.54	3501056.575	2929772.805	1484353.283	4884571.331	4398650.533	5862755.2	6254368.697	5200496.509	6084165.656	2671098.724	6857829.786	8344054.692	5542007.681	10245792.76
Com_10118_pos	2-acetamido-3-(4-methoxyphenyl)propanoic acid	C12 H15 N O4	219.09008	5.646	220.09753	Invalid mass	No results	No results	9916055.576	2049813.942	17654443.95	10124501.92	9899506.058	6151007.725	6411340.268	2328110.182	2909571.125	2507142.136	5638735.249	8589733.667	4292124.645	2874359.893	2579317.167	6299041.513	5459647.11	2588131.745	6874368.606	10362592.98	11245606.13	5937909.859	2231464.174	9434538.041	6432910.95	9165951.379	7879075.247	12634642.98	7220142.702	6209111.279	3246604.394	8965531.438	2816597.687	4230311.647	6724615.203	5944082.446	10425601.34	3834256.305	19776959.67	5568823.766	5074724.399
Com_10205_pos	7��-Hydroxytestosterone	C19 H28 O3	304.20434	7.141	305.21158	Full match	No results	Full match	6190671.521	4590931.131	8648905.171	7824629.901	5619005.392	9249520.487	8950389.089	3340457.92	2768715.794	6432824.319	8351060.196	6986474.669	7548199.684	6375680.056	3310020.784	11694316	7618961.552	9462682.531	9937306.635	15849359.12	654322.1618	918387.3027	1103901.041	1237980.244	1094758.103	1397514.794	1538472.933	808366.9176	1515125.371	1371400.442	5753580.482	1184898.515	1003157.856	1016600.643	1538664.466	1892272.958	1490531.758	2700820.91	884886.5644	1749417.072	4793172.42
Com_10229_pos	Hypotaurine	C2 H7 N O2 S	109.02013	1.302	110.02728	No results	No results	Full match	3841871.769	5060425.845	5808287.537	2054786.187	2103054.395	2174135.673	2145946.524	4370216.857	2830662.786	5646940.03	2599873.464	7631397.88	4825436.013	5127192.835	2541455.746	6850270.256	5729187.913	3194585.461	1959953.337	2218145.72	9394964.182	2631615.654	3997638.69	5270012.002	3182646.959	6050310.89	2473738.59	3688702.969	2533151.353	2700889.006	3234387.595	13027277.94	7594692.901	6187314.389	3509173.529	4223043.908	4221345.834	4943579.552	19491455.79	3727016.566	4141069.239
Com_10355_pos	1,6-dihydroxy-3-methoxy-8-methyl-9H-xanthen-9-one	C15 H12 O5	272.06894	5.864	273.07617	Full match	Partial match	No results	393929.5168	778740.4735	2322662.171	746591.7031	1131250.626	485084.1197	790249.626	526503.8119	491269.2784	1513010.664	955217.9668	588257.1571	472526.0791	2063424.207	688387.2694	286074.2488	1397952.27	354164.7505	435210.4528	1160666.165	13893800.7	243704.9149	3259860.719	415137.5991	1385274.094	585655.1947	4771984.532	1723378.535	5799954.114	7333153.609	311272.1149	16912664.55	2933790.232	11186098.52	1600988.448	366917.9086	400600.2529	414110.5204	19129034.98	531736.1629	1712969.474
Com_10373_pos	ethyl 2-[(6-oxo-6H-benzo[c]chromen-3-yl)oxy]acetate	C17 H14 O5	320.06886	4.822	321.07623	Invalid mass	No results	No results	10404634.8	10552356.18	9013058.493	12596670.96	9768148.343	8332255.46	6336159.232	5579656.346	10505808.47	14601055.66	9174624.459	9844105.27	10927831.7	10036843.35	11111405.22	9933627.152	10630222.83	4963750.537	10584965.22	9648718.224	1856898.688	1782000.756	8488737.581	10906352.78	11071008.22	4279100.867	11925077.7	9406765.294	6311323.46	7768531.078	8811334.964	1713516.931	7217338.123	3292399.313	8488539.699	7753217.418	7173659.04	15130951.05	3239535.999	7064767.525	9739805.74
Com_10461_pos	Pleuromutilin	C22 H34 O5	378.23919	5.834	379.24606	Full match	No results	No results	2629655.665	4666608.512	2637182.9	3805091.693	3951972.086	3653997.305	3874788.215	3289805.945	6304412.669	3804406.917	2948692.181	2965053.645	2947639.902	2815751.827	5363183.636	3203463.725	2567081.562	2291954.624	2719837.546	3831971.269	4529333.665	8363764.249	5256257.109	8676217.842	15120829.2	17273314.1	6098566.677	22455350.12	12899737.82	10950905.92	2410888.528	3885701.939	3284280.804	3121236.137	5489309.188	3261738.066	6594411.817	2771790.531	1703212.806	4139179.93	4420853.981
Com_10509_pos	PC (18:5e/2:0)	C28 H48 N O7 P	541.31808	8.383	542.3255	No results	Full match	No results	5817428.484	2801077.515	9043089.573	6435116.941	4282487.216	2474031.508	4274955.019	2730183.847	4843990.499	2490065.591	5693228.19	6440379.668	2861919.285	3378436.08	4305784.563	2842767.437	5421780.363	13787966.44	3803338.889	9879916.011	4766623.889	607263.8755	2076376.265	4665069.522	5180982.147	3726073.455	3921077.102	9174185.785	3192051.303	3744766.892	5021428.048	1846179.603	3765782.359	8347641.204	3308137.536	4597673.209	3435348.734	2362231.237	1943113.397	5532136.294	4717000.467
Com_10526_pos	PC (14:0e/3:0)	C25 H52 N O7 P	509.34955	9.998	510.35718	No results	Full match	Full match	9388329.826	5239989.665	4142060.562	4992094.805	1976855.803	3478473.973	12574622.1	12864853.58	3357927.218	3227936.572	5799020.601	2926252.335	6271955.203	1875658.267	3829058.666	1125137.205	3865252.939	5065327.092	4449593.132	12056225.89	8961210.988	3091648.449	1431197.42	932704.3058	2712644.038	9413438.053	1772073.519	8910493.101	5506308.55	1153581.355	878141.707	4534685.813	2085590.402	16071032.67	8155548.953	1268700.395	10510354.51	817006.1062	2593934.961	8772740.76	7036446.378
Com_10626_pos	PC (16:2e/4:0)	C28 H54 N O7 P	547.36495	10.033	548.37219	No results	Full match	Full match	3390521.008	4469930.196	829759.7118	1830253.132	945285.0077	1270493.161	5407502.105	6065052.554	8123577.517	2257275.605	3942793.202	3697333.509	4765501.664	2013740.165	2624844.22	559657.9072	2697832.578	3864317.426	2980754.707	8710219.779	13955441.61	2300292.651	1789931.323	667044.0351	9435925.445	8512995.315	3604945.987	19137121.09	7661902.577	2690932.945	482138.8303	8485625.27	2583639.959	18157635.04	8744249.361	1949275.923	16918029.41	1181169.641	3079226.707	17079889.35	5218655.276
Com_10705_pos	2-(2-hydroxy-3-methylbutanamido)-4-methylpentanoic acid	C11 H21 N O4	231.14726	5.273	501.25653	Full match	No results	Full match	11209879.01	4809096.469	9039328.26	4080362.672	9856365.74	7061085.994	8889753.901	6857717.804	6732016.92	12185667.9	4142088.849	8145877.508	8233147.912	9329123.361	10523108.38	11383966.5	13429463.63	7031901.459	12618372.19	8616864.241	13870347.54	3166717.748	4692827.213	4005830.45	3636171.392	3926005.325	5733233.811	3050815.156	5865277.16	7302092.805	6646392.195	5766352.268	8200568.616	7512535.383	7108869.995	5434612.617	5539846.404	6957030.303	8764957.771	8482451.376	9690796.965
Com_10887_pos	(��)13-HpODE	C18 H32 O4	294.21905	9.214	295.22644	Invalid mass	No results	No match	3824473.121	2241877.121	7097436.63	7311123.113	2624077.692	3343286.969	4761314.503	4500956.515	7059010.532	4176621.388	11518383.03	7981946.743	9284523.762	2908029.516	3561166.128	6162485.628	4102040.89	5371333.191	4879071.657	2330197.594	10169068.13	463763.1084	12333375.99	13031722.58	13064160.47	25992432.34	7092730.011	26124855.75	11562559.61	8185551.11	5357036.811	6256445.992	9323707.739	7224858.963	14880430.44	8688704.439	2201186.072	8462513.144	5045524.167	1380932.929	6951413.534
Com_10968_pos	N-(4-butyl-2-methylphenyl)-N'-[4-(4-methylpiperazino)phenyl]urea	C23 H32 N4 O	380.2548	6.498	381.26236	Invalid mass	No results	No results	13030670.61	10508103.59	14888953.63	12523234.39	11159998.64	9974643.327	8765920.36	7777424.646	6603725.125	13481480.55	13326007.86	9138939.391	9522779.243	5496303.472	11005830.02	2699035.217	9634534.494	9073645.075	9802182.691	14291448.56	2000548.648	3683757.917	4030856.633	5281679.386	3567140.86	5039199.714	4510636.945	2815615.702	5873842.159	7387949.918	7907637.857	4470690.045	4842978.681	3137683.866	7854081.074	5722266.282	1696664.194	8980640.75	3339751.532	6741964.958	7519313.132
Com_10972_pos	methyl 1-methyl-1,2,5,6-tetrahydropyridine-3-carboxylate hydrobromide	C8 H13 N O2	155.0952	4.727	156.10246	Full match	No results	No results	8932510.034	11818278.46	8554551.487	9447935.571	12247878.38	12139487.92	11574158.5	6576740.912	8268751.879	11668592.75	12328964.27	12185713.63	8900586.559	7685160.285	8927250.641	10408864.14	10177075.44	7350283.538	11530407.88	9760731.453	7374686.957	6327740.704	7491401.463	7983014.832	7200001.096	8631341.226	7673694.627	7495403.319	7524770.834	5370340.155	9290380.16	8923147.296	9442308.58	7222477.516	7893988.194	9485262.61	7465271.792	9481659.401	9460086.158	9828710.394	7498995.751
Com_11073_pos	PNK	C15 H27 N5 O5	357.20217	5.177	358.20935	Full match	No results	No results	3644591.942	7840453.206	7084488.848	6282384.206	6799027.072	2775604.61	2527062.857	6812388.285	6188444.431	11559540.44	7426429.006	14099862.02	9409326.517	6527730.2	5819652.603	6390758.945	7825190.579	12582585.15	7166794.523	13280632.49	4858553.031	2582143.631	11625743.6	13574789.42	3861724.401	16573274.87	9294269.833	11314281.74	6840706.312	3951542.498	3439491.42	6136993.028	4698205.586	6325565.23	9988464.112	8591729.501	7836068.748	7762741.414	6524158.838	8930801.512	6422935.867
Com_11104_pos	KNK	C16 H32 N6 O5	388.24408	1.099	195.12932	Full match	No results	No results	2701515.462	4125090.347	5940209.268	4829661.372	6259877.738	4390214.842	5852335.813	5369501.724	4329594.744	4259443.332	6534128.881	7042025.961	6942285.41	5229428.751	3085774.154	4568892.947	6063167.019	12760781.72	5953245.443	2202527.388	4088689.661	1712369.182	3483525.346	3456752.645	2399186.272	798244.6418	1989679.675	1737879.733	1396687.568	2437122.332	2574459.448	4868139.36	4556032.944	3611029.571	2738334.189	4297355.848	1006019.098	2488003.679	9122677.05	3731554.557	3123115.976
Com_11115_pos	L-5-Hydroxytryptophan	C11 H12 N2 O3	220.08516	3.832	221.09241	Full match	No results	Full match	5265297.63	6098932.242	4699577.733	3739684.856	4021699.432	4584659.839	5827492.257	7590885.988	10704150.71	8683667.924	4754220.258	7771886.676	5270705.265	6591010.91	4528348.668	8733110.659	7954864.76	9570091.241	7170396.019	5673910.568	14138177.16	10248720.94	9767561.36	9186982.884	7907780.32	6889176.149	6128786.983	8546294.43	10511734.71	7945972.942	12161704.18	20764214.52	16488890.2	13290071.89	10442051.76	11018935.06	8600580.734	11177637.73	12797191.08	10544566.78	6148761.631
Com_11131_pos	Normorphine	C16 H17 N O3	271.12128	5.987	272.12869	Full match	No results	No results	2525023.413	2880381.852	2368354.894	2162540.438	3000140.149	2228136.185	1448895.951	2943682.967	3497514.177	2730009.895	1732661.747	1952456.133	2280278.884	1631405.928	2936373.885	1717318.517	1639170.745	1611967.542	1466316.7	2640064.217	1379722.565	11673387.08	8743896.758	8449181.48	6417529.579	6166161.449	6627021.637	8388188.511	3669830.728	5313414.857	3590938.212	1006963.25	1922584.309	1103820.548	3510481.31	2210842.834	3870423.956	2698489.955	773870.2767	2589125.865	3406525.407
Com_11224_pos	3-Hydroxy-L-proline	C5 H9 N O3	131.05902	1.442	132.0663	No results	Invalid mass	No results	7351110.668	10587947.13	10291214.57	6516918.005	10468291.08	9722871.945	8614772.204	10000575.24	6805832.813	8316231.232	9534969.238	7949715.969	6924840.717	8185189.752	8536451.558	7097622.763	9598301.631	6263250.158	7280972.047	7417095.457	6480349.094	11251072.24	8197273.151	8903395.442	6303903.135	15222191.59	6291257.166	13601100.22	7996169.568	10893126.99	7360947.12	9701702.986	7886953.132	11225404.82	9250725.382	1830042.877	14811951.88	7891211.805	17087268.4	9402175.625	7506680.11
Com_11272_pos	Coenzyme Q2	C19 H26 O4	318.18133	6.831	319.18829	No results	Invalid mass	No results	7324522.31	3825902.272	2176066.01	1818783.517	373537.2151	1230012.516	2108585.119	6610635.134	8590950.044	3684372.584	2051320.074	4180326.691	2227896.059	4277843.77	2241165.395	3497731.517	6207213.089	6126352.693	2047797.82	6483596.092	10673748.16	6746297.113	5409990.19	10283658.28	9402151.778	6521032.665	4565258.801	15895789.23	4798718.567	8440048.196	2524644.31	9222071.969	9515169.506	4687984.682	9853430.925	14186380.41	11381161.6	3139313.38	8246304.869	12586656.25	5424027.774
Com_11279_pos	5-morpholino-2,4(1H,3H)-pyrimidinedione	C8 H11 N3 O3	197.08051	1.191	198.08778	Full match	Invalid mass	Full match	8430811.283	10672905.05	8204403.449	8590440.105	11023967.92	10287352.55	10537352.48	11689083.54	6893313.783	9000660.295	8907910.525	7846813.172	9763346.258	6513017.153	10487762.56	10873197.88	9996746.825	9509364.691	11732866.06	9545371.32	2791156.578	3371999.533	2869439.959	4186990.333	1892186.544	5498589.934	3718787.912	2581382.051	4935492.686	4168954.056	6822313.708	5505793.695	3673962.677	4071945.08	5090926.587	4885223.303	5339348	6651204.459	2871155.526	6539807.752	5666824.093
Com_11315_pos	Dopamine	C8 H11 N O2	171.08993	4.818	172.09743	No results	Invalid mass	No results	4859971.382	10433359.01	7747677.866	12186432.25	6486920.451	6153234.408	6456440.585	5700926.113	4330001.698	9922028.908	9207765.991	8196311.139	8663327.322	7329638.073	10278599.29	7468630.624	9121628.214	5356657.096	10132670.71	9326280.904	6231747.137	6525300.907	7051843.869	10732595.15	4722889.807	8751464.326	9064346.606	5380169.154	5685082.084	4333283.735	11972971.49	7743327.247	7307311.746	7664195.301	7013973.407	7941810.058	6730315.459	8494641.046	7377731.294	10065264.06	5775965.125
Com_11319_pos	N-Methylhistamine	C6 H11 N3	125.09558	1.127	126.10287	No results	Full match	No results	7570097.041	11016151.35	7266726.571	9577429.469	8879061.709	8141156.726	11355203.48	10588161.19	6330519.708	7293088.113	7911033.626	8825835.764	4923252.947	4173158.542	3721955.774	5771367.471	6000686.747	12251813.26	3555091.534	7774483.253	6404760.333	3144774.767	2467167.417	6594383.965	4426969.955	11090903.42	4670066.584	6488410.071	8667497.043	8929457.106	2953222.528	14008599.08	6485516.183	5841526.275	6566440.008	5909800.047	4137038.818	3739576.866	12309677.64	12167489.9	7921190.957
Com_11370_pos	6-(4-phenylpiperazino)hexanoic acid hydrochloride	C16 H24 N2 O2	276.18329	5.058	277.19006	Full match	No results	No results	6496913.092	8316887.845	6916927.185	9216781.293	11242974.99	7523418.759	10332290.16	7601703.327	7548410.696	13243284.38	8281761.737	11669459.62	7197886.14	6244958.586	5729123.233	8410667.531	2977352.152	5932904.514	7747011.046	13600699.37	14123415.59	3432510.256	3896681.988	5659589.301	5293119.086	3512135.153	6576640.995	2724815.082	3943702.082	4099361.756	5749180.123	5367900.625	4998417.958	4222516.324	5510320.153	6406426.985	11070413.86	9197304.305	5588880.346	5192894.345	6010551.015
Com_11432_pos	KMH	C17 H30 N6 O4 S	414.21334	4.986	415.22061	Invalid mass	No results	No results	5382324.529	5530106.272	3742592.65	5958198.419	6877750.496	7805197.322	5266743.204	2795865.618	7072282.165	5930773.454	4796215.383	4142420.623	6484794.894	2932652.651	7346406.179	4599388.204	5183751.331	12247015.46	4497441.927	2953456.484	5063429.962	1701381.101	2824096.322	1715463.108	6984345.505	1768244.184	4568549.675	2661949.317	2218415.374	531150.3518	6367126.614	3984621.971	3707861.484	3101579.67	3198008.151	6386850.637	2794438.42	4068476.026	5124366.306	3855221.439	5022908.557
Com_11460_pos	2-oxa-4-azatetracyclo[6.3.1.1~6,10~.0~1,5~]tridecan-3-one	C11 H15 N O2	193.11104	4.819	194.11816	Full match	Partial match	No results	4441220.557	7131310.13	4561681.41	6381158.764	6193769.118	6024990.104	5814091.981	6600858.592	6445998.964	8345671.543	6937139.609	7629084.297	7383310.275	6150182.699	7137796.088	6295517.623	7460919.634	7036247.29	6485660.656	7866037.088	6346832.374	5641222.713	5396027.559	6956572.488	5514067.611	12053854.06	6022245.481	9550436.727	5960437.079	6184812.404	7317093.881	8195434.326	8029655.425	6925029.658	14132608.43	6309787.545	7453245.925	6588885.443	8323298.741	7913141.246	4818080.251
Com_11469_pos	1-[4-(1-adamantyl)phenoxy]-3-piperidinopropan-2-ol hydrochloride	C24 H35 N O2	369.27101	10.178	370.27811	Invalid mass	No results	No results	1878316.095	2661401.418	2353299.446	2332741.744	1308186.204	1674369.947	2277886.298	1900926.382	4259985.279	1019399.438	3051692.939	1886128.74	2773346.78	1859311.64	2435875.42	347239.8585	757412.3607	1770995.457	1187095.301	2889369.906	7532922.154	1732979.454	3918762.878	1578746.232	5237400.782	8632404.555	2529885.924	8668749.065	5311535.424	3418845.912	1038435.901	17387159.62	7862934.884	11931884.93	5159188.005	4463924.804	8929234.252	2698273.8	7602545.047	16868510.74	4126370.912
Com_11549_pos	4-(pentyloxy)benzene-1-carbohydrazide	C12 H18 N2 O2	222.14106	7.304	223.1483	Invalid mass	No results	No results	3319376.869	1322532.983	1195900.519	1956490.673	1714563.421	2068685.822	1763534.06	2518095.4	404460.9356	1343800.514	2835129.978	1638601.099	1493801.838	9518159.688	1827254.338	4340977.196	2616887.311	1265978.788	4622803.819	3236275.297	12890944.18	9553164.146	4175086.446	1056739.879	8765484.516	888409.2849	10927662.08	10683802.27	9340847.702	7519173.424	1098059.741	2035176.381	2041085.516	2829596.878	2032093.477	1533030.735	2408514.573	1342459.127	3690595.537	1120598.697	4336059.302
Com_11676_pos	6,7,8-trimethoxy-3-phenyl-2-thioxo-1,2,3,4-tetrahydroquinazolin-4-one	C17 H16 N2 O4 S	344.08028	6.692	345.08755	Invalid mass	No results	No results	3348711.886	1049482.334	1630530.822	818853.0661	1621745.088	1516034.168	1574048.084	1596157.239	13998187.24	1832154.654	2322094.857	2566738.415	1780270.904	2174420.988	2131426.743	1388727.711	1255205.133	1775421.36	1381009.187	1328412.281	1670458.413	1448290.04	2737791.717	2140137.712	2128461.935	3977249.65	1614302.279	3178517.167	1288302.984	1405642.494	2929036.346	928884.3129	1848356.384	1388701.734	3821205.596	1612873.264	2067692.325	1490389.323	802962.0082	1825225.225	2999821.512
Com_11695_pos	APH	C14 H21 N5 O4	305.15123	1.426	306.15851	Invalid mass	No results	No results	5792236.489	11094117.94	1752079.249	11593023.82	8361709.089	5960365.594	3563306.261	2371127.67	1883619.302	7602415.846	2668296.823	6940589.309	6391510.22	3943816.513	3266424.223	2864916.926	5483695.132	11645049.08	8841849.439	11481787.25	2414692.218	1128825.741	1480275.618	1707289.524	1457976.603	1661939.258	1958006.095	2117755.034	1194951.513	1461349.427	1409300.246	2669226.25	1705066.526	1800392.996	1291637.398	2335030.44	1274529.857	1965085.802	1664611.585	2266990.687	4159432.669
Com_11715_pos	3-(4-hydroxy-3-methoxyphenyl)propanoic acid	C10 H12 O4	178.06366	5.567	179.07094	Invalid mass	No match	No match	7476433.898	9898885.178	9463429.868	7089159.895	11124645.16	8331331.411	7734539.799	7715412.231	4620429.545	11254136.36	8544861.998	5754854.221	7920660.741	4057021.402	7001559.436	8029970.052	6105188.016	7116717.114	6751395.376	8268108.113	2985066.393	2205020.916	3059105.826	3748099.037	1978441.569	7638492.751	3657463.18	2956556.602	4646997.926	3775897.485	3850451.129	7950241.146	2890452.444	4337408.986	4232996.642	3485906.219	4429365.656	4610830.295	16043110.16	3722662.689	5775371.483
Com_11717_pos	Octyl hydrogen phthalate	C16 H22 O4	278.15035	6.82	279.15771	Invalid mass	No results	No results	9468125.387	4185774.127	2959736.277	9151882.235	4543573.043	8646417.979	9356118.824	4302827.745	8055559.374	5991673.766	14583780.37	9380859.305	7944032.3	5903002.781	7566426.971	6701864.8	7839433.061	9456127.535	5503328.899	8174238.617	3314611.596	649536.6587	3153644.927	7982806.033	3894434.01	9996362.055	2393195.904	6538477.966	4160357.724	4347465.868	8320898.677	4409574.131	5442089.849	6602812.57	5452960.854	5967903.701	2539625.829	3116342.309	4099520.496	5167751.211	8154876.784
Com_11746_pos	Mycophenolic acid	C17 H20 O6	320.12627	5.823	321.13293	No results	Full match	No results	1210262.558	1106892.261	1675865.96	1139495.232	1442844.502	1172131.913	887941.5446	842263.5921	1006641.332	1278504.262	1290598.929	1311768.683	970119.5781	835885.4273	1508517.863	1126252.436	1151464.07	1030239.705	769856.8678	1620996.497	1432038.234	946860.537	1088003.626	1262422.255	1053620.657	4024517.572	815559.7916	2176440.604	1056957.943	1146803.798	907891.4218	1764335.329	3207733.398	2943231.478	1142190.471	2315291.621	1330548.669	3542223.083	15999741.98	2376446.181	1520370.39
Com_11759_pos	Angiotensin IV	C40 H54 N8 O8	376.205	5.438	770.44427	No results	Invalid mass	No match	2841659.901	1719002.129	2086870.06	1199674.628	2109835.681	1998480.655	2307860.037	1468474.868	2981172.989	1214475.377	3814346.153	4109192.927	1234490.781	3222124.571	1690400.276	3465642.819	2732501.948	1888949.668	1596295.523	1247365.485	7087583.097	3397337.652	2353685.62	2323807.047	3236801.341	1279383.856	3020203.532	6844439.551	1622628.603	1954994.818	2665220.775	3388620.547	16691678.42	2148502.212	2858567.63	4359165.848	1695251.792	1601651.338	2069966.654	1897822.568	4230367.668
Com_11800_pos	IQH	C17 H28 N6 O5	396.2137	4.727	397.22034	Full match	No results	No results	7878503.396	8810596.117	11339473.63	11434085.32	9721698.999	6375130.705	4141846.788	5203376.389	7130764.387	10327203.8	10308981.38	9744572.924	9635988.776	7807268.32	6895011.831	8864584.805	6646136.749	9595748.792	8293956.501	9561645.913	4724325.593	2528300.136	8063117.879	6788632.269	5548415.006	2610952.881	9852163.687	4270106.068	4808769.872	4893298.557	6315588.115	7736065.717	7605665.79	6160170.948	6465630.657	10907177.21	5527214.869	7371596.923	9547014.799	6434141.419	4384009.456
Com_11898_pos	VQH	C16 H26 N6 O5	172.12172	3.95	173.12914	Invalid mass	No results	No results	5834007.917	7374583.607	5945691.019	10691578.97	5278857.011	10573966.74	10526323.9	2743648.284	2936986.97	5955102.465	3500835.908	5598793.785	5899694.291	5314263.532	2234846.641	3736430.66	4418791.164	6787649.266	4443693.941	6517416.034	5398164.776	3598727.786	3632647.755	2737797.277	2773406.556	1097994.125	4743231.258	1545265.496	1835819.331	2809589.373	6461994.335	3746121.103	3663701.93	2025805.084	3143617.395	4635451.098	2068291.288	5066559.195	6871080.408	5454507.666	5072368.057
Com_12141_pos	3-hydroxy-2-(3-nitro-4-piperidinobenzyl)propanenitrile	C15 H19 N3 O3	311.12781	5.865	312.13535	Invalid mass	No results	No results	7810311.369	8541941.699	8738977.373	9341484.652	8669495.21	10188249.12	10218078.57	7971821.434	6397097.544	8137341.877	9881140.872	7186617.935	10333437.46	6177977.395	8325758.361	10409193.67	5703997.484	8480742.183	7652733.336	10914169.38	708276.4686	2264086.392	2012997.572	3526193.392	684068.5167	4037182.18	2989817.245	544192.4024	2752075.908	2669953.076	8348007.813	1491906.802	2340682.873	2256725.712	3273823.465	2320970.551	4259403.278	6919450.869	2255566.445	2916516.11	7570080.52
Com_12147_pos	N-Acetylmethionine	C7 H13 N O3 S	209.06924	5.211	210.07671	No results	Invalid mass	No results	7618777.987	4552720.727	14250954.02	5291839.052	5051314.828	4585411.481	4521149.09	9881114.259	9319922.199	4543144.116	6775291.537	11261900.57	5657405.495	9666511.713	12660247.9	1457227.786	4862336.41	4939271.758	5220431.306	7775493.642	2867754.941	7628133.281	8541682.1	13581302.04	6366058.049	17750343.95	5237590.029	21419135.6	7880428.954	8811289.127	6770885.955	13567040.79	1890201.849	11109751.61	6926622.306	6029097.051	10983397.15	6027013.663	1283677.774	7035517.072	7213526.536
Com_12166_pos	PC (14:0e/2:0)	C24 H50 N O7 P	495.33235	5.917	496.33899	No results	Full match	Full match	2850823.224	2793347.367	2582244.516	2493085.919	2227016.588	3759336.484	2418757.659	2754038.81	2368503.603	12204229.28	5341048.027	2024213.426	2771872.573	1794568.062	2465650.715	3098185.118	1717531.725	3836014.795	2268549.716	2689121.923	468417.8433	1043096.929	1189684.202	1560371.314	1117960.786	2446517.979	1761773.327	1206727.373	1331904.479	1450551.306	2192676.195	963959.0437	1327697.87	1332111.081	1603352.439	934573.9991	2104447.66	1895105.929	804304.1369	1124702.536	2267692.464
Com_12183_pos	L-Threonine	C4 H9 N O3	119.05778	1.313	256.14938	No results	No results	Full match	2380835.105	3325328.726	2296612.288	4603393.196	11179788.47	2211382.506	4301703.224	654228.6337	1342147.407	2871688.867	2473970.144	2005381.86	4294528.38	1207465.446	2045629.709	2358147.561	2527255.845	2065021.5	2886020.074	2599606.922	648712.7613	665315.4603	700103.8304	747066.712	681528.3628	931851.7606	672910.5674	828548.1304	686917.5485	734700.409	2044542.638	925173.6781	851668.8902	832086.3441	762048.198	819613.7175	743350.2658	1374699.859	822828.6453	909955.2486	1318427.014
Com_12187_pos	Leu-Pro	C11 H21 Cl N2 O3	264.12346	5.646	265.13068	No results	No results	Full match	8804214.965	5597377.882	5807807.765	4982926.232	6608454.406	5709947.74	4187652.296	8417050.901	3252807.333	4829341.382	5417960.459	4188285.996	4524928.292	3569560.137	9528719.885	5442331.911	11218011.73	4471137.157	4417040.499	5605737.143	339203.374	2294896.215	962603.0066	1800932.259	372922.3398	2086067.717	1962803.043	525340.4216	1511490.181	1958150.122	3053496.893	933363.4457	1349624.886	1349508.281	1943237.779	1684315.814	2417215.648	2874438.781	1191536.975	2268637.468	3655538.551
Com_12348_pos	D-Ala-D-Ala	C6 H12 N2 O3	160.08533	5.135	161.0925	No results	No results	Full match	7247869.783	9567418.516	9332230.78	9828923.474	9207232.265	10193593.28	5244982.667	6414741.481	8778441.041	9380236.876	10315793.16	6441581.34	8913247.607	7321802.816	11626852.37	8900964.947	9632213.098	8131486.111	8326579.437	7917733.539	4155272.372	5767607.01	6156557.894	7681313.257	6529318.717	10173616.95	7194197.235	6620069.364	7506589.578	8633670.497	8177668.99	7120181.477	8704861.565	12734344.57	6369365.847	8965215.638	5116334.266	4055929.704	9540137.592	7920578.462	10179546.75
Com_12354_pos	2-Methoxy-4-(3-oxobutyl)phenyl N,N-dimethylcarbamate	C14 H19 N O4	283.14303	5.492	266.13977	No results	Invalid mass	No results	8296811.414	7668652.137	8937700.479	7601665.015	4726890.743	9451001.319	7040822.705	8141873.884	5952211.914	8868573.293	9986123.008	7183230.479	9351616.687	5257109.29	9972732.388	10644548.76	7488296.098	7077815.927	7091920.552	10637444.39	857299.4655	2411584.212	2297556.107	4217514.812	1155367.623	5861525.262	3668613.145	1104168.659	3258090.727	4867898.356	5349221.075	1287571.411	4101683.131	2398766.717	4618811.862	3638677.137	5114947.742	6518119.937	1618545.223	3601971.22	6105286.867
Com_12409_pos	4-morpholinobenzoic acid	C11 H13 N O3	229.0703	1.318	230.07755	Invalid mass	No results	No results	7857815.806	10624885.24	11081955.31	8356667.522	7642852.567	8626208.274	7992214.031	6533329.332	5892862.904	7985735.411	10180069.47	7927661.21	9580787.637	5681358.367	9142073.988	7672962.977	7373592.214	6244464.819	9105647.995	8316806.905	2820200.99	3412496.556	2280544.826	1614691.04	2220036.392	7993987.119	5226281.7	2698944.171	4942227.449	4571893.2	6735312.665	2421966.604	5442967.042	3911040.772	5618836.1	3122034.546	6004003.05	5119375.481	3901801.541	5028646.991	7371585.4
Com_12458_pos	4-oxo-4-[(1-phenylethyl)amino]but-2-enoic acid	C12 H13 N O3	184.04906	5.121	185.0562	Invalid mass	No results	No results	4212307.723	3387345.641	4091580.079	4942906.665	1801786.15	3697762.426	2593557.864	10564341.39	1491218.233	4806355.282	5305310.175	4420728.441	6626963.798	2115572.21	3277356.036	2298062.463	1507318.527	2131473.719	10069444.24	3182460.405	1311480.902	988378.9817	1311527.703	1853652.736	1188252.039	2411473.581	987253.2361	1146749.925	1869545.728	2148830.013	1091141.507	1584386.175	2080019.892	1506299.93	1685162.336	1893154.64	1060007.23	1830511.228	1638586.518	1671206.141	2176268.963
Com_12620_pos	1-hydroxy-2-phenyl-1,5,6,7-tetrahydro-4H-benzimidazol-4-one	C13 H12 N2 O2	228.09071	5.371	229.09811	Full match	No results	No results	7745699.925	8897824.198	8898874.399	7682129.149	9315681.418	8874390.228	7299597.003	10850617.3	5189831.017	7536036.083	7192031.125	7722778.63	8495102.324	6144428.756	11585559.21	8888068.919	8544825.143	6255731.687	7897010.649	9991668.595	1050685.667	5590417.303	2600777.365	5298533.114	2720795.453	6583907.33	4682128.455	2921130.208	4130901.045	3973583.916	10165265.9	2151707.989	3722573.001	3173906.459	4594474.06	3792866.036	5323248.094	6976886.931	1789638.907	3710820.729	6753356.248
Com_12650_pos	2-Methoxybenzaldehyde	C8 H8 O2	136.05276	7.447	137.06	Full match	Partial match	Full match	1657521.083	1515461.144	1623992.059	1303375.052	1140631.318	936609.6016	1603516.914	2688971.293	5265463.308	3006726.163	824458.2323	877886.8222	1086193.475	896414.3004	1469855.992	990431.8094	843974.1245	737945.2518	2512417.937	1290577.665	960735.1043	6570277.03	2591974.239	4914338.872	9326095.846	5988040.569	9464460.473	6644904.37	3644510.134	3648654.712	2911085.635	1327351.648	1405662.445	1368486.372	3409513.055	1279515.152	4096526.729	2028479.936	947332.5507	1870793.913	2358009.741
Com_12925_pos	17alpha-Hydroxyprogesterone	C21 H30 O3	330.21756	8.004	331.22473	Invalid mass	No results	No results	1836804.868	813171.5494	2705279.172	922487.8587	757281.9712	820344.3947	613769.5285	473036.3431	7070319.889	610344.5607	1266649.079	1233381.263	895224.7311	1682769.346	1161919.424	902548.9522	626699.3513	1093476.434	1004202.672	2654339.656	8858715.558	7368165.466	5012288.48	6036028.376	8510198.154	4246394.569	2801278.127	11278432.37	4745851.429	5718824.033	1573852.835	12556440.88	9058913.215	5625949.93	3961828.974	7311543.89	4615642.931	1518709.384	13764853.18	5728494.906	2458433.699
Com_12964_pos	10-Nitrolinoleate	C18 H31 N O4	307.21542	5.629	308.22299	No results	Invalid mass	No results	6980355.724	8847153.911	8551652.258	8012483.276	9256374.991	7369397.121	9183406.759	9522287.63	5025834.488	8870178.777	8374534.094	6077004.28	7039599.94	5966020.508	7947680.83	7665790.769	7783297.637	6843110.534	7107913.537	7701020.222	1210795.105	2583787.466	2524860.916	3856875.42	1956758.313	5991121.73	2231780.397	2201603.839	3432174.029	3991399.443	5111374.085	2052874.58	2625058.125	3265855.387	4332136.201	3621738.168	4485854.958	5913089.507	2666366.626	3701170.295	5646055.909
Com_12977_pos	N-[3-(1H-imidazol-1-yl)propyl]-2,6-dinitro-4-(trifluoromethyl)aniline	C13 H12 F3 N5 O4	359.08356	5.935	360.091	Full match	No results	No results	5198418.114	9896761.718	4656678.789	4309672.092	6292825.528	2892861.473	3704960.412	1735783.964	5636885.357	8289773.384	4035462.186	3387233.104	4437206.393	2128818.587	3546191.911	3558872.928	3679933.829	3233948.564	3908939.139	8942058.759	647957.5022	353930.0452	993081.7425	663024.5828	1980646.431	819222.5476	1720517.919	1429247.164	1494576.53	798933.14	6571415.752	641733.7723	4996096.216	2956169.118	2637484.17	2905160.619	1814268.466	4728189.535	459720.13	3491018.051	2655709.06
Com_12994_pos	1-Naphthol	C10 H8 O	144.05772	6.694	145.06506	No results	Full match	Full match	6354347.401	5170807.552	5279203.099	3799954.667	4947630.238	5495668.907	4563787.522	5312167.888	1793496.399	4859967.044	4205462.177	6547769.907	4441400.899	5392505.907	8472928.441	5988825.165	5229739.041	5262071.715	8819900.173	5799905.385	3283650.224	5034561.591	8049753.851	5105379.84	5730190.467	5704438.406	9059337.218	6634963.214	5869861.541	8181586.872	3939964.482	1638283.123	3657352.968	3074824.342	7040171.765	4884308.202	7613009.946	4987099.783	1171767.961	4724403.664	5799351.89
Com_13050_pos	4-Quinolinecarboxylic acid	C10 H7 N O2	173.05179	5.298	174.05905	No results	Invalid mass	No results	5275987.478	4988350.503	7277407.091	5273609.285	4354857.853	4417871.911	6378748.524	6174675.537	8779503.443	5594620.39	6251244.531	7899674.054	6719883.943	5841245.279	8574782.846	4427407.617	4810335.551	6730322.518	4914745.02	4690665.536	4440246.217	4115335.545	9901363.761	8323788.545	7869173.397	9521416.71	5486456.502	7787669.297	5975854.833	6261032.84	7554064.84	7062091.526	8303230.626	6084473.076	6570130.648	7189553.476	6589328.694	7645213.648	6732241.523	7623585.798	5692789.186
Com_13107_pos	GPH	C13 H19 N5 O4	331.12745	2.309	332.13486	Invalid mass	No results	No match	3157504.592	662761.9357	12647303.9	5780233.823	8878927.873	4281994.204	869991.1159	738796.8606	920902.8697	809166.6838	667113.2274	816765.7117	676967.6179	779335.9176	610246.392	807185.5745	713630.1364	829524.6534	643876.5323	665464.1971	910274.4968	991224.4304	976140.5141	1104690.174	757260.696	576365.0612	672947.8653	734917.2228	710493.5845	840388.3073	1150344.939	1299831.219	1289675.079	858946.0457	903934.5484	1119990.361	659969.2602	949415.3831	1218380.253	769312.2731	1132714.541
Com_13264_pos	1-(4-hydroxyphenyl)propane-1,2-diol	C9 H12 O3	150.06846	10.341	151.07579	Invalid mass	No match	No match	8202642.526	7929415.238	5687976.976	5871686.934	6485306.749	3927995.46	6048396.496	10039423.54	1391618.062	5188795.199	3105814.015	4896335.267	6699286.8	3681609.614	6165548.589	911233.9406	2242402.043	2677454.698	6771767.468	7869590.873	559297.0305	1268448.558	1005438.337	558748.9179	1746635.53	3816176.776	3557044.744	884338.4228	1027259.179	511871.5432	876736.0156	510896.9958	583810.1737	1316169.918	1760305.32	427570.4096	5744250.675	1642074.644	626474.7221	2616020.771	3172518.064
Com_13287_pos	Boldione	C19 H24 O2	284.1783	6.257	285.18573	No results	No results	Full match	8645754.043	8571001.142	7508873.692	7249046.202	8333502.812	8713574.336	6467328.116	8912144.589	7998080.681	6967133.7	7400492.555	7544750.716	8212404.024	6751449.496	9766480.77	7692377.365	6385360.653	5317154.572	9098232.333	8234589.815	1221459.494	5073939.066	4052633.907	6934897.451	4315799.638	8539272.014	5738424.843	4212936.968	4059627.79	4818905.226	9163855.115	1570534.555	3722123.346	2397407.357	5014363.369	3779788.884	6356814.593	7072415.111	1505501.036	3391404.447	7091335.506
Com_13289_pos	2-(2,6-dimethoxyphenyl)-5,6-dimethoxy-4H-chromen-4-one	C19 H18 O6	324.10078	5.663	325.10803	Invalid mass	No results	No results	874086.4015	602221.7638	1582283.314	787918.1852	1457473.619	603673.5985	779670.5082	1039053.817	758585.3693	2852274.761	1784450.974	462580.0771	862259.283	691533.0793	637409.6318	526222.9031	9777952.027	565453.1139	762600.2272	944486.8561	352079.9753	1546532.451	346760.6757	474856.7327	310594.9149	812831.0881	384729.0782	403231.89	541276.3102	729353.32	385482.5297	422861.8002	360088.57	648747.6686	1376440.147	358360.0382	363856.6037	492570.408	650110.0992	345758.147	992905.5905
Com_13390_pos	N-allyl-2-(2-methyl-1-benzofuran-3-yl)acetamide	C14 H15 N O2	229.10676	3.939	230.11411	Invalid mass	No results	No results	2443240.546	2539189.32	1432696.173	1763609.48	2508635.88	2233796.267	1547895.87	1592504.728	1430431.295	3027739.105	2162470.827	3145175.99	2874195.988	1897921.127	1906388.977	3010815.878	2138603.448	1327933.975	2208329.172	2575195.48	950906.2048	8789571.231	3446763.331	5768715.328	833181.8807	3293106.846	1571361.245	417471.8911	1002661.74	1068192.898	2058517.451	957304.3941	1176743.147	626522.3468	1369948.175	1645279.598	875390.0901	2019950.263	1844485.746	1127795.112	1675653.37
Com_13407_pos	SKK	C15 H31 N5 O5	343.22144	8.019	344.22833	Invalid mass	No results	No results	2117223.159	926910.6345	2883099.238	1322100.319	534109.7773	938838.0865	1092623.27	555697.647	4713456	800032.1915	1719959.749	1483254.322	1178845.834	2042423.372	1689610.16	1808297.296	1000094.786	2081763.037	1592736.805	3680641.452	8581143.304	5494455.067	5276706.134	5429047.453	6784963.438	5219840.317	3142515.5	9291320.371	5303442.119	5244705.797	1763254.083	15565826.37	7518079.793	8018196.465	3817429.771	7342780.553	2959516.659	1971157.994	12633851.55	5243973.299	2525379.858
Com_13453_pos	Phenylpropiolic acid	C9 H6 O2	146.03725	4.775	147.04471	No results	No results	Full match	6941622.579	9361612.131	7817336.575	6886595.083	7162230.842	6616738.221	7688152.625	8209336.766	8774258.712	8160973.758	8442322.354	8581755.306	8158211.848	7184115.933	7760520.851	8721421.765	6902128.115	6155243.235	6571772.342	8271897.654	4990873.591	3284144.59	6984813.238	5802512.339	4875559.95	6291985.784	4737600.45	7879262.268	5703688.246	5097570.423	6300821.906	10128973.58	5215129.033	3001345.555	5753637.143	8763693.204	5565943.827	6606036.668	6899486.911	5670195.923	5863082.458
Com_13477_pos	N-Acetyl-L-carnosine	C11 H16 N4 O4	123.0681	1.389	269.12543	No results	Invalid mass	No results	6485093.251	5043933.526	9915183.294	5145491.868	7383178.992	7207566.328	6159080.987	4937275.964	6092303.972	7190673.584	5856908.122	7853412.201	3408170.079	5372912.109	8149209.418	9262489.458	5859228.141	7345530.959	6558854.981	8016415.739	1312831.247	2477714.968	2613117.986	6027600.103	1452928.064	3991385.086	5283587.873	1634616.485	4443511.259	4470785.192	2011361.627	2662475.74	2458188.256	1937989.089	3340056.111	4729091.006	4657938.98	7722521.698	3018233.051	6331477.247	5331536.535
Com_13481_pos	1-[(3,5-dimethylisoxazol-4-yl)sulfonyl]piperidine	C10 H16 N2 O3 S	244.08906	5.385	245.09682	Full match	Partial match	Full match	1808675.047	1765849.317	1859792.91	1331354.834	2030246.556	1026585.523	1045611.39	9779110.177	1612084.772	3195271.088	2476329.513	2510844.224	1907821.654	2997164.115	4790395.112	1175591.072	1651296.289	857642.9535	2107260.279	2078959.085	1227883.375	4371795.995	2587501.918	3075566.395	3872955.604	4230386.962	2859107.263	4923249.969	4630921.561	5489097.396	3797313.957	3304107.015	6810924.708	3803650.813	1783366.7	2416743.277	3482282.082	2267698.6	2342502.141	2548432.521	2369759.688
Com_13588_pos	5,6-dimethyl-4-oxo-4H-pyran-2-carboxylic acid	C8 H8 O4	168.04018	3.394	169.04742	Invalid mass	Invalid mass	No results	9297754.703	3801052.278	7998333.099	3007228.997	2832997.082	4472460.979	3172877.09	3453906.943	6449269.381	5359741.258	4082350.69	7897671.869	2969815.203	9173810.625	6266587.636	6144176.699	6651815.415	6353884.425	4585811.813	6885067.873	3096943.635	3608188.844	6200043.692	7985723.277	3773541.468	6369426.731	6551187.213	5241178.534	4051599.844	5231757.274	3959271.301	5187799.158	3794546.965	2824110.152	3917625.268	5877629.819	4327352.257	7158119.172	2518364.366	5804308.832	4820868.994
Com_13619_pos	Biliverdin	C33 H34 N4 O6	582.24844	6.174	583.2558	No results	Full match	No results	828114.6749	1303385.397	1619963.008	300503.0987	290728.8818	253198.4394	150022.5775	828134.336	2517314.563	1541266.817	382321.3281	336477.0469	160141.8501	633259.4617	812620.384	480675.869	363148.4779	307771.3038	450660.502	946432.0804	11203845.07	3750886.239	841634.5074	606169.5376	7482263.962	3179155.208	8258001.533	13111427.33	2974922.043	2578811.02	882990.1491	8483951.96	392005.2563	2174741.415	732426.1311	543582.8226	4202112.269	435609.9299	4070727.332	1547143.318	2313080.927
Com_13639_pos	Guggulsterone	C21 H28 O2	312.20915	7.703	313.21628	No results	No results	Full match	5788722.457	2050222.837	2749151.093	2333248.595	3357670.998	2378944.077	3729593.572	5297148.15	741356.023	1897456.583	2107067.096	3824004.094	2001694.335	8532833.944	4332059.308	7423234.773	9408959.84	2995698.893	7030809.805	3345391.611	1506507.997	2768873.843	8526101.692	3756286.55	2683122.394	5717685.574	3626101.218	1973654.845	4845093.27	4926117.195	3449525.994	670962.8622	2785824.493	1676258.387	3602570.277	1586159.284	4809811.281	2968805.126	475900.4105	1426891.146	3193841.907
Com_13859_pos	VPH	C16 H25 N5 O4	351.19202	4.742	352.19937	Full match	No results	No results	6318807.585	7269979.401	6721155.838	8899614.727	7247895.228	8312639.906	7107343.768	4955580.842	8057266.702	5450824.751	3744373.239	6960528.657	3269023.865	5781728.183	4193524.523	5016367.193	5535371.915	8501927.186	5921277.649	6437918.305	6152102.246	4405294.525	5392752.324	6161861.498	3884579.221	2592675.266	6672987.433	5856777.943	4953479.314	4010071.43	4185145.19	8226207.983	7474892.861	4440541.437	5570727.31	6544849.936	5475687.18	5825963.209	10046964.84	5724360.312	6611138.382
Com_13878_pos	ethyl 2-[(4-ethoxyanilino)carbothioyl]-3-(propylamino)-2-butenoate	C18 H26 N2 O3 S	350.16968	1.428	351.17682	Invalid mass	No results	No results	8891160.466	5592907.893	5350839.968	5861689.438	6959162.694	8485485.163	6297486.414	7898832.753	4606664.791	7652261.547	4796452.322	4553202.989	5620617.455	3955574.934	5979396.996	4788886.055	4377816.591	3443753.159	5856837.177	4455234.753	3350471.032	2817470.657	4559424.204	4249071.21	3819037.847	4273798.127	3195415.5	4402358.945	3031381.452	3743694.452	4565618.531	5467247.246	3940672.806	4245172.614	3874778.444	3761713.617	3373520.331	4788662.956	4747043.479	3703661.659	4693891.601
Com_13961_pos	indole-5,6-quinone	C8 H5 N O2	147.03255	5.471	148.03986	No results	No results	Full match	4553911.958	4031585.716	6986851.977	3114378.652	4982746.549	3376234.515	3906755.367	5097254.697	6089122.557	4937574.05	6217046.412	3943641.537	4289531.32	5652399.392	5831624.854	4447479.748	6376572.879	4191355.691	4061478.489	4558722.489	6765993.363	7802512.214	8513869.447	9497446.742	7467541.614	15880399.77	5375287.926	15445131.55	10019655.2	8560111.275	9558216.688	8065688.864	9916375.292	7698508.028	8600467.583	6685578.917	7271323.647	5918365.532	5077692.917	7448268.892	7038096.569
Com_14095_pos	16,16-Dimethyl prostaglandin A2	C22 H34 O4	384.23036	5.863	385.23764	No results	Invalid mass	No match	4949570.728	4535940.133	3026412.997	1810998.354	3587509.619	1855725.91	3195727.229	9134459.342	3671684.191	4001010.389	1615684.271	5330462.181	4120859.537	3805292.992	5738514.109	3880710.119	4201534.21	3006076.047	4185130.591	1934942.665	421826.531	2259823.072	2065713.915	3751205.53	3533739.252	3530298.293	1338745.065	2927092.064	4269131.735	1813728.77	3509828.294	1049067.431	290276.1317	679437.9406	1777331.629	885659.8631	2304156.447	1802724.201	664817.4596	1155699.548	3313344.588
Com_14125_pos	1-Methylhistamine	C6 H13 Cl2 N3	197.04797	5.52	198.05569	No results	No results	Full match	5552138.962	4242085.038	4528456.13	4486667.784	5007015.085	5168208.439	3694919.677	3202582.408	5320051.95	5984260.421	5313476.304	3080515.859	5146871.653	2872818.87	4214555.063	4100007.655	4294737.154	3703258.005	1763283.742	4745415.299	992382.2568	1502287.006	1704343.022	2016710.781	1067002.76	3261500.266	2212539.823	1123845.439	2015035.22	2108153.4	9375240.467	1643073.615	2182646.017	1688961.917	4326623.534	2127010.699	4751417.939	2978300.237	1587417.491	1888014.39	3113186.561
Com_14269_pos	1,3-dimethyl-6-(trifluoromethyl)-1H-pyrazolo[3,4-b]pyridin-4-ol	C9 H8 F3 N3 O	253.04168	5.485	254.04903	Invalid mass	No results	No results	6372700.782	6947589.744	7166301.687	6270132.364	5105053.139	5007636.285	5563771.688	4087371.183	5108622.411	7874334.63	7141528.788	5438595.851	5649770.466	3460491.459	7880382.487	5877724.842	4900730.51	4391160.973	6065770.242	9537089.699	784940.1328	1947109.548	1439509.582	3559372.351	939230.8435	4611489.573	1995565.83	861180.8892	1984989.869	2283595.87	3578902.867	1090584.704	1646199.472	1424289.456	2726151.507	2892566.17	3968956.584	4571284.54	1135267.816	2378349.388	4122067.178
Com_14493_pos	TPH	C15 H23 N5 O5	335.16002	5.807	336.16711	Invalid mass	No match	No results	1766695.33	791485.8755	1190462.178	392002.3133	2657560.555	992939.7547	633801.7343	1222632.318	3625895.959	1360321.055	1253156.17	1330843.6	362415.6882	1898442.804	1464240.143	716007.8537	922395.8	1178783.347	1279542.931	2900062.087	3863773.351	6621337.203	8394546.819	7646472.876	3588580.542	6076728.382	5907557.554	6024883.339	4733566.611	4733947.972	3061010.122	8110332.664	9059930.389	6201454.077	5972056.737	5779279.101	6642031.662	1881724.907	10190452.3	4907939.515	3238131.208
Com_14738_pos	1-(4-benzylpiperazino)-2-(pyridin-2-ylamino)propan-1-one	C19 H24 N4 O	346.17658	6.173	347.18375	Invalid mass	No results	No results	3204336.046	2496462.069	3154416.738	2683748.555	2457820.722	2092846.779	2262757.079	2177075.772	2328501.665	3279395.692	2567877.449	3158583.06	3090193.589	1986075.277	3685898.952	2888241.688	2520376.29	2544031.296	2246820.75	3236236.35	1917473.113	2168389.475	2851270.575	10090505	1116862.758	8211795.42	2871250.25	3916527.695	3499262.486	4050526.541	3156403.655	2458396.09	2849043.807	1949048.582	4099853.551	3698284.411	5008138.091	3329844.234	4662681.93	4269378.235	2867575.622
Com_14906_pos	Sphingosine (d18:1)	C18 H37 N O2	299.28288	6.717	300.29016	Full match	Partial match	Full match	6507198.362	5403574.723	2861123.083	5940999.675	5449466.012	4043237.14	5585994.819	6384673.628	5157591.088	6216166.342	3373258.453	2129571.085	8421662.649	2343687.734	7916150.832	1135384.117	1713062.509	1781207.307	4504524.057	6195604.86	1127483.853	1526301.27	1992722.329	835983.381	1175450.237	4216246.541	1833708.981	1705578.2	4330161.843	2728568.806	1328314.384	392114.2236	593830.114	3899149.493	5273164.773	648217.3953	10048067.37	2189719.997	247944.5642	6790978.855	4009877.018
Com_14985_pos	(+/-)-Equol	C15 H14 O3	242.09424	1.446	243.10162	No results	No results	Full match	1765049.158	982928.863	4126909.863	3647524.444	1523757.506	3937726.991	1556969.44	4312247.914	5172626.487	3145312.121	3982450.113	3945571.006	3294078.217	3656190.5	1875321.543	3697855.914	3022912.013	5019463.885	3119750.467	4179103.695	9616043.151	6082606.685	3364223.523	6999977.755	6025847.308	4174277.715	4942306.372	8306867.503	4044174.853	5123912.274	3240829.097	10208846.6	8185000.394	6613563.35	5721720.792	5974503.517	5406308.605	3996473.422	6002922.762	4391209.71	5437217.645
Com_15290_pos	4-(tert-butyl)phenyl 3,5-dimethylisoxazole-4-carboxylate	C16 H19 N O3	273.13298	3.976	274.14026	Invalid mass	No results	No results	5631038.698	6913739.944	5230272.557	5126787.365	5985169.946	7257347.711	5477766.963	6699166.999	3559600.859	5167201.298	5890260.913	6196186.814	5875515.028	4150383.383	4471326.701	6202833.038	6189170.216	6286301.82	5213194.702	6241523.446	727865.9858	2008105.754	1569462.662	2283572.514	391577.2085	988691.254	2741750.276	321192.3784	1525465.665	1710789.019	3916181.453	1921461.525	1533690.894	728600.9958	2302810.882	2059688.589	1938905.039	4082279.474	3513826.474	1707357.613	3108315.898
Com_15349_pos	1,7-bis(4-hydroxyphenyl)heptan-3-one	C19 H22 O3	336.11473	6.07	337.12204	Invalid mass	No results	No results	5108428.548	2828185.322	2670364.068	2216448.457	2116067.624	1347150.087	2894639.598	3652354.178	3824199.61	3358914.303	2172175.165	6566045.287	2225129.289	1970128.453	2938111.187	2812510.658	3857494.439	7701222.708	2449141.224	4060525.313	307253.8628	1451926.816	2431551.623	2810100.196	1859549.907	2488835.592	3895935.497	1474294.059	2548376.056	1506508.407	4780983.022	755178.7502	1577810.008	591145.9372	5066707.598	5045233.326	3029946.897	2837485.334	666966.3497	5883990.415	3206628.154
Com_15428_pos	4-amino-2-(2,4-dimethoxyanilino)-5-pyrimidinecarbonitrile	C13 H13 N5 O2	271.10373	3.839	272.11115	Invalid mass	No results	No results	38182.46334	399433.3355	59576.99286	171495.803	43084.78326	1275631.443	137294.6071	78065.3827	2458598.83	4871328.202	49006.59945	46159.89052	49976.83528	40249.84357	53704.69352	70243.8023	52952.27838	81657.09876	73040.78356	50404.87396	82474.4485	3184893.189	396829.6339	572671.1273	8330692.201	248203.4476	1942064.712	6774298.034	317769.2904	308747.316	84851.53763	224331.8216	582156.2901	371335.0616	493408.4699	1977172.602	2462938.769	138369.9198	224052.4796	1228861.877	525925.5386
Com_15577_pos	FPH	C20 H25 N5 O4	381.17774	5.084	382.18582	Invalid mass	No match	No results	1822223.974	1377888.885	2247889.792	1674033.241	2285484.864	1618276.466	2137540.311	1316900.162	1236200.287	1580419.04	4205996.57	8297396.532	1532027.647	1114552.265	1947821.557	1547820.84	1205137.683	1511278.493	1987873.129	1193727.374	1209374.42	1257662.333	914504.8618	914624.0175	1052996.245	822489.3489	984681.4405	1198609.673	815433.412	1004167.38	1506416.347	1029578.303	1438781.222	1121016.238	1559864.444	1469642.477	1112558.261	1819749.135	1537455.004	1318938.601	1614612.448
Com_15630_pos	DNK	C14 H25 N5 O7	750.36704	4.76	376.1908	Invalid mass	No results	No results	4740194.628	5612111.597	3795139.265	7351004.481	5345797.062	5011419.821	5954136.704	3357926.625	3654849.748	7506526.62	4851517.947	4444962.407	6413170.284	4099574.401	4235406.068	4283094.838	3686131.646	4910900.545	3987807.542	3665004.476	2751705.822	3318858.49	3468090.51	3028699.943	5150879.475	1643452.908	5737770.183	2577249.591	2247134.755	2054843.421	4753016.506	2670489.897	3442437.134	2106843.498	3484393.404	5486030.408	3240646.248	4141560.675	3606545.554	4361380.526	4370418.918
Com_15691_pos	WLK	C23 H35 N5 O4	487.28208	5.251	488.28915	Invalid mass	No results	No results	2562402.502	2081371.491	2252744.732	3920376.609	3657265.95	3776205.834	5237794.492	1490407.407	1550423.887	8165724.819	2915776.429	4079684.986	3934992.011	1397044.306	2623378.829	2169931.616	3068206.841	2758326.638	955217.0297	1399947.877	3698155.325	804991.2899	1279525.613	520625.9704	876814.6227	1017854.442	2275791.594	822586.4732	1176435.921	950113.6121	1971133.476	1339596.009	1351241.135	1552328.496	2497189.673	1813379.473	1443960.549	1039484.712	842863.9068	1389789.388	2050421.611
Com_15706_pos	(6E,10E)-3,7,11,15-tetramethylhexadeca-1,6,10,14-tetraene-3,5,9-triol	C20 H34 O3	339.27821	9.818	340.28513	Invalid mass	No results	No match	497783.3217	399939.1739	816452.9051	732177.3066	399966.6879	577014.4041	594989.6245	1423151.056	1266697.275	400419.1884	315344.2315	569770.1067	678137.0402	385682.8082	397821.5677	249947.6464	226595.6244	371420.136	412121.2667	810885.1919	1378759.628	1774474.929	2540475.301	2075655.965	3016439.891	3836713.298	2740457.08	3167733.932	1434285.652	1132391.725	1011420.27	3693301.686	3438197.642	9951608.838	1265650.749	1695361.142	2516457.807	818284.5013	2758078.58	2241045.018	1096048.192
Com_15713_pos	2-(2'-fluoro[1,1'-biphenyl]-4-yl)-5-methoxy-3-methyl-1H-indole	C22 H18 F N O	331.13847	2.054	332.14581	Full match	No results	No results	5039603.268	4460512.316	4512379.385	7080799.194	4150641.301	6960251.667	5601113.178	3685316.467	7622697.012	5458898.355	4500140.21	4665392.709	4314654.839	3881916.061	2718912.054	5043438.066	3683830.683	5399510.654	3459367.247	4862485.024	6472173.082	2867182.526	5122042.92	4258831.396	5082428.981	2288614.957	3775167.997	2826353.455	3484037.378	3765683.779	6277514.19	6447090.866	6474233.033	4068765.645	5189404.726	7435532.238	4036448.455	6067985.435	7855314.421	6098362.458	4583244.32
Com_15761_pos	3-Hydroxyproline	C5 H9 N O3	131.05882	5.037	132.06601	No results	Full match	Full match	5383774.187	6308479.49	7742974.363	5218665.629	6489076.555	5106823.023	6354093.356	6074453.924	5777910.696	4899651.741	5793017.216	6281176.51	6234143.755	4016691.489	5433915.569	6405682.831	6472928.409	6132724.719	6444163.699	6174144.417	8884620.544	5018158.343	5438408.005	5773980.259	4834324.049	13227871.29	5856796.169	8193645.29	6581500.438	6119386.827	6650564.294	10398570.7	8045987.668	8829016.869	6543808.833	5762255.571	7014944.748	7475348.169	8854567.408	6768604.236	5373693.112
Com_15769_pos	EKK	C17 H33 N5 O6	385.22886	5.999	386.23645	Invalid mass	No results	No results	651611.5155	2818669.771	597395.259	408067.2776	619195.7224	412443.5684	433303.7908	235602.6544	2498652.918	533280.2155	407244.941	2295966.327	373183.5244	417511.1987	742707.3222	524954.1289	390717.4749	742285.2386	532021.5777	494111.1735	736263.0544	2167351.342	1418954.73	2200814.546	8062654.528	2569518.296	4911236.294	5839920.794	2155849.856	1818645.368	1018389.293	433927.9153	788328.1163	567443.0422	787763.0777	936779.3933	1257980.906	704310.6003	984432.1821	1167072.327	1415418.211
Com_15804_pos	5-[(benzoyloxy)methyl]-4,5,6-trihydroxycyclohex-2-en-1-yl benzoate	C21 H20 O7	401.14795	5.81	402.15515	Invalid mass	No results	No results	367445.5829	527420.0144	519862.5308	254879.6651	429883.9828	392627.6055	296692.1601	370756.7757	464851.2504	411247.1156	363476.0901	411106.8751	422384.1058	550969.413	331095.664	372845.636	556446.1884	233476.5045	394160.4057	425684.7252	884790.4229	353007.8011	448507.4892	501022.4945	413306.0616	880609.9261	532850.2407	548335.8358	398469.4183	483050.1504	382934.9017	4123252.147	424535.5765	437028.9266	404973.9192	371741.9403	432883.3387	424488.4652	10026997.9	437031.9868	726713.1677
Com_16008_pos	1,3,5-Trimethylpyrazole	C6 H10 N2	110.08468	4.842	243.15839	No results	No results	Full match	2803918.673	4234595.151	4219550.919	4537668.851	3059481.627	4044502.718	3005721.836	2409875.508	5613672.361	3422591.027	3559940.673	4612642.482	5943562.655	5237113.637	3588026.913	3440947.049	4368262.328	3217710.357	3007931.536	2426175.657	4868722.141	3728206.114	4358662.577	6196943.884	5141559.493	1939177.144	6520809.321	4661262.872	3334205.493	3535592.244	3853009.867	8211592.399	5175440.974	4548670.8	3229166.772	5426907.988	2443870.902	3474695.658	4414678.325	4209190.677	4461615.047
Com_16052_pos	TQH	C15 H24 N6 O6	384.17579	10.157	385.18292	Full match	No results	No results	4431582.895	3262075.814	4740538.42	3892464.474	2754851.609	2462861.875	3882267.848	4340087.777	6256702.683	1722502.272	2133199.575	1769394.586	3252102.338	1459588.593	2544451.346	520165.9145	1333875.901	2508150.161	2217652.994	5937357.34	7155192.303	1284435.806	4068557.509	1546817.854	6134891.782	13456799.72	3158017.83	10524649.49	2572893.3	2509600.387	808337.9493	11558699.89	5098461.535	9611793.215	5164148.331	3128148.467	7253844.128	2248434.279	5520365.896	8341489.525	6563774.12
Com_16159_pos	Ciprostene	C22 H36 O4	364.26205	6.61	365.2695	No results	Full match	No results	2580524.673	1545565.902	5770157.908	1470041.956	1785184.096	3505035.755	1180906.044	1155406.607	1993747.967	7519265.383	1711191.056	1461103.233	1780665.958	3102958.676	1616282.581	3881326.219	1763185.921	1480093.096	2488491.81	2267457.696	1248814.769	6517547.638	1638827.382	1479587.774	1886551.578	1047855.387	2353667.102	1054003.645	4986484.101	1707495.383	1854085.275	835665.4353	1241749.235	656919.8506	1550762.777	995068.8399	1908209.934	1636783.529	746993.7	1098116.996	2310524.413
Com_16253_pos	Phosphoethanolamine	C2 H8 N O4 P	141.01948	8.58	142.02678	No results	No results	Full match	3931336.9	6611429.014	5401127.069	6476338.124	4915208.558	3778574.988	6331910.386	6631975.518	1946501.866	3732598.833	2736524.824	4202168.173	2394538.521	3602011.605	3879208.339	1081921.679	2111363.65	2311232.107	6598942.322	3784083.261	878350.914	1847013.2	2379783.378	1775166.648	5751431.271	5025653.897	4530979.773	3565501.055	3368270.005	2324638.697	2151750.742	595158.1738	1098675.969	1417831.746	2105197.622	1161335.693	5439638.586	2173004.027	315646.6064	4370153.797	3273884.798
Com_16368_pos	N'-[4-(tert-butyl)phenyl]-N-cyclohexyl-N-methylurea	C18 H28 N2 O	310.19667	6.435	311.20493	Invalid mass	No results	No results	2007742.418	2676907.399	847456.0629	817556.5703	1320898.603	1034269.061	600830.6041	1232666.338	7403015.761	1142800.757	768414.8495	2079934.823	700670.9922	1124781.262	2026794.634	798242.4188	798845.5654	1476290.31	678365.4551	1381331.555	1198054.114	2080689.121	1351048.244	1214604.678	7561170.096	2888475.57	5384962.476	3778444.799	3208151.196	3508855.129	942324.3813	1371516.328	1651488.212	735536.7123	2034192.062	1465179.974	1794137.729	970375.5329	822530.965	2129483.132	1784027.427
Com_16371_pos	1,2-dihydroxyheptadec-16-yn-4-yl acetate	C19 H34 O4	343.27259	6.252	344.28021	Invalid mass	Invalid mass	No results	4169848.455	5247342.83	5427680.19	5728780.566	4916228.708	6024448.02	6334120.168	6135612.004	2254824.251	5362124.864	6203467.041	5996433.317	6563585.969	3210114.1	4309551.067	5209707.072	4365335.16	4555323.837	5709490.495	5703715.44	999213.2319	787355.173	1323465.326	578504.052	574765.9956	1956991.831	1893272.173	633906.8802	1534567.462	902753.4616	2705067.058	397711.7625	1067226.358	2313597.918	1346193.027	1003021.821	2914319.491	3624792.031	5937763.754	1753863.966	3700318.126
Com_16497_pos	AKK	C15 H31 N5 O4	327.22949	8.246	328.23639	Invalid mass	No results	No results	3261847.041	4487793.887	4842979.115	3257866.419	3113204.558	2545530.743	2718996.967	5690337.66	2889564.115	3349962.831	3271947.869	2879560.11	3881410.15	2152479.852	2773711.255	3827308.101	2040615.55	4177582.265	3271280.141	7556947.24	7705789.556	4049568.118	2959918.718	2736076.793	4181994.678	2016735.15	3328094.659	5842595.216	2835762.508	3548367.439	2593849.091	8177282.22	8447173.661	5868406.284	3194825.959	7130891.733	4037654.482	2841429.348	7662564.361	3514436.224	2788068.969
Com_16578_pos	Lysine Butyrate	C10 H22 N2 O4	234.15828	1.498	235.16559	No results	No results	Full match	5598410.904	3231785.323	3322810.367	4332870.059	2460758.809	4602097.867	4525621.248	7044456.071	6827220.765	3180464.636	3336985.148	4308534.04	2015926.71	4025372.771	2818887.998	4071265.093	3186325.005	6485278.23	2623902.506	3631717.731	5632391.86	4414679.261	6306139.78	6249515.437	5769058.898	1286350.453	6133744.803	690020.2813	4215271.556	4531541.559	5796057.701	4799107.79	5901116.641	2694969.845	3754757.164	7047897.277	3953387.505	5270068.683	6442432.769	4917808.755	3242364.831
Com_16605_pos	N1-(5-methylisoxazol-3-yl)-2-morpholinoacetamide	C10 H15 N3 O3	115.0325	1.197	116.04028	Invalid mass	No results	No results	3538430.383	2082837.936	3050871.406	2601008.418	2865010.673	2685816.794	2313371.444	2097609.881	3727626.75	3723394.73	2328860.713	2338840.545	2583182.068	3499516.875	2485554.002	2477554.507	2790359.933	2345518.938	2304290.765	2970332.957	5803486.711	1472465.344	3771037.894	3422127.762	5890741.56	3182853.815	4567058.084	5517304.827	3648161.364	3724728.534	3631546.818	5283846.704	6203623.798	4988985.553	6754027.419	3704671.548	4102459.677	3589303.105	9245332.95	3873321.414	2625709.886
Com_16622_pos	4-(3,4-dihydro-2H-1,5-benzodioxepin-7-yl)-4-oxobutanoic acid	C13 H14 O5	250.08472	5.637	251.09218	Full match	No results	No results	2232455.858	2528231.367	2984022.205	2179048.961	2803386.842	2427813.179	2177477.267	1971671.969	2003388.277	2785744.134	2839736.053	2533428.11	1828125.53	1781652.004	2297860.047	2205045.985	1950580.834	1949828.792	1733097.216	2354761.453	3258709.323	902547.7353	1281037.018	1532641.559	894629.6835	3528416.847	1714821.339	1413737.796	2054188.788	2010284.895	1570500.367	6829640.968	1338581.638	3482432.954	1951299.832	1471665.159	2292882.811	1825673.586	9231561.763	1782664.795	2136162.849
Com_16798_pos	1-(4-methoxyphenyl)propane-1,2-diol	C10 H14 O3	164.08438	7.636	165.09166	Invalid mass	No results	No match	3255929.681	3016056.086	3261017.624	2672650.2	3030669.345	2966723.11	2241766.047	2321278.969	2229541.245	3975680.824	2660939.53	3100441.501	2560362.964	2946087.116	3177438.758	2859372.309	3385681.852	2424945.306	2915052.946	3372203.923	5222662.447	1458334.729	1591904.377	2126968.148	4492620.08	1882065.7	2866293.824	6373331.628	1968387.81	1923992.225	1182559.109	4533695.953	1339618.888	3230579	1501386.511	1433823.155	2277611.932	1908663.264	9080384.251	2160410.875	2307904.237
Com_16931_pos	Spermine	C10 H26 N4	202.21622	1.038	203.2235	No results	Full match	Full match	2829177.314	4306701.178	3775297.454	2985592.225	3885812.601	4121441.842	3661456.412	2878057.119	2648747.946	2488605.995	3230860.104	4986970.301	4062576.244	3838982.878	2439160.783	3791218.986	6648246.66	4944745.258	3879395.123	2231614.612	1973159.153	1698198.408	2760581.456	2346659.208	2755857.559	447549.527	1897586.914	914365.8479	1351969.951	2304448.918	2007293.888	6089656.025	2921824.338	1861797.755	1580441.471	3119430.298	810817.8315	2513304.796	2942555.6	1457782.165	2831234.804
Com_17189_pos	Abametapir	C12 H12 N2	184.1007	5.398	185.10815	No results	No results	Full match	5132535.096	4701745.886	4068853.848	3344522.047	3991852.788	3714545.777	3697857.727	3467492.478	2653996.908	3373856.326	3309042.297	2455368.215	4078383.563	3766444.441	3806373.711	3137251.006	2934990.473	4866935.981	6042740.529	4008459.785	1949886.509	1614890.193	1284660.659	2024999.428	1553970.977	2719451.911	1804508.171	1921109.879	3309751.77	2304713.807	4092256.52	2536512.244	2233805.889	1778277.062	3345644.657	2067232.734	2377217.418	2778511.525	2872691.815	2296651.684	2788396.914
Com_17301_pos	Palmitoylethanolamide	C18 H37 N O2	299.28285	8.142	300.29025	No results	No results	Full match	4490599.424	3601592.146	3562298.917	2503858.566	3807173.435	3099434.988	4628148.433	2115249.811	2944873.335	2988788.256	3477448.853	4589750.075	2725902.31	3951428.523	3139959.315	3688064.556	4071836.069	3511156.636	4489832.464	4779812.442	3624035.976	4864604.317	4332179.058	5151089.982	6050451.769	8948241.756	4823550.71	6331463.584	4573177.248	4236035.532	4638144.677	2892998.604	7690564.771	4929116.005	7362506.682	6683697.576	7017357.471	5280694.096	2598546.561	6335310.598	4799347.152
Com_17327_pos	Oleanolic acid	C30 H48 O3	456.36104	6.795	457.36743	No results	Full match	No results	3190296.018	6124194.35	4382998.462	2967539.101	2839341.4	3544620.472	3182429.267	2757783.224	2830273.909	4081748.228	3240851.525	1906990.529	3425938.979	4075239.099	3784336.252	2631457.242	2779016.73	2484018.87	2034333.871	2356806.158	961614.6431	1754752.985	1377886.174	1727229.495	1363643.33	1947246.803	5739827.901	1481622.662	2388463.07	1903154.417	1681006.22	1125154.701	849782.5553	3942141.439	1751810.577	972134.0451	2330183.846	1468034.368	1251360.586	1521201.717	3539413.79
Com_17420_pos	4-Anisic acid	C8 H8 O3	170.05849	4.819	171.0657	No results	Invalid mass	No match	3695330.769	4094160.621	6109452.888	4747960.945	5169179.005	5896952.543	4137369.77	4358777.399	3399227.753	4337831.775	4786554.063	4716215.993	4593950.754	3604257.146	5154129.301	5113585.479	5635705.436	4393590.323	3841086.381	4913441.553	2055250.966	2644525.069	2414804.915	3687134.743	2085061.293	3781826.028	2350113.018	2807130.086	2860928.098	3090358.768	3972322.054	4003497.752	3657149.74	4303936.296	3644876.456	2999031.454	3092318.304	3544468.996	3508215.573	3147605.188	3650894.156
Com_17544_pos	Anacardic acid	C22 H36 O3	348.26729	6.259	349.27457	No results	Full match	No results	4359052.546	4951171.264	6233972.686	5022026.82	5521881.897	4210756.284	4831890.954	5363024.986	2796164.839	4944056.329	4692758.541	4300123.566	5378330.979	3872392.528	4389226.994	6097821.734	3487484.418	3708343.771	4655114.282	5815418.217	686318.4664	680828.3001	1402173.836	1153488.798	502054.3551	1756428.621	2060826.544	404731.7339	1497552.139	2278836.503	3270933.684	2036882.612	1338194.044	1005844.451	1863177.914	1973336.449	1978958.141	3479610.142	2273879.558	1830392.526	3742529.343
Com_17648_pos	4-pyridin-3-yl-3,4-dihydro[1,3,5]triazino[1,2-a]benzimidazol-2-amine	C14 H12 N6	264.11574	6.008	265.12283	Invalid mass	No results	No results	1653728.553	6077096.208	1620632.177	1462507.639	1331204.054	1153730.699	1778862.765	662473.2547	392985.4192	693269.108	1065069.288	1148497.323	1160136.774	2364108.348	1573175.988	1182544.395	1302965.318	897928.1812	1087703.123	3224226.9	787513.1745	805401.2276	981387.1341	734954.1659	1349207.603	1305042.25	998257.7225	1658647.72	1654549.086	1198020.517	1425557.788	2280390.541	966550.9458	1906786.055	2885858.775	1204267.867	1537177.737	1121033.475	2525655.859	1460007.904	1525515.562
Com_17655_pos	PC (20:5e/2:0)	C30 H52 N O7 P	569.3492	9.118	570.35651	No results	Full match	No results	2092255.262	2160632.631	2679509.964	1946641.075	1479834.181	1040497.817	1977974.963	1521967.824	4859418.794	1221683.107	2459203.915	3389033.333	1266256.591	1669248.142	1605106.865	1108807.972	1994859.132	4888059.966	1488977.646	6794114.85	7028444.613	805363.1489	1591392.023	1441968.106	4836582.197	2745776.652	2963521.078	9615252.787	2950748.891	3040303.909	631779.8459	2431191.215	1974043.865	4105475.38	1856507.857	2525465.479	3013183.254	541355.1079	1398915.618	4998248.909	2775838.855
Com_17737_pos	3-benzyl-3-butylquinoline-2,4(1H,3H)-dione	C20 H21 N O2	307.16084	6.296	308.16812	Invalid mass	No results	No results	251189.2296	442094.7202	309112.665	128338.7857	347206.2175	237469.0433	133075.2256	726103.5658	567101.0267	234244.0944	121906.7584	428086.6415	217727.3206	711259.0244	397116.9167	130299.8028	784111.5249	800183.7677	972477.6132	191935.4044	7339742.289	521835.6082	665329.3398	409730.7967	4671509.654	263719.0391	4420274.433	4580250.43	3779176.055	1920498.529	140573.4524	8552399.321	932089.2572	1048224.456	365506.6933	429946.9689	348577.9523	215562.2532	3965367.597	756701.1641	1494857.365
Com_17771_pos	5-[(8Z,11Z)-pentadeca-8,11-dien-1-yl]benzene-1,3-diol	C21 H32 O2	316.2409	9.809	317.24835	Full match	No results	Full match	3006443.361	3994556.604	6125487.362	3653816.152	2507765.485	2894908.791	4619911.402	4525741.113	3662594.332	2379490.763	2951926.747	1873742.017	4952309.755	1098540.048	2546243.64	1045658.317	1815915.957	2709618.722	2986843.118	6252667.369	4529564.585	1373628.902	2216345.58	951228.553	5595965.776	5781560.15	2725643.331	9433819.008	4741837.816	2421909.255	959997.1664	9930526.695	2522779.426	5991909.723	3534688.986	1587735.298	5329443.462	1892210.582	2914808.992	5628519.905	3352304.143
Com_17904_pos	Prostaglandin E2-1-glyceryl ester	C23 H38 O7	408.25007	6.803	409.25693	No results	Invalid mass	No results	1935643.971	1938453.428	2417245.885	1171353.407	2121507.32	1775169.482	3301636.889	4478354.384	722987.796	2348929.243	1328561.171	4878040.578	1269979.877	1460815.32	735078.6871	1280291.444	821458.557	2427920.444	2031655.767	6620063.634	2813049.035	1435864.133	1298015.888	1155803.456	1286349.675	3553172.37	1529775.239	2744972.155	3393131.775	1983784.15	399921.4906	1086813.051	861256.6394	1334281.318	1866338.77	942238.4371	2114647.653	1338556.423	1500762.72	1726585.136	1930618.445
Com_17927_pos	(1E,4E)-1,5-bis(4-methoxyphenyl)penta-1,4-dien-3-one	C19 H18 O3	316.10909	3.064	317.11636	Invalid mass	No results	No results	2863287.948	2452870.582	3873061.19	2613845.958	2267946.472	3206704.012	3265453.105	3474505.187	5109427.054	3763354.845	2692803.605	3322804.187	3316625.586	3604220.001	2787580.588	3326694.283	3351728.482	3419457.398	2930945.64	2829467.058	6475678.711	4289967.68	5618021.612	5785306.214	4799124.903	3060446.303	4035392.624	4472793.131	3739732.137	4025676.005	4293389.445	8955533.961	5515899.242	5884933.502	3809502.212	6809910.5	4004920.786	5120997.068	7346925.249	3878476.773	3347595.469
Com_18088_pos	4-hydroxy-3-(3-methylbut-2-en-1-yl)benzoic acid	C12 H14 O3	206.09479	6.148	207.10207	Full match	No results	No results	4912744.637	3992098.696	5691069.747	5050053.263	4783322.444	4427569.055	4215761.063	2311280.292	2431254.939	3850537.219	4641320.22	5842410.699	5188293.317	5082453.242	6096265.952	5275496.024	5007609.467	4657293.778	4110764.993	6503272	1625871.077	1759935.251	2412017.438	3353642.544	1836677.281	4235001.02	3343275.288	2097099.585	4702633.267	3821081.083	5282030.972	3113674.056	2418005.886	2515899.026	3763184.951	3394551.072	4198235.595	5148801.632	2876733.625	3211878.259	4160549.251
Com_18156_pos	1-[2,6-di(tert-butylamino)-4-methyl-3-pyridyl]ethan-1-one	C16 H27 N3 O	277.21282	8.176	278.22009	Invalid mass	No results	No results	2607182.877	2997309.785	2707973.327	3446271.723	2136560.303	3178178.659	5196839.61	6060799.415	922728.9586	1971702.848	3791156.86	5699545.562	4374505.023	3832145.212	3384693.557	4193102.63	4891586.992	3977071.697	5042663.682	4211805.08	684654.977	1308761.089	1324635.217	1311883.811	1465898.05	1023882.259	1445331.948	1365385.537	1485754.264	1947440.027	5421345.713	713289.9861	2489413.072	1991613.387	1802396.686	1165199.222	1695312.971	2981926.485	701191.712	1045302.343	2879901.955
Com_18166_pos	4-(anilinomethylidene)-3-methyl-4,5-dihydroisoxazol-5-one	C11 H10 N2 O2	202.07465	3.832	203.08192	Full match	Partial match	No results	1979737.586	1995547.853	1635544.033	1227583.197	1604761.557	1558677.764	1964459.023	2579966.219	3314757.374	2853152.651	1824970.732	2579399.315	1812568.099	2310089.942	1707910.974	2820549.958	3379404.025	3482812.512	2736616.399	2098184.6	4953909.501	3343488.886	3424393.065	2998276.439	2430778.59	2527427.913	2374222.255	2727100.168	3941473.993	2855482.298	6242968.643	7042879.202	5481028.342	4510588.556	3747674.727	4554882.123	3067689.066	3680669.952	3740701.584	3668200.548	2060953.568
Com_18186_pos	2-(4-methoxyphenyl)-3-(1H-pyrazol-4-yl)acrylonitrile	C13 H11 N3 O	225.09065	6.223	226.09784	Full match	No results	No results	2435521.404	4384095.274	5515498.418	4166710.406	3557857.786	3800180.763	3814244.721	1983872.032	3053821.903	1793917.045	5730135.104	3330805.595	5837031.029	2259685.147	4888886.794	4858639.607	2632508.179	2969180.751	3691962.816	6446706.889	210970.2279	294628.3405	1027252.269	941075.5643	2143455.893	810138.3714	826559.1862	596551.3112	436906.4148	591135.3708	1600154.449	650497.2576	889291.6323	729419.379	2503669.756	1630202.932	2642815.258	5534026.552	361625.1403	2009872.525	2572294.967
Com_18215_pos	2-ethyl-2-(3-methoxyphenyl)cyclohexanone oxime	C15 H21 N O2	247.15771	6.235	248.16519	Full match	No results	No results	1540527.458	1386922.197	1752829.441	1305910.899	848561.9426	1100534.13	1529369.704	1522790.323	2245178.356	1536653.171	1492208.038	2025871.327	1348571.804	1515315.565	1658806.461	1557757.852	1513200.601	1829976.883	1294299.174	1319130.87	2851541.283	5354801.903	3207749.166	5238191.172	2479522.735	9163445.995	1714229.084	5651824.238	2178366.642	2819069.229	3428747.198	4180632.27	3800668.032	2659679.32	4632261.082	3579774.269	2541970.167	2179035.446	2846195.377	2883939.098	1964509.23
Com_18269_pos	N1-(3-pyridyl)-4-[(dipropylamino)sulfonyl]benzamide	C18 H23 N3 O3 S	361.14927	3.945	362.15704	Invalid mass	No results	No results	2749192.729	4293289.831	2834528.863	3487050.91	2503893.858	2863858.695	2594991.172	3969079.059	2904981.363	6360570.722	2953508.157	3563676.596	3183079.509	3029750.086	3492501.721	5278536.556	2854610.192	2815736.823	3255719.372	3000322.274	1280586.934	1087178.293	2835340.87	2491526.223	3615415.802	1166518.415	3243516.846	2390312.944	3420975.683	2066354.062	4423035.435	2396974.506	2271659.244	1707585.951	3665956.533	4183505.104	2817450.65	4998725.175	3030005.088	3214152.102	2956472.371
Com_18383_pos	methyl 2,5-dimethyl-1H-pyrrole-3-carboxylate	C8 H11 N O2	153.0795	3.912	154.08678	Full match	No results	No results	838939.4155	2174410.471	1367363.983	1001399.949	1218276.92	1429717.408	992116.4175	1385575.412	1484374.942	1919889.263	1953586.012	2038079.33	1380623.64	1346797.959	1577719.81	1681525.269	1495124.568	1806494.407	1403082.975	1492227.272	1579098.617	5273144.984	3333148.041	2152051.343	1553759.37	3619319.91	1879078.156	1754484.912	1825073.882	1401265.174	1573491.168	2772920.028	1914334.475	2031734.922	1369095.927	2024642.736	1584753.359	1909732.717	2225177.994	1564011.516	897256.4183
Com_18448_pos	Kynurenic acid O-hexside	C16 H17 N O8	351.09633	5.139	352.10361	No results	No results	Full match	1588614.539	1528783.522	1893169.346	1693052.325	1535903.453	1591072.565	1608365.502	1706210.424	1923851.085	2053674.706	1789443.527	1585414.702	1559868.678	1491834.485	1703445.098	1615132.572	1653832.769	1653828.357	1461968.695	1659736.591	2117613.576	1404889.635	1522645.601	1818356.587	1736688.944	1915555.546	1413422.344	1945718.19	1701419.604	1852224.594	1771328.558	2500039.321	2168255.629	2363572.42	1642286.909	1889017.96	1461363.016	1678190.097	7762452.848	1881370.375	1922667.998
Com_18585_pos	N'-{6-[(5-chloro-3-pyridyl)oxy]-3-pyridyl}-N,N-dimethyliminoformamide	C13 H13 Cl N4 O	276.07859	3.41	277.08594	Full match	No results	No results	454598.6802	523052.1374	469281.538	954639.5067	403629.2626	1295860.865	472761.4243	2410184.799	4796784.258	2604943.782	426833.5384	368141.5838	499697.2914	665638.6107	343839.6007	1478379.479	381521.011	1095982.149	271449.927	804524.726	895252.1545	694918.407	1448134.702	3182455.275	6148751.15	975848.2939	1051744.153	4321288.137	1808788.09	1574115.043	396481.3528	3915612.026	5325024.766	2154342.722	1534897.603	5296596.632	1239254.69	1527384.278	3015721.76	3651033.303	1343792.703
Com_18624_pos	Heptadecanoic Acid	C17 H34 O2	292.2406	8.376	293.24783	Invalid mass	No match	No results	2736853.22	2258950.229	5689502.266	1918927.805	2700995.85	2290099.66	2286290.747	1604027.82	901056.8055	2318793.254	2292085.721	2227135.623	2374976.72	1841374.136	1497974.778	3109088.339	2183892.195	1390704.891	2287460.541	6191800.202	688558.6186	477359.0183	758459.9801	1005943.713	423932.5487	1532059.177	771777.3418	715762.1421	637331.7262	518776.3155	2035264.393	454140.6042	434299.729	707584.0914	3129816.623	701362.2225	1969367.527	1169271.457	419371.6586	1024811.296	1652957.32
Com_18646_pos	Safrole	C10 H10 O2	162.06845	6.767	163.07591	No results	Full match	No results	5548648.816	5212500.611	6521540.311	3946555.026	5642146.721	3534978.676	3986169.948	3178340.852	5307421.322	4193849.54	3336656.128	2863328.836	4007726.092	4228514.879	4366166.749	4031460.869	5060013.124	2956108.92	3317046.393	4376171.926	2448273.543	1947054.436	2244661.827	2826431.372	3168282.375	3480692.133	4462927.902	4458280.648	2880935.531	3798662.459	5090499.221	6634146.051	1794563.497	2905299.145	3235372.636	2719024.122	3609136.362	4317245.926	4428344.469	3187342.038	4628127.175
Com_18677_pos	11-Deoxy prostaglandin F1��	C20 H36 O4	357.28851	7.091	358.29584	No results	Invalid mass	No results	2575471.098	1495026.643	7141902.519	1703351.629	1954736.5	1686480.399	2373396.684	1440585.785	1750477.924	1275267.647	2426897.707	2845371.326	1623668.912	1782289.71	1496448.15	2152487.65	1361527.054	2662606.723	1465907.459	3983786.728	1981106.984	981404.9592	3258822.746	1488796.634	1639345.762	1663618.592	2565345.131	3673844.924	1768672.772	1445978.847	3830282.906	1762385.929	3098171.984	2445246.467	5470573.282	2495096.139	2977433.117	2995719.539	2250580.683	1865330.443	2444800.565
Com_18750_pos	1-Methylguanine	C6 H7 N5 O	165.06516	2.421	166.07242	No results	No results	Full match	2248926.468	2584308.298	3378986.22	5446614.952	2683690.658	2109128.025	2626144.042	4280375.617	1660561.721	3701404.007	1954953.833	3947577.586	2984571.572	3305273.25	1937881.748	2293049.434	2961324.2	4774747.708	3111863.249	4251440.462	509212.6132	4035827.627	2636223.491	1981221.266	1268977.54	1450597.771	1673330.165	1370737.61	2014673.629	1372498.858	2107508.027	691127.4787	1961317.911	1218019.583	2339701.353	2215462.111	1693048.614	2116920.819	682893.5248	1773215.087	1818838.424
Com_18780_pos	11��-Hydroxyandrosterone	C19 H30 O3	306.22002	6.944	307.22729	No results	Full match	No results	3929236.993	4018835.764	4832017.641	3760410.983	3371131.689	3045985.927	2207107.298	2125520.593	2017700.687	3478986.365	5119219.573	3356805.611	4357253.845	2764824.011	3488909.843	3810502.747	3676167.139	1993548.051	3262704.762	6106355.279	1108983.232	2045427.115	1999588.26	2607192.148	2052370.93	1877387.51	2704748.809	2216285.278	1993313.5	2741022.21	3039161.59	1208252.959	1178866.981	957659.9579	2630962.654	1737136.435	383587.3479	2510791.624	1100096.253	1805796.035	2256014.217
Com_18815_pos	Avocadyne 1-acetate	C19 H34 O4	308.23564	7.304	309.2431	No results	Invalid mass	No results	3704415.829	4349808.383	4005962.712	3747299.677	2639262.982	3573179.88	592787.7925	2137098.088	1381479.937	3902289.171	6837757.326	4377394.107	5287236.372	2917462.834	5894485.043	4677557.779	3032056.828	2109052.611	4470542.326	5991805.878	3892134.391	1286967.126	1388195.474	1722689.967	839981.2619	1525810.999	1214238.963	1381424.8	1406550.977	1339704.19	3419327.996	1071750.672	506980.2321	1100405.868	2502570.669	1850327.896	1492303.145	2559526.708	865871.046	1421614.937	3218930.875
Com_18941_pos	ethyl 3-amino-4-(methylamino)benzoate	C10 H14 N2 O2	194.10602	3.945	195.11333	Full match	No results	No results	2771174.257	4873554.37	588549.6703	4702081.485	5497424.196	2744361.734	2604264.866	1292410.249	1076699.843	1232683.458	1906403.107	1102523.488	2431091.873	755328.7371	3208859.871	1620023.852	695613.2073	881868.7312	1141432.392	3017788.051	443403.36	696272.4214	1060015.365	727773.8739	918815.8251	512544.6279	1599271.423	561588.2473	922168.8444	784130.1171	3119338.831	478677.5653	584622.8042	498977.3762	1371699.713	2112484.571	1040903.835	2801991.804	517152.1123	1516609.371	1244220.708
Com_19015_pos	(4-benzoylpiperidino)[4-(tert-butyl)phenyl]methanone	C23 H27 N O2	371.18321	5.052	372.19049	Invalid mass	No results	No results	3052355.522	2897095.009	3773134.065	3241348.083	3507589.808	4017554.314	4958847.163	2373061.732	4753809.109	2787103.666	3881045.123	2432287.054	3386439.695	2331532.031	2085582.922	2662300.573	3002955.118	3436053.687	2452263.976	3070448.309	1107681.873	521479.884	1407478.894	1608430.64	694850.2828	1026149.812	2083755.142	1006551.724	1541834.384	1363012.658	1466953.361	2011075.145	1573681.527	1213338.244	1599935.834	2523147.169	1289312.861	2493062.48	1732583.427	2597631.023	2618985.213
Com_19051_pos	5��-Tetrahydrocortisol	C21 H34 O5	383.26746	6.368	384.27496	No results	Invalid mass	No results	1588655.355	897111.574	800366.9819	700180.7347	1036011.84	779453.3913	580076.4688	662637.0365	1555983.313	937566.1698	1126370.156	1101019.878	586823.8079	830049.5129	1629762.838	749779.1666	920402.1392	835776.6486	831097.269	931890.562	1331648.102	1971529.349	1687180.086	2629650.369	5897225.949	4989724.447	2049531.716	8557404.08	2357241.899	2586875.361	1213502.616	2363550.93	1476569.547	1294531.211	1108116.77	1471705.349	2020377.42	1103430.492	1646666.28	1575440.535	1376615.601
Com_19167_pos	Ethyl oleate	C20 H38 O2	310.28766	9.79	311.29504	No results	Full match	Full match	87669.7435	2342709.936	156722.9314	566703.4982	62852.19394	2077233.685	1189866.99	260725.1511	626401.2463	2760572.712	73822.56382	49884.40973	941963.4316	37819.11944	128360.7548	27637.86894	70761.08445	53779.35152	376985.0998	186821.6342	134381.2623	221460.6787	74472.00743	74712.12867	5835393.059	621564.4831	1169389.783	1419559.576	92951.50452	37057.24896	49013.92502	107298.4724	98953.68654	101031.715	397726.2907	67671.65283	4853468.536	108770.0813	52644.92061	2293676.611	898527.7779
Com_19205_pos	1-[(2-pyridylamino)methyl]pyrrolidine-2,5-dione	C10 H11 N3 O2	243.03596	6.133	244.04321	Invalid mass	No results	No results	1466794.462	1150970.012	559886.7571	337887.5306	330275.8063	220849.3302	450924.5873	2710297.241	232294.9471	1858490.167	371888.4155	339345.2545	356807.5802	272367.903	373126.6156	636794.0617	411383.1032	391669.8657	1579846.767	5523549.976	529725.3392	983209.4627	298422.4077	332750.0899	285407.3956	1684446.064	251392.0345	280662.1014	5988813.733	297839.6567	2309773.757	307808.4251	2003523.552	554628.0984	2408365.79	337475.8372	2745441.139	324870.5447	197161.2027	706538.2725	514597.774
Com_19272_pos	3-(2-Naphthyl)-D-Alanine	C13 H13 N O2	215.09515	4.824	216.1024	No results	No results	Full match	2735407.887	1940075.152	3294279.404	1469419.162	2682539.849	2511974.572	2020567.039	1217864.048	3899471.013	2884698.582	3081628.919	4032796.988	2673829.37	5185805.537	3149236.084	1579573.739	3805192.69	2598611.154	2133146.12	2082277.156	2264055.607	2389921.672	2578477.904	4384738.886	3191618.692	1973832.361	2372394.824	2462327.13	2250236.713	3589732.646	1869161.916	2038191.749	2602827.67	1955903.713	2177292.712	3535842.279	1601432.588	2314766.211	3416962.264	2254576.56	2774402.741
Com_19624_pos	Trenbolone acetate	C20 H24 O3	312.17154	5.246	313.17889	No results	No results	Full match	2946996.704	3860723.669	3795820.901	3132815.696	2404121.767	4241395.989	4350558.888	3198178.916	2076559.138	5063722.236	4497610.73	4174408.609	5354706.242	2209491.792	3803648.886	2877086.059	4800020.255	3747298.013	3844025.841	2380539.514	1806504.392	1429168.043	1583505.163	1801810.105	1647675.351	1772464.677	2275765.409	1805571.416	1560756.747	1648338.077	3018806.599	2152482.186	2170435.412	1889722.721	2106308.338	1849150.485	2086143.921	2261557.288	2016057.543	2109172.188	2843158.107
Com_19625_pos	2-{[4-(tert-butyl)benzyl]thio}-4-methylquinoline-3-carbonitrile	C22 H22 N2 S	346.15182	5.686	347.15884	Full match	No results	No results	1710390.847	1654996.847	459648.2729	399870.8739	337874.9369	385234.038	315556.7024	1657914.422	3651973.302	1711516.306	407595.9596	408072.1061	319607.8403	418700.2686	1219750.655	446236.2609	115957.7479	353416.2451	928911.6202	407744.4849	420667.5532	3872656.639	1249351.363	2599298.13	4861760.4	7767196.068	2495999.852	10239228.38	3108142.083	707598.2075	1540420.872	368170.4835	505705.0822	515008.0541	1506234.646	1383206.393	2866892.275	981615.5582	309606.6787	1796429.941	1841089.193
Com_19809_pos	Carbaprostacyclin	C21 H34 O4	372.22902	7.511	373.2363	No results	Invalid mass	No match	1224655.441	548515.407	711395.6364	793546.7651	527679.2959	908144.1248	170188.6816	757117.3993	3105868.475	669071.8099	1026474.045	947743.3809	705891.1353	832420.7819	1048643.561	555616.8063	385001.2625	553331.2064	186683.5999	693636.799	266999.3257	571910.0189	2451132.923	3023222.886	5517188.089	2606261.568	1862402.261	1243806.668	1723447.234	1123092.956	3567923.197	639757.2749	2778006.071	991031.7647	2770232.037	3475384.001	2605690.799	2356289.3	217239.3532	3347352.822	1061593.693
Com_19887_pos	3-(2-methylpropyl)-octahydropyrrolo[1,2-a]pyrazine-1,4-dione	C11 H18 N2 O2	232.12209	5.569	233.12851	Invalid mass	No results	No match	4071955.391	4955472.351	2024414.745	3333561.1	3873501.97	2867135.568	3395799.741	2001955.541	1282124.627	2252668.52	3820623.98	2158498.272	5152765.855	368211.3947	1825202.225	4583120.188	2595340.006	1303743.383	3729049.61	1895024.894	1368066.077	2842362.437	1067803.338	1108300.113	952531.9138	801841.5365	1802482.925	626575.4689	2484942.604	2033759.641	3780773.671	433956.5284	3794927.489	1477180.926	2786206.747	998904.6147	1206372.503	1365226.55	902423.7838	1864677.875	2623570.074
Com_19905_pos	Lysopc 20:4	C28 H50 N O7 P	543.33121	5.484	566.32043	No results	No results	Full match	823641.5829	819573.416	1736838.153	1775299.263	1128187.122	591579.2124	2050417.614	653187.0071	1233542.761	776034.0841	1933695.258	714323.1855	740949.3398	830051.7377	1166048.255	1009373.895	2113614.199	690134.6145	636628.9466	797405.642	3470473.879	1413684.997	1867705.767	765014.208	3276269.59	1141946.4	1642320.254	1400678.952	1073444.87	809428.4427	1340656.895	3346896.454	3664272.599	1401363.354	1767056.357	2680306.063	1615228.248	665224.9215	6829569.092	2599467.209	1359824.42
Com_20061_pos	3-[(4-hydroxyphenyl)methyl]-octahydropyrrolo[1,2-a]pyrazine-1,4-dione	C14 H16 N2 O3	111.08041	3.934	112.08726	Invalid mass	No results	No results	3059121.475	4484660.176	1530661.032	3758769.257	1932764.183	2437667.886	2224058.671	2839290.359	1431246.725	1915061.49	1404497.261	2182725.063	1511867.585	1373955.813	1016110.761	2694628.024	1070176.047	2177569.561	1781658.58	2833410.966	625941.8017	314851.8282	3431273.117	4095749.855	1020873.823	1909058.065	4484370.241	870899.185	1108333.501	833993.6292	1138973.955	470237.6269	782774.2202	645446.1018	3239895.082	3071659.17	2491216.545	5301862.111	455700.6429	2356787.384	1695460.285
Com_20101_pos	3-(2-thienyl)-1,2,4-oxadiazole-5-carbohydrazide	C7 H6 N4 O2 S	227.04079	6.093	228.04807	Invalid mass	No results	No results	856936.8652	682767.2795	1359577.033	930991.3562	1131650.445	741375.524	981862.3413	990251.0713	958746.9818	1762060.882	1254643.902	704215.3411	781885.8111	1135304.679	643626.4327	1190612.047	1250117.388	682391.7085	629312.3454	1423841.422	864905.0429	344072.2021	695112.7136	597661.4979	978528.451	671107.2883	1155970.738	531389.3903	934540.683	1219724.521	436547.0378	3099212.005	1128850.463	1935538.012	468884.1885	806103.292	677324.6926	600338.4586	6721056.519	1039697.343	1146763.824
Com_20124_pos	Andrographolide	C20 H30 O5	372.19226	6.869	373.1994	No results	Invalid mass	No results	4069413.597	3822233.032	5839252.697	4335041.287	4041622.355	4200577.411	3149310.145	2695390.611	3014389.056	4185298.737	4411782.912	4445131.538	4250638.819	4510920.72	4255436.551	4403271.043	3796166.167	3241250.599	4177693.59	5433000.431	1594100.017	1963428.79	2724583.439	3289178.099	2576659.567	3504485.31	3093288.297	2346652.852	4027635.609	2805342.742	3518166.87	1665397.502	2284670.615	2023900.714	3623118.545	4988448.662	3927436.336	5134904.145	1538086.582	4242752.952	3740717.73
Com_20136_pos	QLH	C17 H28 N6 O5	198.10639	5.38	435.17593	Invalid mass	No results	No results	2424277.117	2006292.788	4855968.658	4828372.17	4539782.939	3271754.93	3876156.897	1168130.979	1314295.101	2864075.497	4474976.417	3947268.945	4481590.605	2732243.062	3854386.815	3983872.709	3681469.448	2789991.741	4252382.555	4976262.884	618983.5191	825878.263	1120999.419	1429524.926	405433.3884	1690455.563	1296973.383	426539.1358	1090784.736	710664.4277	2269274.18	1127363.762	786973.8449	1128799.402	1571436.675	1312727.699	1474535.143	2382667.175	2279676.542	1451376.911	2576318.808
Com_20280_pos	(2E)-6-hydroxy-2-methyl-6-(4-methylphenyl)hept-2-enoic acid	C15 H20 O3	230.13102	8.069	231.13831	Invalid mass	No results	No results	2083782.726	1450763.872	2565370.199	2241428.442	1574173.389	1550959.051	1635915.64	892591.1549	607738.612	1579974.414	2109086.071	1579409.82	1683445.786	2088118.841	1598959.311	2468299.938	4911871.052	1393285.003	1892405.436	2525287.473	371804.3082	624717.7116	1885841.252	785282.3469	964928.5882	791542.7069	1140240.125	715246.3105	869336.5811	860062.8402	973903.5894	528718.9229	617152.4425	546397.8214	971898.3424	760092.7219	869913.7437	980134.7613	402444.5709	581123.7484	1028627.079
Com_20315_pos	1-(6-hydroxy-4,7-dimethoxybenzo[b]furan-5-yl)ethan-1-one	C12 H12 O5	236.06668	5.54	237.07407	Invalid mass	No results	No results	4831756.004	4174559.552	6193460.462	3101451.923	4860738.32	2911639.492	2603142.57	1421415.639	2259336.814	4807730.72	4087140.277	1490526.671	3697740.204	2579141.111	4524877.5	3218204.52	2502202.614	2192029.275	2233193.242	4177386.713	905430.3222	731798.2699	2167848.293	634007.0527	585282.5921	2785118.117	1399810.379	4881754.229	2072454.213	2284560.924	1119439.897	2551202.833	531823.7329	478907.8354	2168057.27	1321963.039	1749735.844	1620725.763	1170539.892	2014590.905	2856424.91
Com_20334_pos	Lagochilin	C20 H36 O5	356.26291	6.94	357.2706	No results	Invalid mass	No results	2989711.54	2613350.6	1107858.457	1017695.219	1677201.583	1586234.348	1266707.877	2993781.134	1055944.938	1873572.843	1007829.576	2507627.771	1027517.243	2605023.411	1737052.779	2629219.578	2247854.661	1504207.279	2660939.717	1055021.227	369787.8002	3106276.905	2214391.896	2595587.311	2257285.974	2908956.224	4376716.13	1739232.77	2237976.003	2794037.671	1587891.847	111434.1947	1094096.627	560551.5437	2589238.779	1355844.64	3425274.758	1473520.524	95686.61357	1382405.047	2256956.239
Com_20468_pos	Avobenzone	C20 H22 O3	332.14127	5.694	333.14868	Invalid mass	No results	No results	3643476.508	1284997.173	2899854.489	2455158.823	2292204.947	2994532.148	2185075.403	3628212.345	2556163.219	1843675.371	2623674.939	2106917.6	1175532.64	1920684.558	2735510.581	3451919.838	2662985.4	3221237.648	1485966.294	3635498.847	2057740.668	1018381.752	4731761.632	2249145.594	2548221.466	1850667.94	3781123.125	2587044.868	3228097.337	793340.041	2754134.717	1741212.524	2274982.393	2240362.521	5546197.43	3084701.255	1453721.889	3386396.049	4079888.021	2672367.49	3454682.036
Com_20644_pos	WPH	C22 H26 N6 O4	420.19261	5.972	421.19965	Invalid mass	No results	No results	796191.0218	1147720.863	881500.8523	616917.8736	447782.4758	595925.5997	1372302.727	733808.3871	500547.1999	646509.8709	830868.7531	3731761.066	723154.6239	962314.5782	1041380.094	680844.3488	632455.0445	592730.8667	619292.2762	714547.2208	630413.4415	2117754.918	1367016.556	2515033.086	5138388.485	3370489.401	1288888.444	5300120.26	2305045.032	1867072.535	887075.0164	535737.4754	765136.7226	621085.1393	1119773.881	585281.4088	1041547.758	1350264.972	723595.6824	1399299.363	1028190.042
Com_20662_pos	1-(2-chlorophenyl)-4-(2,4-dinitrophenyl)piperazine	C16 H15 Cl N4 O4	344.07305	1.565	345.08032	Invalid mass	No results	No results	1983137.537	2178470.908	6003808.504	2056653.713	2604077.726	1476808.607	2017152.187	2374149.666	1127646.871	3965517.033	1192253.298	999026.0742	1498613.215	1513132.724	1112605.387	1614103.544	884209.5551	1230215.538	1194409.243	2987632.886	1207073.925	857401.9398	1038487.332	1225467.659	1082470.411	1105090.226	1078664.059	1182889.335	1788224.964	1877169.578	1182359.303	1557025.537	1115405.847	1464667.135	1104075.606	1349540.655	1046728.496	1473321.554	1349026.788	1233315.823	1497234.871
Com_20876_pos	1-(2-pyridin-2-yldiazenyl)-2-naphthol	C15 H11 N3 O	249.08664	3.31	250.09384	Invalid mass	No results	No results	2286421.411	3727633.38	2693441.49	2854447.003	2772830.934	1988586.252	2683354.128	3104452.549	2873008.672	3105544.766	2697464.012	3260770.605	3084719.922	2286992.113	3114709.065	3066052.585	2500975.413	2173541.175	2506753.786	2289178.52	797983.2498	2636814.266	3402783.761	3326557.08	2936484.801	1574461.366	3097588.115	1748753.384	2093903.851	1816299.632	4926514.822	691081.0123	3382927.627	1418236.62	2555128.873	2540523.949	2712796.654	1358880.196	687113.5787	1698106.99	2124764.383
Com_20894_pos	Stearoyl Ethanolamide	C20 H41 N O2	327.31439	10.418	328.32172	Full match	No results	No results	1705891.33	2064157.427	2672400.037	1195108.403	1522975.844	913366.7697	3343492.313	4772286.594	1679038.309	2697602.675	1559096.29	366928.5554	2585599.864	582499.6388	1286050.112	302949.2474	712729.3663	1472033.085	1679836.106	4945948.764	766155.3933	2152668.662	403349.1635	486569.267	943005.5187	2459830.369	1120086.302	1245712.8	3578932.503	1203093.407	858495.6061	576813.08	853842.9312	3671087.922	1593718.612	345835.0455	2700404.483	897506.619	620505.9158	2246849.696	1838520.412
Com_20916_pos	PC (20:4e/2:0)	C30 H54 N O7 P	571.36502	9.611	572.37207	No results	Full match	No results	1520485.225	1559338.017	1715407.289	1036524.591	614326.7654	632433.7514	938027.2483	835901.0933	4260909.025	772919.1726	1709469.283	2287628.361	1010175.666	1256468.077	1432638.291	642422.6478	1463991.707	2638000.905	1080790.558	4600531.278	4909386.076	981713.1265	1102536.421	1081610.87	4623294.615	2891909.847	2201119.011	9181587.454	3238983.068	1976189.216	435286.6385	4307659.026	1242579.868	6092700.754	1783524.813	1666577.108	3423828.377	452933.0279	1767894.294	5505022.228	2535341.044
Com_20939_pos	13,14-dihydro-15-keto Prostaglandin A2	C20 H30 O4	148.12943	6.705	149.1362	Invalid mass	Invalid mass	No results	3322358.406	3628233.765	4509882.398	4503607.057	2866702.324	3179363.415	3324726.24	3404465.306	2354940.789	3105189.114	3571725.132	3477601.066	3911464.79	2085167.68	3556336.655	3826640.285	2569785.169	3615009.878	2756631.362	4486383.777	1708413.754	1692627.498	2174230.917	2897896.16	3027599.392	3102494.337	2907571.114	2767922.908	2499577.635	2266187.333	3547071.43	2939591.08	3042216.194	2660333.075	3237519.857	3953561.064	4124524.201	2955033.027	1817108.003	4287107.071	2500237.023
Com_21107_pos	AMK	C14 H28 N4 O4 S	330.17284	4.79	331.18008	Invalid mass	No results	No results	3330247.516	1241674.312	2368936.855	2904520.618	3280715.902	3652169.138	3757220.891	1565819.889	4137097.029	3581719.882	2900095.409	3315263.036	2684313.004	3607331.703	2348801.124	2564424.439	3427475.2	3616162.745	2085815.797	2158607.993	3370647.929	2475671.768	3158202.25	2360808.337	3319432.049	490543.3127	2986807.704	2490713.762	1988865.176	1829490.865	3569781.901	3871028.142	3344777.902	2621358.305	2308628.379	4746151.319	2032737.851	1976318.061	6169761.887	2354090.876	2669663.209
Com_21508_pos	PC(16:0/16:0)	C40 H80 N O8 P	733.56291	10.582	734.57019	No results	No results	Full match	563965.2503	195231.9723	594622.2751	419910.1564	462067.2775	129574.7058	105589.6152	112469.0386	110856.1549	64773.18088	262994.4537	58738.78207	117414.6231	40872.75663	480707.3431	40303.58472	44265.50398	45552.98151	204883.6906	161641.4268	1510529.991	521002.6428	117356.5305	183337.0323	176403.8714	2148750.816	515813.4728	489447.5277	1935107.409	830345.9572	765167.8235	923779.9831	1003228.897	3749482.407	688767.154	1908824.455	5492897.114	418646.9479	1308216.719	4291222.902	540022.9213
Com_21579_pos	5-trans prostaglandin F2��	C20 H34 O5	376.22341	5.948	377.23068	No results	Invalid mass	No results	3331843.353	3766445.927	3030408.125	2522341.858	3742481.327	2452664.231	3199796.594	1852111.233	2183462.07	2294483.861	2945783.242	2140451.461	2733143.12	2288608.375	4373809.809	2484214.98	628497.1132	2643812.512	1070999.407	737217.1797	2003618.148	3290258.818	3156467.207	4609106.53	4750033.692	9904201.781	2992587.255	8008477.738	4233776.765	4730195.418	3376950.656	1859319.776	3044769.626	2633173.349	3708228.066	2343962.312	4069766.11	2589454.779	1937449.948	3681285.554	3832488.729
Com_21950_pos	KQH	C17 H29 N7 O5	411.22339	1.112	206.61897	Full match	No results	No results	2293245.123	2182402.607	1878999.513	2053524.784	2834085.355	2076170.645	2113015.704	2122377.502	1112237.176	2078592.631	2088759.078	2293778.34	2221360.973	1575208.806	1396653.507	1853063.933	4263551.828	2902671.105	2012170.449	1931235.946	2720655.008	936562.4834	882598.6792	1324958.232	1093281.488	670821.9782	953567.6583	1083147.041	1001811.973	1691130.408	894286.119	1373788.003	765712.264	1068520.596	637412.8891	1719482.202	792777.1616	525681.542	2715244.179	1351041.132	1622606.138
[truncated: 212 more rows]
[truncated: 4 more columns]
