# Supplementary material for: Bacillus licheniformis Alleviates Clostridium perfringens-Induced Intestinal Injury in Mice Model by Modulating Inflammation, Apoptosis, and Cecal Microbial–Metabolic Responses
Source: Animals (Basel). 2025 May 13;15(10):1409. doi: 10.3390/ani15101409 (PMC12108289; doi:10.3390/ani15101409)
Supplement: Supplementary file 1 [file animals-15-01409-s001.zip › Table S4.xls]

Table S4. The intensity of pos-metabolites between four groups.
ID	Name	Formula	Molecular Weight	RT [min]	m/z	mzCloud_Results	mzVault_Results	MassList_Results	neg_Con1	neg_Con10	neg_Con2	neg_Con3	neg_Con4	neg_Con5	neg_Con6	neg_Con7	neg_Con8	neg_Con9	neg_BL1	neg_BL10	neg_BL2	neg_BL3	neg_BL4	neg_BL5	neg_BL6	neg_BL7	neg_BL8	neg_BL9	neg_CP1	neg_CP10	neg_CP2	neg_CP3	neg_CP4	neg_CP5	neg_CP6	neg_CP7	neg_CP8	neg_CP9	neg_BL_CP1	neg_BL_CP10	neg_BL_CP2	neg_BL_CP3	neg_BL_CP4	neg_BL_CP5	neg_BL_CP6	neg_BL_CP7	neg_BL_CP8	neg_BL_CP9	neg_QC1
Com_12_neg	Deoxycholic acid	C24 H40 O4	392.29302	8.071	391.28574	Full match	Full match	Full match	43392372720	22070534993	25350545563	35338557729	27590232413	39494204913	33640726556	19071969411	5047062773	23594408602	35454296925	26912857341	29618746603	45867697274	38243380519	37257950478	47706650811	28405403272	44131001163	31825631398	13992114392	30179736755	50173674520	22920775659	20592456454	25305838400	25833186805	23106825878	47278324790	44748580992	21793224845	3936736380	34713059259	24586664286	36655815033	21171653102	33006791031	38007127938	1124475439	23967368309	34009296138
Com_24_neg	Cholic acid	C24 H40 O5	408.28768	7.271	407.28	Full match	Full match	Full match	12211861668	2870082823	3318092376	8813238631	4850810082	7749110690	5698518830	2979609083	1891617268	4379985128	9652677925	4889601411	6763368776	24398729458	7041702472	11710910001	11275531639	3250907906	15166053432	12543513038	6341338311	14194411709	13049743280	2897875470	10710122829	2896370431	8198714817	23061780458	32538264887	24556225589	2993774528	20006276952	8575603923	14420702057	6606241376	5669853082	7009383446	4253839109	14037887825	5697805497	13039869549
Com_43_neg	2-Hydroxycaproic acid	C6 H12 O3	132.07884	5.662	131.07155	Full match	Full match	Full match	8928918915	11467442833	10218389648	16419297666	9997854686	10950769328	18129717204	14774078537	14136078652	11202183755	14800686712	15691053520	18371318842	7265476381	16670799237	17724318945	16680272145	19005225166	13086664661	8654688379	378469400.2	452105697.9	2192767174	3977294566	3649181053	3781541772	1680478959	4081155967	2142167515	2147102383	17725500620	733969640.4	10225460478	5931892176	5249380701	10296483575	4777557426	15843689393	640552987.4	10745365927	8382311526
Com_47_neg	DL-Malic acid	C4 H6 O5	134.02187	1.453	133.01457	Full match	Full match	Full match	5555122050	2430448334	6388188396	2662188179	2620924942	2400416060	2734024395	7971261868	8536033981	5287213075	3596892670	4622576308	3440849567	4493232312	3303652331	4351609344	4513442830	4715444852	3450211056	3853975286	5403956979	5253957175	9588883001	13695477847	8816246553	22545005832	4679563996	13192425970	4186570821	5159295109	8369411885	12387634706	17966478127	16047746807	7662424837	8768961436	7927492770	6624922936	27938741206	9040607754	6364880202
Com_64_neg	D-��-Hydroxyglutaric acid	C5 H8 O5	148.03751	1.874	147.03018	Full match	Full match	Full match	2899369115	3583854224	2970874230	4558736561	3205884525	5596306059	5579449513	5532436941	3975645642	2884519375	5223036886	6117684121	1399791324	2249971388	5285632679	5287484523	4244121932	5867704340	3906467963	3729473308	197720826.5	472847686.1	239816457.9	1906221059	834332507.4	1276705196	536576972.9	1003841120	627683408.5	610966091.5	15506582497	735195007	9817177615	839398558.9	5371945451	7510348703	1899991976	6831919447	441911863.9	5073190593	3345626831
Com_489_neg	Prostaglandin E2	C20 H32 O5	352.22568	6.391	351.21829	Full match	Full match	Full match	557314652.6	549768544.4	925568109.9	629930082.5	521515724.2	338071890.8	510322331.8	522794688	843463477.1	517982644.4	575246611.7	703736764	643479028.3	500599288.8	569617269.8	690338127.9	318654768.9	833581093.6	538021704.3	944454300.7	380674176.5	482799192.9	680775222.7	537335870.1	505130274.3	404774247.2	246077381.5	679813503.9	487397726.5	676331351.7	447707518.3	2181225244	1040324441	1015592505	451249916.4	618961353.6	446397702.6	436085222.6	1325882542	436517446.1	512426458.3
Com_65_neg	Hypoxanthine	C5 H4 N4 O	136.03882	1.934	135.03156	Full match	Full match	Full match	9908055162	10462757964	12680857383	9220645088	5398685318	9114268285	8825451320	11646231193	9188553531	12928500419	12677021934	13662879152	11056597562	9816311031	9243545810	11435343286	12374892377	12318711956	10239182727	12698015628	1491620423	4711217902	8323269507	10008000918	3274716006	10753853869	4183681631	3559471211	6282220391	4828300441	10089297325	2131430036	7119882507	4119477966	8954110122	10089888748	7291943344	12725643295	4878577810	7938998451	6226130039
Com_41_neg	Uric acid	C5 H4 N4 O3	168.02865	1.871	167.02132	Full match	Full match	Full match	326425555.2	281920069.8	494678654.6	253550136.6	201530340.1	357028694	317481842.6	856535596.4	5849538713	463580435	543835503.7	469809500.9	235323111.6	1074976362	291220218.1	378879639.2	377545086.5	748709302.9	247827549.2	445209905.1	7958259302	4633223224	4688751301	3509692573	4829767409	1880972294	1758906687	7052537516	3747879741	6723937298	1080619672	31989419140	7721445485	15806858051	2069098935	4627874606	1842866493	1411477262	14535711546	2578309394	2772324786
Com_35_neg	Docosahexaenoic acid	C22 H32 O2	328.24034	9.818	327.23309	Full match	Full match	No results	6452842218	6732662750	11973243858	7440223938	5433020859	5780275493	8022866084	8543452857	13750909521	5298797602	5922012660	6516036505	8250617445	3868597922	4780539818	2907016293	7391842360	10625590716	5699360208	12340869166	11057240743	3526647602	9761751034	3763936968	10046953935	21300535493	4849959636	16239373868	9916153965	6308018408	1872235286	35981139110	13811138702	29901214229	10919744514	10127354552	7630311819	5237242180	18931827780	20821744177	10578034818
Com_32_neg	Arachidonic acid	C20 H32 O2	304.24048	9.91	303.23325	Full match	Full match	Full match	8511569973	9268145708	13280179170	9482446466	6929478416	7025591542	11938232263	12381334935	16324297775	6039110360	8522139704	6185730330	11061666182	3807618835	6650747095	3727382281	8978805135	16349186722	6506413786	18194661202	10743057748	4695443599	12162243279	4906547805	12146981599	26216209671	6728157257	18171142601	12791258132	7906054188	2010922595	36548941497	15703537644	37335384231	13892661607	12815540499	18137791364	4923957242	18717839804	27492139753	13427491732
Com_54_neg	Taurine	C2 H7 N O3 S	125.01487	1.282	124.00761	Full match	Full match	Full match	9608708737	6270648681	8963872615	6965282849	5221299753	6904650170	6505523311	11496830918	14161715253	7270365369	9319690871	10906271080	6895908351	10360013907	11428699341	7891249345	9382079499	11368268082	9182968899	1112012863	8994163062	10022796806	12509600009	15688856962	10212308858	31758883502	8144804890	19254998723	13564634959	13858180141	10712122522	18842851212	17390552749	15658152201	14080033975	17584157421	15407676017	12141014314	12110401123	19619693575	10182085092
Com_21_neg	Taurochenodeoxycholic acid	C26 H45 N O6 S	499.29704	8.309	498.28967	Full match	Full match	No results	287073237.6	122205074.6	215910840.2	205933956.7	142857457.4	196855529.3	191464959.2	102527929.2	106053300.7	10911066.94	290638799.1	160181727.6	119033784.4	579457371.5	170222923.4	323083597.4	447905481.5	358677325.4	257291450.3	458250014	24854868042	1381770974	472782495.8	107593158.4	1277738770	91776722.3	1134717004	1096204723	1059911295	1388177664	25321564.17	1349038787	149798182.1	1605590698	266943247.4	263424530.3	379339217.4	151719991.6	1928451441	206909027.9	1416970022
Com_26_neg	2-Ketohexanoic acid	C6 H10 O3	130.0633	5.623	129.05595	No results	No results	Full match	7955979657	6801581129	8538500777	2192074610	2888793020	8488497845	5423762928	8822524221	21134594615	10906371941	3036355460	3056028526	1117793792	10590995938	2278688083	13452909713	5116613313	9038361476	3965478012	10035777674	5857033879	16709603640	28615126217	24395429098	17933159840	28143094895	17884282280	17004064018	22189811928	21557698967	13079668264	16953073767	21450416906	18334220072	25742556347	31733784046	25120718939	20229978068	11469311446	32803329020	12480805454
Com_36_neg	Succinic acid	C4 H6 O4	118.02684	2.617	117.01955	Full match	Partial match	Full match	7745538753	11593977524	12128710097	14477188973	13664871840	10872074338	21912054192	18017985179	15379599316	15616710876	11973488009	15502594191	19605984584	7315509079	10457524394	11167363782	14254328037	18779500970	9795390557	9482290861	988017299.4	953630352.9	6998208739	15402011423	10816865089	7137356397	4096780706	8260819261	4954552183	5114197438	21426813475	4702012638	17801245870	10764748724	8037273228	10914966721	7614209225	17880693930	17839620890	10245961362	10146090924
Com_39_neg	��-Muricholic acid	C24 H40 O5	454.29338	6.715	453.28604	Invalid mass	No results	No results	13332922125	10455110067	14695436136	3570382356	12377389048	11090692236	3474515886	9423387089	5182450051	12367524451	13138447883	17335944121	4532879657	13703883967	10450755919	4739773219	12670756457	12392585618	11281940837	12761790374	6758203678	9800501756	20208464475	11450810445	10064855174	17908424833	12039837459	15572695226	15510106543	18291182389	8852155933	6498374651	14574531261	12918803249	20173187370	8380196410	16987405611	10557284318	1358105128	17012060306	13123027385
Com_63_neg	4-Vinylphenol	C8 H8 O	120.05781	5.583	119.05055	No results	Full match	No results	5437190577	6525999423	13019304413	10029538400	9650585187	7502206581	8564212508	294094346.8	2332799736	6899919509	9689376758	7248561613	10517341083	4583778069	7343991104	6613239287	6281270786	5938357737	6577444709	13832233397	213912681.6	845018525	1232645234	2006960716	37948221.46	4765292543	674707794.6	54183464.52	3161618925	3024616064	5719873998	430495507.3	1585740145	1127579275	3577676459	2759490501	2571555924	5390686591	440667024	2975369981	3602628671
Com_69_neg	4-((5-(4-Nitrophenyl)oxazol-2-yl)amino)benzonitrile	C16 H10 N4 O3	306.07785	5.478	305.07047	Invalid mass	No results	No results	7914088666	7036209004	8879081463	9349728740	9999186069	11073821525	9407840833	9158577470	6931613042	8664331370	8369286087	6002546547	10108751202	6149034003	7279199108	7787038138	9104647474	8201899986	7238194389	8251005009	374633978.2	1102757813	1531701819	3377872630	277460126.1	3023662817	1695520771	246211888.4	2561190046	2340467815	6077967071	1320167755	2803259290	2307108009	3458850778	3755694628	3183050327	5753213319	2530696698	3336758056	5319322030
Com_86_neg	4-Oxoproline	C5 H7 N O3	129.04289	2.251	128.03554	No results	Full match	Full match	752728114.1	660992588.9	812689279.8	769954419.6	506626216.3	740258024.4	802534314.2	1209057265	2317963120	592884914.8	1115622713	1343824923	1112065105	1199935267	1064684100	1007438351	979120901.4	1381482201	725184395.2	809794425.8	2353914317	1123533645	2418914195	2602296695	1937722397	2888629317	885769766.4	7814367487	1454040896	2045442394	1695940044	14425416308	4780066451	5182523130	1391029147	3402605068	1668889222	2084672786	5854139042	3451933114	1494985599
Com_104_neg	N-acetyl-D-glucosamine	C8 H15 N O6	221.09032	1.373	256.05969	No results	No results	Full match	2093541875	3131036864	1402114476	2254380622	1362523437	2215093239	1355469178	1303157500	3627264050	2800495595	2561105522	1685345130	1957007377	3112735305	1323095746	2404923745	1921192609	2746579185	2037594418	2710647194	2149945911	2311725105	4733896887	3109988904	4818493806	2536271824	4135131820	5163427440	4801000158	4688394214	4380670178	2181507283	5279236894	3385090975	3803352824	5897746569	3917360840	4357778871	4668548738	5013335650	3119895736
Com_106_neg	Dodecanedioic acid	C12 H22 O4	230.15211	6.4	229.14488	No results	Full match	No results	4129633864	4488063015	7014334988	7078599448	5092684103	6000515508	5850224113	4948789365	5770149372	5929275580	217455567.1	159657793.6	921281902.1	2267436364	3745175430	5912298173	4969728329	5747312560	4260999587	1039759989	109058765.7	509236131.6	1226847015	1689344457	84941365.18	1489782056	513936821.8	92712102.22	1680722241	1584034991	246839158.6	54664082.4	101669889.1	77761806.77	112258067.6	129356108.7	110199231.5	107325449.4	26506005.86	90097342.87	2558393333
Com_107_neg	L-(-)-Malic acid	C4 H6 O5	134.02187	1.631	133.01457	No results	Full match	Full match	2242374003	1288007019	3244622283	1434433432	1613620749	1209747764	1434992752	3744803958	4028166515	2958026949	2049083669	2826835490	1986615536	3056594947	2145371437	2511846768	2779112427	2525772207	2043165528	2530213075	1191685132	2042748631	4453276335	6529656783	4102793909	1193424052	2183704892	2787279433	1822125032	2685942596	3944943469	5724498452	8649452298	4274462935	3756634482	4182355266	3016041672	3320485006	10577077878	2497168288	2770029745
Com_116_neg	16-Hydroxyhexadecanoic acid	C16 H32 O3	272.2355	9.603	271.22824	No results	Full match	No results	292396947.3	266558075.7	249613960.9	385342035.4	281705989.9	118626426.4	229482283.3	297869287	2064145300	400176059.1	149356222.1	224202891.5	518225723.2	87611133.66	202244360.8	201508582.8	53363080.59	116328123.5	145894388.7	166488223.5	671869197.8	4269330232	2767091120	2339266159	3329862336	7223660246	1842001496	4365152642	794686513.3	594784270.3	405267069.4	436923947.3	505990562.9	451254927.2	2688899522	854037014.7	6317586442	409998727.3	160808236.8	2279323139	1472939280
Com_130_neg	Galactonic acid	C6 H12 O7	196.05859	1.325	195.05138	No results	Full match	Full match	1466569310	1702629127	1782265132	1330251546	1122009636	1421104771	1249658535	1468342902	1707886520	1682717580	237038113.4	2005674788	1729492835	1523232706	1162090247	2681467022	2538062336	1777803421	1428075935	1468066811	894563668.9	688472164.2	1269714186	1515326439	633462404.5	1633838739	737901663.8	720845260	815828070.5	951448947.8	870437184.9	5348740191	1263224342	3594880329	1325349526	1737028245	1025895625	1884111790	8935869985	1358243193	1525078647
Com_138_neg	3-Phenyllactic acid	C9 H10 O3	166.06335	5.68	165.056	No results	Full match	Full match	2133487323	3339365448	3060859084	4089798996	2505250666	3281259857	5198988287	4877255700	3610188665	3772485133	3863841404	3797300381	4943926277	1978216545	3874047848	5111079522	5264530244	6085407128	3427211777	3051572808	89393182.53	165853317.8	798799290.5	1367442516	1098713935	1170572384	553878160.7	1147366754	811676334.4	806585811.3	4480248022	315317243.8	3801861205	2405497359	1793600666	3941315040	1701972145	4364438312	134460593.2	4274496077	2714153404
Com_166_neg	Alpha-Ketovaline	C5 H8 O3	116.04769	4.75	115.04048	No results	Full match	Full match	972356706	789095206.7	898177816.8	224633369.8	339010875.4	1154917359	540014437.9	1107109772	2810803937	1514796484	376552695.8	339204797.2	113355071.4	1411795637	225108030.1	1271641067	614799943.8	651102017.4	305769464.3	946355815.8	550319104.7	2196154333	4214714929	3542765829	2404574614	3208674227	2137391737	1842924166	2742587605	2952810773	1681307611	2106750787	2985690875	2062573572	3398891225	3849877667	2989275011	2596338077	1155294226	3070940224	1446977778
Com_170_neg	N-(4-chlorophenyl)-N'-cyclohexylthiourea	C13 H17 Cl N2 S	268.08128	4.712	267.07394	Full match	No results	No match	1416023679	3904167885	1438004332	2715678418	933157274.7	1607057886	1683167394	1479214459	1572079541	2528621399	4553821658	2957787340	4459368231	991985758.5	2735958871	2625326052	2244270767	1753168701	1819086129	1689381844	208769255.5	79211449.88	283344806.7	425500434.4	84543613.63	381049052.4	249825907.7	72273812.54	262951215.1	267856846.9	4865304413	84098170.18	931981873.9	499183729.7	624557953	752374649.9	682794800.1	2471444428	59079225.02	751911491.3	1226568644
Com_184_neg	8(S),15(S)-DiHETE	C20 H32 O4	336.23091	5.966	335.22333	Full match	Partial match	Full match	588107422.1	874634030.8	355235044.6	289408167.5	886073889.8	207749963.3	309492661.5	285513233.7	85051022.19	530712020.8	145647719.4	336568924.3	281690990.8	480492558.1	641141818.8	178416561.7	269047637.1	535318505.6	807316437.3	343962182.4	256780248.5	1733641159	1017795458	2924738213	2847368332	3011897061	1168566172	2170467146	1560209870	1698839619	567414615	258739387.5	452678413	473612921.5	866103893.7	1141740945	1823656396	527724243.3	661602234.1	1030891712	776057137.9
Com_190_neg	(��)12(13)-DiHOME	C18 H34 O4	296.23551	7.911	295.22815	Invalid mass	Invalid mass	No match	1468125164	1116312982	3857820667	1518190379	1239569886	1203200740	1626686593	1232647113	3275145657	1043844294	1632727236	1153552410	1216303342	1409060173	840538044.6	2087811533	1600400919	1789055235	1383767281	2939054615	1572405766	2095481182	1997051651	2339033770	1709758719	1330586007	1144355860	3162656912	1791820999	2122655645	1540481231	5776037177	3013978330	3522178553	2428046623	2507168125	1896617259	1046609024	4534348444	1748818111	1829841664
Com_193_neg	Adipic acid	C6 H10 O4	146.05826	3.904	145.05101	No results	Full match	Full match	93007919.6	94335729.39	243802157.6	93593279.88	54827567.14	227815153	91648585.5	1058790230	3300036584	379251879.7	105161557.3	77871004.32	73735629.11	211579607.4	59028161.49	268205347.4	90800075.8	368243191.3	49568474.3	150263325	468315140	2148829416	1383773011	3408197291	2695751032	2250508522	325135837	2955724636	895211456.5	1431328870	103903241.4	4411804301	2531206361	2491873134	746691227.5	2837028532	697622952.2	436937198.1	1439809433	1479243807	851391705.9
Com_199_neg	3-[(4-chlorophenyl)thio]-1-(3-pyridylmethyl)pyrrolidine-2,5-dione	C16 H13 Cl N2 O2 S	332.04176	1.572	331.03439	Invalid mass	No results	No results	601891668.7	1616472978	62933962.25	2224916766	3171716582	1632486136	1529890819	409186805.3	803080345.7	152037150.8	2049921713	41506316.6	1686779298	494810893.9	830955308.8	1192953822	204417558.7	16521397.42	1348076729	1188451422	6029933.645	5266960.397	200522129.9	172213166	80853566.03	4794137.23	135013708.7	8404129.302	130626372.3	128347518.8	2711639609	5484826.834	500077020.4	259440898.6	210140438.7	421673873.4	135484850.7	1992731533	10435291.4	206152591.2	681970457.2
Com_208_neg	Ethyl-��-D-glucuronide	C8 H14 O7	222.07413	1.367	221.06689	No results	Full match	No results	533313290.7	949134190.3	823272173.1	1024153643	678603261.1	501704448.8	900365709.9	227415635.3	513987362.2	547019426.9	4275650370	2355295447	2083328618	374347242.5	1511066437	844521306.5	1151995891	451611796	532064734.7	697488799.6	370426048.2	38701855.84	155011099.8	235261100	212988273.7	2760046258	45782774.66	294310410.8	160652346.8	181521903.2	1362925140	2034881824	602127447.3	1236204433	236227533	377260670	205351955.3	2254652577	385963578.6	446227727	712757347.1
Com_210_neg	2-Deoxyribose 5-phosphate	C5 H11 O7 P	214.02444	1.357	259.02264	No results	Full match	Full match	395291389.8	830292314.6	659477604.6	938539409	582247272.9	379666511.3	695754030.1	166570793.7	388629361.1	477485960.8	4232336528	2294395302	2023130219	64946383.16	1440847745	677498379.9	1091536346	72565989.59	449864258.4	600219785.7	356417266.8	17491444.31	108243956.2	168029932	199483981.4	2657768250	24196482.37	267798699.3	133328274.8	150366910.4	1277293441	1936360178	556736479.3	1098002643	150969214.4	343984788.3	94099425.91	2163319353	228624137.4	379581048.7	627217138.4
Com_220_neg	Citrulline	C6 H13 N3 O3	175.09598	1.306	174.08868	No results	Full match	Full match	1492187646	844543266.1	537881517.2	595683456.5	1165932994	1629504462	2633755574	2754147993	2739607593	2036372121	1141222298	2192573587	1302462472	2342498068	1950303308	2204644430	2721650693	2147666775	944750554.1	592637313.2	780423314.8	1874773634	2222378797	1749848435	1908833271	2130405635	1166621190	1885545234	3225354281	3174253918	3504967314	2253407509	4273999715	2536360155	2479528268	3708022546	1562157776	1240012720	403033006.9	3538633183	1813029984
Com_221_neg	Gentiobiose	C12 H22 O11	342.11663	1.341	341.10956	No results	Full match	Full match	1484435215	1857402418	3792447985	2074852752	1587934143	1825889839	1487284741	466593605.3	690126275.3	1574621065	2673507036	741328787.1	2168671687	717800468.8	477917383.4	1267467328	1109171680	1109692189	1846458913	1737375576	443098826.3	86055800.56	240868547.8	181336948.4	80070298.97	448498320.4	162091804.4	133521678.2	611455413.9	455057799.2	304189812.6	1980082168	510877205.8	1366734679	710527525.1	1722114228	592417034.8	417477106.8	4847723350	1554669231	784999877.6
Com_227_neg	ethyl 3-cyano-2-hydroxy-6-phenylisonicotinate	C15 H12 N2 O3	268.08112	3.164	267.07376	Invalid mass	No match	No match	1840332814	1678388478	1551000939	1678037140	2868915520	1031487857	1267801813	1912584234	2139246899	1654111261	2498777226	1696155147	2020994449	1547762151	1908696412	1607997960	1806014732	2137984080	1206308474	1961708869	1421042603	238786038.3	2341299343	2468057661	423136560.5	2012294097	1357042902	676450259.3	1444147236	1506760352	1821102536	1110916349	1146292933	3093929190	2666807317	3557238861	2465485725	2537577159	2760387039	3889657212	2076734951
Com_231_neg	Indole-3-carboxaldehyde	C9 H7 N O	145.05323	5.46	144.04594	No results	Full match	No results	1234452989	1490330161	2628605181	2538072484	2430594395	2247733985	2279688468	1581287396	1959983502	2022592648	2450135526	1904113059	2473293481	1052124183	1418657971	2280633312	2060812754	2448498829	1559433942	3502152673	148374191.6	198801137.6	345019351.3	655457447.1	144111701.3	1006946243	307805642.9	146760084.8	890007303.4	922526762.9	828999231	716535205.7	664426757.6	605684236.8	726429929.1	1098888350	652324076.5	1195323940	649641550.3	1105449760	1288163462
Com_240_neg	Citric acid	C6 H8 O7	192.02739	2.147	191.01999	No results	Full match	Full match	608317872	419652088.4	827995056.2	446843210.3	450635707.1	452324600.3	257986218.5	204528805.8	2710538857	247330720.6	812168249.9	534426557.4	307137599.6	742969300.4	358992440.8	188803856.4	473809346.1	700781784.3	96964206.33	549338926.6	1116271680	499661465.3	1718995550	2838468490	765686903.7	1381552201	465916290	1029268791	607484419.8	868405492.3	231980538.2	4710907832	2182225446	2851699773	1038476828	1814336276	774568866.8	2226345534	3468228442	1435272107	993343642.4
Com_249_neg	N1-[4-(cyanomethyl)phenyl]-4-chlorobenzamide	C15 H11 Cl N2 O	270.05344	5.945	269.04608	Invalid mass	No match	No results	44271726.96	39141153.81	140210721.2	46591679.36	52964620.7	47353666.34	95807831.79	84585932.76	73538879.09	149812986.5	91991891.66	53839399.91	39938116.2	146470618.9	31288418.64	78029453.04	177491327.7	93068811.82	38552147.01	91194325.28	886952727.4	14085278.75	185416222.4	24645792.67	16273587.29	37102877.86	151591406.6	43659192.27	300692355.7	271204361.9	25264081	1168208517	171365681	4351099273	54057522.59	137097608.4	83880261.16	51015952.77	3867354812	280228516	231167970.7
Com_252_neg	D-Glucono-1,5-lactone	C6 H10 O6	238.06906	1.361	237.06177	No results	Invalid mass	No results	576335074.6	444298253.9	392271593.3	396163371.6	583190206.1	288075446.2	256959788.5	263763899.5	560902052.6	358213095.2	1203028048	720601624.8	353189020.7	327530214.7	1021438311	438291160.3	257536046.1	281242636.7	314147056.4	308812428.9	82017012.89	167262065.4	158449063.9	432753902.3	164007379.3	936375513.4	122125219.3	224990943.5	209288122.3	191367590.5	676028456.3	193149127.3	485476766.3	389341156	451805624.5	465315602.5	310290537.1	3716150570	186834181	345547377.4	314699548.3
Com_255_neg	N-Acetyl-L-glutamate	C7 H11 N O5	189.06409	2.169	188.05681	No results	Full match	Full match	1449286292	1821705170	1600373193	1759320732	1196920801	1744734630	2741985751	1989082229	2083174517	1313254053	1870295090	2519813501	2144926487	1289219889	1496237723	1544392345	1734757271	2360873384	1600905617	1649862973	216921069.9	670111491.9	1162730169	1186158630	553616568.6	2284659389	1053699876	366151814.3	432139686.1	572363223.2	3548992801	542373559.7	1126966827	841400168.4	1267869703	1027425550	1322586155	1592527532	410845708.9	865757336.4	1193574150
Com_282_neg	��-Ribono-1,4-lactone	C5 H8 O5	148.0375	1.328	147.03017	No results	Full match	Full match	1911186733	1718174419	2077216626	1954450022	1748463761	2352242864	1489080120	954388393	1478547884	2353801293	2174587669	1655981498	1676875017	1467369060	1896562384	1747104376	1215269678	1570818263	1522854967	2663156472	866313777.1	696517293.1	1132571371	898766176.2	650486178.5	1554152281	835434061	1111681150	1224417472	1182717599	1041189563	1782960736	1120427530	1371023842	1772045841	1226707168	1658245049	1430421239	1295722020	1312464446	1340132256
Com_297_neg	��-D-Glucopyranuronic acid	C6 H10 O7	194.04294	1.331	193.03568	No results	Full match	Full match	1783466578	1631369665	1944333520	1933036380	1705022104	2222093563	1407867423	789679320.8	1216230169	2264034490	2180912692	1559465391	1645882134	1310273378	1808007606	1640291807	1177107781	1404339706	1463433955	2534401236	501520202.2	353193040.9	679610387.1	548002535.7	400928065	951510698	640777618.9	706094162.2	873876281	813307207.7	951434780.3	888942975.5	597715106	966971152.5	1524499561	853755118	1295375322	1322630505	691043692.6	812268001.8	1177796144
Com_298_neg	N-Glycolylneuraminic acid	C11 H19 N O10	325.1011	1.336	324.09366	No results	Full match	No results	267289205.5	165424389.9	278533406.4	218629515.6	111423052.6	215550713.3	124411416.9	148017580.5	1256024961	247075955.9	320978282.2	345103537.8	233632604	262216317.7	345380065.5	216183071.7	268549481	294236263.4	202770438.9	254912407.2	567369581.5	741650284.9	769176281.4	1093716988	1733879986	1081836663	562926836.6	2866630635	777538725.9	1063028767	286054020.3	1983005470	1187858034	760637347	571465768.8	1289672854	590782821.6	420664140.3	805030157.7	1350945547	523632521.1
Com_323_neg	2-Hydroxyvaleric acid	C5 H10 O3	118.0634	5.305	117.05615	No results	Full match	Full match	888760272.3	1139150954	1035727076	1644061312	1024370536	987985945.4	1886028071	2042740026	1279202409	1130143652	1472828774	1604102040	1759657318	702864054.3	1893155567	2167605036	1654914672	2301082517	1415861533	854537217.7	32563826.27	57752517.46	245035533.5	382064800.3	371890366.9	488350260.2	141791613.2	483304724.2	232986976	246823802.7	1794273302	95009113.55	919695598.2	485516187.2	393631802.3	784520883.2	440560897.1	1621847464	66605738.12	889390751.5	873730815.5
Com_325_neg	2-Oxoglutaric acid	C5 H6 O5	146.02193	1.824	145.01472	No results	Full match	Full match	422831781.8	445554106.7	356534913	132266888	170672640.3	527915703.7	261938662.6	501647001.2	1167275110	651378172.1	192327614	162368935.6	74317214.65	603695824	148544137.7	581949558.8	245196552.5	423830843.1	226320813.1	565645354.2	564520294.6	1438828407	1406046180	1436406272	1046104301	2586485597	1070745583	1303402981	1122298147	1088063681	626412642.5	687792719.9	1365829120	2146654740	1674388248	1296977294	1980289518	996417136.8	509949074.7	1218107260	523624241.3
Com_361_neg	4-chloro-1H-indazol-3-amine	C7 H6 Cl N3	167.02564	1.602	166.01843	Full match	No results	No results	1385448247	1344939299	1249922340	1150533633	1440499927	1323099791	1354192672	1300707686	1072597495	1189673380	1443044926	1309680993	1254881356	872002701.3	1434805547	1030735071	1038992786	2263434582	1439160919	1290099318	142367932.2	821052775.8	690867026.9	944120422.8	410652972.2	1268016082	786523492.9	449373845.4	775050148.1	775145761.9	887397775.5	333536401.5	513635210	398926788.9	871552667.2	701986279.3	1088372757	1051394556	313087140.9	733962038.1	799608850.1
Com_392_neg	11(Z),14(Z)-Eicosadienoic Acid	C20 H36 O2	308.27187	11.029	307.26456	Full match	Partial match	No results	40408766.24	128155194.7	87118115.69	68589763.08	45765288.61	45699271.23	141406877.6	113593916.1	203060596.8	30691465.36	30513811.91	12451790.38	63807968.76	12175433.93	44390026.44	1774993.291	5513242.183	21655539.48	89564818.25	78429695.87	28770945.36	501074957.2	23825622.78	21140396.12	504166867.6	171561970.6	235428959.3	303820293.9	907760756.5	146262972.1	55582088.56	135803772	77955425.52	554008341.2	759824978.5	109913753.2	1522721244	80035738.92	5581089.276	2692904600	395283435.9
Com_399_neg	Glucuronic acid-3,6-lactone	C6 H8 O6	176.03245	2.744	175.02519	No results	Full match	Full match	1058694131	365690938.2	967399533.1	1040531316	1100723416	293038848.2	680207355.5	610757853.9	418845524.7	714955300.2	484351538.9	573332476.2	875847196.3	342903857.3	940554341.4	826667659.9	703259448.3	310304923.8	407468278.7	263419099	44227995.06	113283916.1	792297496.3	1803546232	1260211616	585677562	269398046.9	496378614.9	345006932.6	454317658	1798851354	202868369.3	1038515782	652695628.1	630320922.4	246857817.8	449425738.3	1130834441	602987896	212344109.9	707800438.7
Com_402_neg	N-Acetylaspartic acid	C6 H9 N O5	175.04846	1.721	174.04109	No results	Full match	Full match	577446049.9	1015176892	843374709.1	768562166.8	437228538.8	835543401.1	1100463274	805958790.8	1184777011	757609372	1364535915	1984797386	1397354737	535766378.2	411924276.6	946470167	879471134.2	1022927763	639124865.2	1045277221	124707310.6	396316702.4	659672325.4	408169067.1	161332875.8	315145937.5	325563049.2	116015346.3	146310879	176187993.4	1962550386	357836739	509863819.3	241626799.1	832680065.6	918407557.1	724429036.8	1175483386	241383364.2	542842466.2	623845062.2
Com_407_neg	Ursolic acid	C30 H48 O3	456.36084	9.655	455.35345	No results	Full match	No results	639946835.3	739860038.1	1954016042	1224609843	725192192.5	741799430.3	769666967.9	838642100.1	613070507.4	717226094.8	856487144.2	611089051.5	1089465066	238479095.6	702113273.2	238257314.5	488684694.3	556454214.1	654360250.4	1063647199	41091449.61	140541814.2	160030297.6	86404822.51	41594977.5	486210568.3	111695692.5	38841510.13	341544856.4	167479455.3	188508133.5	72195058.44	128288236.6	159959275	305816593.7	204016828.8	519717089.4	874359185.3	45450911.04	489875523.2	462379310.2
Com_410_neg	D-(-)-Lyxose	C5 H10 O5	150.05317	1.368	149.04585	No results	Full match	Full match	1192147793	1234564395	1533184359	1083728637	1316127393	1202302035	1037238634	1066540277	1831650520	1791965462	1595050042	1534808811	1383071583	1327767203	1428854841	1253964084	1384164559	1414135827	1193893992	1649167802	308067760.1	580618964.9	1051152537	1070757114	506549967.9	1133941785	547418163.7	627554347.2	1018985813	937268563.4	1129789841	906507836.3	759669218.3	1097716284	1116041780	990230904.8	1107839493	1442808675	821874042.5	1105627986	1126816475
Com_417_neg	LPC 16:0	C24 H50 N O7 P	541.33877	9.507	540.3316	No results	Invalid mass	No results	780843645.6	638777969.7	514404281.4	954206090.8	326730532.2	479183932.5	1144827216	1170845823	1162371649	599401349.6	1734709441	1523673774	1353381948	467327669.2	1054074696	632533033.3	1503743843	1756160091	760769578.9	1571243297	657267403.6	191814556.4	94216278.69	56471965.94	284289451.4	2253659607	307257368.4	1275552774	783866931.6	145497406.2	109566653.4	1694491690	362187271.2	2482348796	782476655.8	458168314.7	1336302324	150934468.5	591898335.1	2502039324	1079146112
Com_433_neg	Uridine	C9 H12 N2 O6	244.06998	2.334	243.06262	No results	Full match	Full match	881523827.6	631207134.6	1145777303	1034602678	1434157702	732032262.3	470206351.7	865072342.6	535247547.5	859564974.7	840553903.8	744003000.4	950852307.1	814869775.9	1019511183	698034866.9	498344683.2	998779211.9	704479554.2	1524908811	269900314.7	644193310.3	424828149.4	440129371.4	151715736.5	575458736.2	402482516.3	361588002	804112056.1	526574683.3	878387594.1	313397362.5	751668872.5	647361314.7	781979191.9	806632644.1	574358375.5	560542886.4	423334894.2	959679455.6	675740829.3
Com_466_neg	(��)11-HETE	C20 H32 O3	320.23544	7.986	319.228	Full match	Partial match	Full match	215145230.3	219326011.4	307833930.3	156868954.3	113752728.1	134121330.9	147843937.9	181437170.4	405743096.5	192390838.3	160729085.9	192196529.2	181065621.2	212390920.9	150405454	190425405.4	117953138.6	275194317.6	169078024.8	500891105.3	323794216.1	377817883.7	526378991	375698123.2	349262183.4	274278283.5	196008663.1	321432002.8	352120114.3	350712473.1	219681082.1	2288731537	479705558.1	568725287	289426475.2	542752187.4	349336726.2	159106603.8	1082022600	1488919832	304436660.2
Com_487_neg	Chenodeoxycholic Acid	C24 H40 O4	438.29857	6.99	437.29141	Invalid mass	No results	No results	504609283.8	218642655	145205525.9	224533616.9	288626544.3	337212308.2	174052325.2	127502333.1	77847212.59	358610808.5	604460384.1	201256437.5	306621430.8	771501121.2	245366367.6	541190939.1	512239859.6	379973957.8	848672350.8	507225274	459516645.9	853056029.5	889536689.9	64099964.21	285584267.4	63435932.27	416191864.7	207260376.9	1369745949	1382208712	84646835.13	162532158.4	153889024.6	190230415.6	311900550.8	279021601.4	202122143.1	348175063	108361375.9	259928642.1	508820782.8
Com_499_neg	LPS 16:0	C22 H44 N O9 P	497.2818	9.065	496.27457	No results	Invalid mass	No results	194441496.5	100186368.6	83616947.9	76824592.89	55110047.16	124912093	108820941.8	602839234.7	74743213.75	115412803.6	50953826.31	58260769.2	32110619.64	458549097.6	80892124.02	221849219.5	214659977.6	69046277.5	125446800.4	129823302.2	948986929.1	261420632.7	270092144.4	145306594.5	193065836.8	146128353.5	233872898	163131681.1	173498413.3	162181644.7	73331897.48	246813323.1	121788110.9	169205844.8	160417029.2	110806690	157193878	93135702.98	333678885.5	84597627.49	169036172.9
Com_500_neg	D-Threose	C4 H8 O4	120.04247	1.332	119.03493	No results	No results	Full match	240924806.5	216862261.1	244665786	257785668.3	155885803.5	177727737.4	185867440.2	159069270.5	335212162.6	219559565.3	243261447.8	233861537.8	217363930	184369489	136779917.9	208832299.6	156871673.1	265224461.5	174590820.5	244772296.9	285573190.3	154776346.1	224034682.8	187568955.3	107175612.6	309703516.8	137241056.5	162227821.6	170226128.4	198743748.9	232444640.6	1547011235	248134504.4	631905677.9	215481411.1	276421546.2	182617456	276353214.2	2125732406	252252367.8	284574476
Com_509_neg	Gluconolactone	C6 H10 O6	178.04817	1.395	177.04095	No results	No results	Full match	1062925542	1161636920	814225295.3	1054007029	759454287.7	1210411137	1087864348	667787293.2	1477181523	864287088.2	1123492073	1222216091	959414107.5	643282814.7	902219255.4	932666444	781724830	1489100148	744283666.8	1172781464	163417943.3	162470379.5	381523161.1	663609850.9	162501860.7	607288601.5	249482037.6	153802502.7	232538771.1	265544990.2	1327358450	955443839.5	508120652.4	638515570.1	862005291.4	987052906.3	699419223.1	1729170732	1383554972	859977071.2	697317436.8
Com_520_neg	L-Ascorbate	C6 H8 O6	176.03241	1.361	175.02518	No results	No results	Full match	706383743.4	878244325.1	1153376478	838666508.2	869146004.8	1184060494	639940214.6	1020944700	580381832.6	1412309027	753216663.9	567419786.7	544873381.1	762348676.6	706019404.4	657933497.1	472481014.9	553368289.1	541408206.1	1254491245	166194003.6	171937006	367632713.4	239774351.3	198450819.8	296774765.1	259831483.4	121604467.6	830454602.5	945807114.4	399708327	485176283	238414928.2	321026552.3	608728865.9	368843786.1	501004038.7	623579763.6	259816880.4	419440522.5	596046086.1
Com_532_neg	D-Glucaric acid	C6 H10 O8	210.03795	1.321	209.03055	No results	Full match	Full match	122997311.2	46283564.43	120734915.6	46786943.56	40899290.51	42108535.53	39916193.92	91884701.64	271897322.9	61450930.64	65063673.11	78246754.31	38503061.83	108498951.8	66521718.7	74766778.41	62500910.56	100256341.9	46526942.99	106197626	450300206.2	368879543.4	481615327.9	449544923.2	188987294.2	701220300.1	134937410.3	376187813.8	210934574.9	307421166	85389837.88	1860322769	438478560.4	673716669.8	306006875.6	389561212	364019189.7	126461825.2	1949475605	406541376.8	234197857.5
Com_538_neg	17-AAG	C31 H43 N3 O8	567.28515	8.509	566.27783	Invalid mass	No results	No results	11212643.61	11424073.78	8921238.691	7219691.464	9821622.449	8212839.969	8540659.372	12958309.25	6408000.271	12497542.31	8613032.382	9204752.067	6845587.375	11756754.4	13572439.12	8608516.342	9832381.125	7518510.203	8584270.644	6225090.419	862756721.8	10522388.42	8172538.739	8064785.305	31657730.93	17977954.4	9194145.384	48103486.8	9916471.6	8107454.725	12905496.97	202142566.4	7216189.902	117893077.2	11868750.46	16765308.1	12406450.58	8282778.783	5554925.33	11302657	45243911.83
Com_540_neg	D-Mannose 6-phosphate	C6 H13 O9 P	260.02996	1.223	259.02267	No results	Full match	Full match	99928792.78	155915980	105832183	109716957.5	82173028.54	82561373.14	171365861.3	42147514.22	64249266.28	77960405.65	214879665.3	425497877.3	389211497.9	50490602.04	148921222.3	180987214.8	219179368	39425934.31	81637948.16	76710165.92	61659078.93	100013577.2	25754994.92	58707898.39	35476973.32	3555726617	37412949.72	74179916.21	23139971.82	24189330.63	235480338.3	274277625	127824357	199442621.5	95776056.57	100140165	100643516	256603717.4	26402752.41	135155777.7	88835696.12
Com_542_neg	N-Acetyl-L-aspartic acid	C6 H9 N O5	175.04847	1.921	174.04129	No results	Full match	Full match	452820323.4	779040894.3	836420853.2	527407731.5	299050659.4	607894705	753693132.1	763650889.1	841201929.8	627053504.6	1014789509	1435464673	932945729.4	431062003.6	361837914.6	677735128.5	646676376.7	718624505.5	478869261.1	1036040069	160774336	645634602	618524908.1	401814840.2	186712153.8	462892549.9	358059230.4	163604621.2	197218523.8	240100769.2	1396760162	233432056.4	503120159.1	190978782.5	825521497.1	866583619.9	1022484996	839912622.1	307362616.4	670863238.8	557404769.9
Com_599_neg	Maleic acid	C4 H4 O4	116.01127	2.432	115.00399	No results	Full match	Full match	153620778.7	50349675.46	177627981.2	50743262.57	60258698.51	39487760.56	40882083.18	227534761.4	193582756.9	120163656.2	87794035.06	133788603.5	68035020.85	141316096.5	123734460.8	90523268.01	93041540.57	92433114.31	95743044.97	101509267	121741431.2	217853689.9	271327101.5	553539753.2	320825746	645009723.7	98043127.77	775544421.6	315959095.5	214141165.2	173031825.2	870287001.2	954805881.4	793713739.1	254568590.7	284466822	314653164.9	199810012.6	1712296527	295069727.1	215726013.4
Com_602_neg	Glutaconic acid	C5 H6 O4	130.02694	1.859	129.01968	No results	Full match	Full match	301263485.6	395651096.9	315598930.3	473458630.3	318016648	530349185	617373844.7	520979445.1	422886790.4	302131937.3	549187062.6	627157479.1	659485235	27564537.02	578100436.6	583582224.1	428660499.7	619897579.3	416584909.7	381893676.6	25225486.81	34465895.93	127498660.3	171763027.7	79190555.61	124151985.7	43427107.77	73312041.06	67343993.24	66075220.71	1393525437	87682047.29	724210023.2	100418894.7	573015328.2	790065982.5	197808664.5	712130103.8	67661297.29	398140890.7	304864190.9
Com_615_neg	3-(1,1,2,3,3,3-hexafluoropropyl)adamantane-1-carboxylic acid	C14 H16 F6 O2	330.11087	5.605	329.10345	Invalid mass	No results	No results	595865331.9	584167683.7	531219857.5	634274829.9	344274705.1	740350062.6	669707265.9	808780194.7	322472748.8	714075968.3	515302098.6	522646608.9	687618858.3	454211449.5	773971349.6	633895447.2	449239195	473070077.8	695059355.5	549835265.3	11242852.13	159348576.7	137467997	284048031.4	35418134.69	311986996.5	191406078.9	28930200.62	95057130.02	128807749.3	406830047	279983493.3	146297341.9	93677315.11	267538376.9	1455473966	381672873.7	353398645.2	7524463.018	1338261892	349894104.2
Com_632_neg	DL-4-Hydroxyphenyllactic acid	C9 H10 O4	182.05859	5.213	181.0513	No results	Full match	Full match	524744661.9	671586875.2	694780160.4	887540499	527959409.5	684806949.5	986594207.7	1094366836	767295143.1	782706496.5	931516297	791739640.9	1037102887	410603026.4	175099685	1036613155	992612070	983550637.9	714600003.3	650298263.6	20765062.54	30192492.1	127058047.7	294585976	231210221.2	416867956.4	61269757.02	275961159.7	225925833.4	189176655.4	926146606.7	77738045.36	762236024.2	517889969.3	390801680.9	685755168.1	354806283.3	992859241.6	58316240.4	880580765	549737440
Com_655_neg	2-(acetylamino)-4-(methylthio)butanoic acid	C7 H13 N O3 S	191.06227	5.292	190.05496	Full match	Partial match	Full match	664919171.8	562396580.4	879700914.1	950925338.3	552781073.9	599233127.6	837625307.4	740095343.2	1380251168	739081946.5	794447196.7	821480845	873900705.6	566359685.5	1029744381	679964226.2	660270116.5	1036544768	622405604.2	802584258.1	259731688.1	303568290	777490408.4	704587692.9	553997899.4	1457689966	442619947.5	800801470.7	609431944.6	740554149.2	1078798599	636577152.9	996068680	728479847.2	843097412.1	967914611.4	790496776.2	1144248630	746538767	1128581295	669080730.2
Com_664_neg	4-Ethylphenol	C8 H10 O	122.07347	5.582	121.06611	No results	Full match	No results	512639082.7	632805629.2	944449444.5	963065102.8	718966582.8	717754661.1	790446411.7	26355610.66	260281801.6	641552915.8	878990708.2	675542589.4	977540789.4	448816645.5	724952970.7	596295212.2	674073264.2	696435668	626951448.8	1121710522	22814564.43	70795542.15	131870265.2	223975712.1	4727746.765	371606066.7	82408387.47	7631268.348	210533771.5	219999660.1	511866324.2	46952634.31	161917273.3	125074277.5	342160591.9	299858473.8	259275540.3	462868365.8	29593067.83	324749431.3	379446604.7
Com_700_neg	2-Hydroxy-4-methylthiobutanoic acid	C5 H10 O3 S	150.03561	5.254	149.02835	No results	Full match	No results	440778513.7	726061914.3	483816389.2	898433852.5	540854801.4	554888405	828904234.9	939646782.4	638142262.7	617497550.4	798372262.3	581870017.3	913020625.7	248981388.3	1058012471	832418828	516702783.2	753403777.9	691571723.5	483949871.3	12902322.52	21964424.09	110089839.6	213126228.2	183898027.3	310308831.5	70030558.07	244844565.2	107351741.6	115545509.2	1192834785	30764228.97	363018296.6	214227451.1	312030016	468897103.4	400672656.9	1038541611	41952561.64	572353047	424682820.4
Com_708_neg	Desthiobiotin	C10 H18 N2 O3	214.13228	3.046	213.12498	No results	Full match	No results	393447490	839836615.2	394729548.1	749473739.9	718820157.8	712883228.4	865462354.5	572127225.5	309671959.3	898992130.2	730191945.9	559289707.2	804615224.3	289561071.3	387462662	686855982.4	452283322.4	591825320.9	779823886.7	489911702	75121431.68	27673028.16	90545246.99	44971376.95	83835762.89	33541987.71	228341641.6	51317105.87	35322691.71	71835572.33	1051631110	90294003.54	142140743.9	51644668.29	57461380.44	132118713.9	272208382.5	904195965.4	335840809.7	96579325.76	435561788.5
Com_737_neg	Soyasaponin I	C48 H78 O18	942.52085	7.139	941.51331	No results	Full match	No results	6260181.219	34923684.39	75258423.18	31043774.94	4608524.486	2409462.629	9149862.382	13143033.43	1959511.721	6357599.599	3836268.73	2566529.36	6711556.879	3517470.45	3989785.208	2876034.328	4669087.508	39059313	21799685.21	47942454.73	24819690.49	3283293.652	7554245.102	5209251.96	4717541.543	7440257.647	6379916.416	3071722.342	3260754.074	2300667.365	2807148.206	503584860.7	4134204.341	482252184.4	5249714.943	15774370.42	4769459.447	2894718.635	1367131273	27572910.26	30612895.93
Com_778_neg	Aldosterone	C21 H28 O5	360.19804	5.949	359.19077	Invalid mass	No results	No results	378092087.5	684658812.3	807777631.1	451753717.5	524604950.9	579253769.8	403890093.2	639017432.4	834526484.5	458576331.5	571883017.7	522272997.6	513497283.1	501565050.6	665506097.8	275016824.6	536199723.8	642515352.8	309771824.7	447427324.7	8810969.157	241256286.3	293124517.8	203045841.2	161217361.2	174137174.9	2499222.259	113248680.6	27995827.16	301507193.9	273183281.3	231436134.1	865415181.3	919248986.7	327816846.4	937402690.9	245826951.1	534536996	1297906627	930418827	371711257.1
Com_786_neg	2-Aminoadipic acid	C6 H11 N O4	161.06918	2.252	160.06181	No results	Full match	Full match	202195674.7	560517007.7	319794830.6	277970194.1	105331884.7	776101426.6	349785276.3	407718743.1	259201068	371461596.6	355629541.6	426384464.9	388044090.9	205734690.6	218206981.6	734663784.7	640328849.1	375388644.5	315088838.3	223061734.4	73256287.3	67458277.88	131910062.6	224094185.1	104631077	132124090.9	63055035.37	65909291.16	89635711.75	100032276.9	305037799.1	265687392	231629657.3	235689691	135880323.9	181586260.5	114261545	324526628.1	325518658.2	153604821.7	229318710.8
Com_790_neg	Stachyose	C24 H42 O21	666.22331	1.407	701.1925	No results	Full match	No results	127836679	105385581.1	271480262.5	116064701.2	125973068.1	102608716.8	179640935.5	120300173.4	81874280.83	55829711.65	186280269.1	111520420.1	123702835.5	70750491.91	43513395.7	104896387.6	134857438.2	181601440.3	122600864.6	89868119.02	375881368.6	4832959.203	29716803.78	62864483.72	27053962.73	147981198.4	24016154.29	51813119.4	60331761.32	65411725.57	46410742.55	573618705.6	105776647.5	1244269419	79403635.08	131194774.5	51806875.53	35365444.16	525006067.2	150159702.1	135436490
Com_791_neg	LPG 18:2	C24 H45 O9 P	508.2807	8.621	507.27332	No results	Full match	No results	87360183.53	65643539.69	94937192.87	58495070.81	54372426.05	56557256.43	50325450.7	44633308.94	78392195.09	748110936.5	91318148.82	75698338.08	46851333.72	73682470.36	42754004.73	62514613.96	68282758.13	56074457.96	55281422.66	82202599.05	573693459.2	186350351.8	99439111.41	81581223.33	222765890.3	92252140.05	147622988.8	122493304.8	3474514.531	95005137.97	33875985.42	670668290.7	28099661.41	205291748.9	43277082.68	51418511.95	64213869.48	19678559.06	536707659.5	90937759.7	122057945.7
Com_803_neg	Docosatrienoic Acid	C22 H38 O2	334.28768	11.139	333.28049	Full match	Partial match	No results	119690456.8	159231618.1	156536950.8	94327436.54	79041050.25	93625301.51	148554697	183192954.6	271889243.8	55407821.51	48437360.71	38516778.5	90152185.74	16847741.58	81148920.79	1918366.994	12348407.28	37925758.76	110882256.7	196255762.6	75627367.63	539271252.4	57974149.12	17465997.95	365078812.7	338939885.1	244965365.8	244850994.7	281207079.6	58862389.86	45932167.16	178501121.3	106243692.4	546247094.6	413848120.8	88974257.04	911970585.7	65489565.34	57449886.31	1090876642	289144533
Com_822_neg	N-Acetylalanine	C5 H9 N O3	131.05861	2.786	130.05136	No results	Full match	Full match	277020411.5	193141766.1	259689217.2	232615121.2	172128769.8	264177778	217564138.1	285288113	555566214.2	215457725.9	206168680.7	304438727.8	207305457.6	265727586.2	247650463.8	322867648.6	283909839.4	383128605.1	225371656	287282397.5	362639221.8	523719861.7	515460725.7	544431055.8	277468627.2	375519198.1	243091218.3	524536946.3	313704668.7	622982162.4	333001838.7	983689798.8	860116954.3	1032939674	465360408.5	901540875.7	327796605.1	410838271.4	905014098.9	764949101	306718131.1
Com_839_neg	(��)9(10)-EpOME	C18 H32 O3	296.23544	8.238	295.22824	Full match	Invalid mass	Full match	297956806.1	273069526.9	420242128.6	350386020.5	226159953.5	304528661.7	504871618.4	813792106.9	205373456.9	211123899	396214360.7	534656433.3	420597767.6	295256861.5	189581133.3	500988382.8	484260223.4	141669100.8	437905296.4	584153056.2	105067860.2	154753023	218078652.9	283434667	43833417.34	209464041.4	56741227.4	120125062.8	188306992.5	112411164.9	566369689.6	174161040.4	415721485.2	309718701	360558526.8	268351885.9	189916877.8	235298848.1	205907145.9	152799888.9	488796781.7
Com_856_neg	Pseudouridine	C9 H12 N2 O6	244.06999	1.71	243.06282	No results	Full match	Full match	293352975.4	292602171.2	201630073	515899622.4	313820784.5	418424427.6	517458772.7	173514229.5	527842141	193537326.4	620000708	566535566.5	518398751.8	215244724.5	509251458.6	355569562.2	293117769.8	314631209.9	298637254.7	268736394.3	42831216.92	65918600.56	195671449.1	255140376	117360275.7	233978890.7	85382304	86335738.32	82595355.58	94491469.29	941024475	132087704.2	317700988.7	190173205.6	306360296.8	389003880	157460412.7	761416726.6	86971237.85	238183717.5	231230999.1
Com_884_neg	20-hydroxy Leukotriene B4	C20 H32 O5	334.21493	6.384	333.20746	Invalid mass	No match	No match	175188680.5	95806186.5	275993813.2	118866376.4	103854459.8	90268263.24	95094819.75	159632137.6	325125111.2	80908742.17	162709474	212641694	129870618.7	112249037.9	126798056.4	166281965.5	92463112.4	253238601.2	105915654.8	243584855.2	195390587.3	204106342.9	293159771.1	266364652.4	182316948.5	206980945.6	102858555.7	249330218.4	152185360.8	215862033.8	160686910.7	1125486971	530492286.5	462008924.9	157730267.7	276177389.7	191222122.9	170403489	642413821	201112920.1	206285740.8
Com_890_neg	Ala-Val	C8 H16 N2 O3	142.1112	2.444	141.10384	No results	Invalid mass	No results	274865569.8	382984900.9	237129363.7	551347909.9	388112765.2	671816872.3	530008336.2	161205692.5	286738587.6	422808034.8	286274168.8	242472186.9	312920324	170579403.7	229584638.3	298986072	302532391.3	371325563	301608927.2	280918112.7	39056352.63	40767415.47	74607101.1	41595179.5	103986178.4	24292888.29	121176472.1	46944959.15	61421588.87	73078905.41	460154384.5	180058596.5	197835427.4	74290427.89	148154446.1	307195939	94223835.82	300674896.4	128959072.4	191146139.3	222958793.5
Com_895_neg	L-(+)-Arabinose	C5 H10 O5	150.05325	5.04	131.03542	No results	No results	Full match	63562884.51	136874393.3	80436256.21	124185328.3	67004317.85	70752712.01	200765480.9	227076982.6	263334111.2	194863527.5	260896190.2	216457545.7	228930593.6	36961691.66	229764395.9	94184773.71	80998125.39	106449508.2	128023039.1	140266005.2	11561619.48	60729279.03	83570967.75	96846669.46	84190031.81	156302737.1	45320596.35	112845641.4	91913531	86092965.19	913143906.8	37465849.91	283394313	139605880.5	82736223.29	70156469.45	100625007.1	198556777.4	56664235.97	102765568	130795534.2
Com_897_neg	Ethylmalonic acid	C5 H8 O4	132.04264	5.046	131.03532	No results	Full match	Full match	62525410.32	135716978.9	79169616.87	123016239.5	65731704.59	69599163.94	199508476.6	225696564.1	261968988.1	193138159.5	259160716.7	215301865.1	227781038.7	36091633.33	228765380.6	92767879.37	75072992.31	105338241.6	127022397.6	138621120	10355275.86	60237659.12	82409075.82	95816536.92	83516334.27	153505610.3	44615913.61	111946371.7	91181486.16	85195033.29	912617631.1	36076084.53	282291336.7	138006399.2	80993326.76	69066085.55	99010084.71	197404706.2	55373256.5	101447830.5	129835477.7
Com_909_neg	Prostaglandin A1	C20 H32 O4	318.21996	6.431	317.21246	Invalid mass	Invalid mass	No results	130386488	173039160.4	91776781.7	67376430.39	149904064.7	39567272.78	67236020.49	162536464.2	420222706.3	77511691.12	41596390.05	154442327.9	47398040.27	98786032.26	133566905	64753614.03	57818669.26	153512751.9	177125635.7	110490416.8	120579114.6	217228346.5	305945720	703687907.1	514525478.8	551064825.2	390810608	402034464.1	359466987.1	230794721.8	229767548.3	415948304.4	167114966.3	114823141.6	308012999.2	259955147.2	190466890.7	241683299.7	342271928	193578099	254907496.9
Com_913_neg	N1-(2,6-dimethylphenyl)-4-aminobenzene-1-sulfonamide	C14 H16 N2 O2 S	115.04544	1.415	275.08908	Invalid mass	No results	No results	249648343.2	228895255	302910517.7	351976178.1	159294394.2	311391536.8	331962686.4	380208848	685293688.6	260787903.5	336718414.5	347627871.9	291594317.7	270460170.4	230519578.6	305870554.2	304760259.3	523335846	222683484.4	313041834.1	345369390.3	265204618.8	494211056.4	440084555.6	514202913.2	693974043	288248138.7	592698372	370098496.8	334917677.4	629188403	736771484.6	603967292.4	569414451.5	508180637.9	697743474.8	570597784	529360301.3	854761802.8	742911099	367983163.8
Com_914_neg	L-Cysteinesulfinic acid	C3 H7 N O4 S	153.01001	1.422	152.00284	No results	No results	Full match	423171140.5	504949053.6	445466901.2	588410765.8	543313779.4	563599620.6	507678280.2	420941331.1	309048889.8	452450959.8	538212021.7	536349519.3	588955526.6	351496787.3	470698778.7	691247972.6	622403189.9	468488749.6	412900708.6	496334647.6	23490529.65	103730053.5	111847787.7	272285015.1	25980847	209096193.3	116891775.6	24377789.88	152046409.5	158632764.8	302061783.3	122401926.9	172750067.8	146204178	291774461.9	252354621.9	185549678.9	433428840.4	162663374.2	283073847.9	536980418
Com_930_neg	11(E)-Eicosenoic Acid	C20 H38 O2	310.28761	11.408	309.28033	Full match	No results	Full match	159672295.8	173790712.8	221747002.6	171026565.2	141053115.9	122466794	202470257.3	135795597.3	183393261.7	82968323.73	133382145.9	51949050.86	156927207.9	40070515.07	121719056	3467363.812	54240222.41	57883406.47	141600474.6	300459951.6	176928981.2	274516293	105568421.3	24366511.31	152262238.9	272452903.1	143092977.4	488933653.8	401331744	89371785.59	25428368.66	313097774	116454155.8	1026565032	459736242.5	47187604.12	639604867.1	63023590.12	65606888.73	440646777.5	271515566.3
Com_933_neg	3-Amino-4-methylpentanoic acid	C6 H13 N O2	131.09495	3.11	130.08771	No results	No results	Full match	348644629.8	256290014.3	391711450.2	498218585.5	349942476.2	424106810.8	390922493.5	594148366.4	868355835.6	475823859	390127072.9	496331086.3	520988371.1	402764580.9	385083045.8	507300036.6	479011726.3	532017204.2	394054966.1	362696154.5	403734200.5	449174637.6	597835775.7	670179037.4	388765156.5	616721606.1	304618259	419291859.6	400743136.4	517042065.3	700698312.5	900903170	722975499.1	867220976.1	497733289.1	920701624.7	503530820.4	691113634.7	881461014.6	612072269.7	462596985.6
Com_953_neg	(��)13-HODE	C18 H32 O3	296.2354	8.353	295.22797	Full match	Invalid mass	Full match	220179995.1	200084312.9	755905525.5	217985357.1	216827230	261484692.4	322948616.9	322045386.1	101414975.4	199405269.2	192940692.4	196670934.8	233443404.4	182215254.5	123786293.3	240100240.2	233526467.7	278271112.9	225620070.9	452060620.1	42016270.24	74844331.09	94543234.99	116758589.7	25317617.87	185287117.2	54736945.48	47732573.93	72097772.58	44577937.01	191443703.7	60415579.18	145208119.2	110554398.6	358483603.4	116921129.3	125405742	105717651.4	72184631.52	128875305	192410908.4
Com_957_neg	2-Methylglutaric acid	C6 H10 O4	146.05833	3.284	145.05112	No results	Full match	Full match	241380073.4	111051145.5	184853170.7	71882811.93	84388862.52	123120329.2	140155133	97498865.23	238947514.2	120516315.7	59680340.36	324283090.1	91962893.85	199147034.3	140279131.7	170822710.4	678728709.7	153079992.2	72822700.16	62376898.66	32123363.11	66119453.24	129098200.3	193939444.5	66546323.37	131745711.7	302883220.2	72557382.81	75035788.69	95583143.01	83948731.3	111963691.7	89968527.58	76659486.82	133421469.4	178374715	95840192.71	652338400.5	72773301.34	139843209	112398985.3
Com_974_neg	(S)-beta-Aminoisobutyric Acid	C4 H9 N O2	103.0635	1.296	102.05626	No results	No results	Full match	413535466.8	485468617	390754262.8	429055998	333479309.3	422492552.5	453045494.6	498899922.1	700579018.1	371306106	432174736.8	486092885	479107456.1	356831635.6	438256537.6	452252699.1	27595991.51	592807161.9	402468012.7	500682137.5	216954220.6	272776906.3	463238100.9	507241230.4	324927540.7	742021340.9	296835327.7	401809463.5	374987195.2	401264232	814421569.4	551349685	652342473.8	628808947.3	562641152.9	664422480.5	607464313.6	698954980.7	467686273.8	660104904.8	420236148.7
Com_976_neg	acetyl phosphate	C2 H5 O5 P	139.98771	1.351	138.98065	No results	No results	Full match	89659169.16	38018074.67	32308082.07	53080190.89	34710293.12	27874097.07	14311032.91	3995742.716	343254080.8	43879997.42	103419799.7	101331855.1	93984251.18	32240656.71	115779899.9	45396792.76	25352440.04	10540251.46	37364953.99	65949836.71	173729133.1	389388013.1	255018086	594103082.8	208124077.4	1825303065	92649702.42	681261742.7	32161290.69	55314776.61	184780471.8	171297431	303000814.8	253457031.4	464164529.1	174336285.7	609633208.2	266811986.7	90146494.84	244934139.7	137167822.9
Com_1008_neg	1,3-Dimethyluracil	C6 H8 N2 O2	140.05896	1.419	139.05168	No results	No results	Full match	141714868.3	148094241.9	118895234.9	171522110.1	137279891	160526681.9	263323431.1	196867018	260481099.8	60930973.6	211949013.3	228515279.6	226143593.6	92256605.01	279943016.9	166273032.1	132805568	220986173.3	180225821.2	135691210.3	11468100.65	10500783.7	45387315.75	107988352.8	27444791.96	138401384.9	18684537.56	31902107.89	38619392.39	34124497.72	793238069.4	15550791.87	145899134.5	72546693.44	142129399.5	98398005.21	168223002.7	388535986.3	22394727.01	108315699.9	126917787
Com_1027_neg	3-Ureidopropionic acid	C4 H8 N2 O3	132.05389	1.254	131.0466	No results	Full match	Full match	157670501.4	146095471.4	311054461.8	390875032.2	218787295.9	434522182.1	244656169.2	40048794.91	425514111.4	68887998	68006055.36	67724526.38	77826874.16	102546316.3	42526864.04	64690291.71	89770136.31	78583691.74	26180307.32	125966172.8	422860605.5	191322850.3	293698568	213945110.2	173169241.2	447142717.5	178002516	308318300.6	423201032.6	403617882.1	123907001.7	637257749.8	223529481.1	769553077	194041168.4	594086551	229645282.7	90147712.91	675945930.4	674999778.3	233042374.1
Com_1063_neg	LPS 22:4	C28 H48 N O9 P	573.3062	9.097	572.29901	No results	Full match	No results	259803680.3	304149082.9	200107437.8	157327484.9	323139256.5	244154705.3	302666521.9	631499857.7	174807544.7	379186748.1	169845178.2	392608997.1	97465680.18	268733119.7	83128955.11	265304887.7	332738274.5	11201800.62	248729212	109382036.9	29750434.14	157518791.8	177743178.8	149941515.2	160321988.2	130558808	247709472	77470855.06	176013234.6	176912532.8	222596292.6	43790712.48	173030279.4	99726485	279683105.6	66814916.96	235811911.8	130787622.7	26496443.83	80353585.56	207630728.1
Com_1066_neg	N1-(3-amino-4-chlorophenyl)-2-[2,4-di(tert-pentyl)phenoxy]acetamide	C24 H33 Cl N2 O2	416.22813	5.26	415.22058	Invalid mass	No results	No results	232925597.3	229251729.2	222946117.6	326004986.5	288661742.4	352620292.5	567218597	96092726.37	353143581.1	138345234	257639274.4	291807922.4	279414391.3	161375237.5	209864315.5	116899592.9	130179147.5	262865416	210322685.7	205171914	193019999.8	192323442.7	157114780	85102787.76	87670535.42	174387777.4	97190921	161705577.9	75541318.37	66843237.66	302453386.7	106539464.5	223668174.1	171440741.7	234433858.3	247350072	93657323.91	236247628.1	201455758.3	334063408.6	203793275.7
Com_1070_neg	D-Sedoheptulose 7-phosphate	C7 H15 O10 P	290.04053	1.347	289.03326	No results	Full match	No results	37975691.48	137225082.8	67768418	150793909.5	58485996.72	45102697.12	121838802.4	7575590.289	19638964.88	37725093.27	723733255.6	447111918.1	403210876.9	21367086.42	203238877.4	103715807.4	164866346.7	20066299.02	55617463.92	61220896.6	30672725.71	6876338.577	6284936.93	16907559.43	4404194.125	263357164.8	4746490.451	10812968.23	3646824.332	5177340.287	213061332.5	213345436.8	29651413.86	108801592.7	15407623.27	8917494.654	15381223.84	309488547.3	10834746.09	11302223.58	68600760.31
Com_1078_neg	2-Keto-4-methylthiobutyric acid	C5 H8 O3 S	148.02001	4.96	147.01274	No results	Full match	No results	198200541.3	140599819.7	200337790.9	78354349.03	88259015.71	203409554.4	111052061.9	213601455	347425420.1	261983052.9	84237063.2	83334179.19	37253485.04	255691156.5	73339082.76	267587924.2	119643727.1	169603772.3	109084318.7	208519560	30320854.62	259845871	557052259.1	425071882.5	253490286.3	532937831	303884845.7	190652483.5	347346527.4	360426934.3	275116773	77916951.81	250874115.2	171469933.4	584433156.6	517391308.1	596913218	560088540.9	34455916.88	511630662.6	213002718.7
Com_1080_neg	trans-2-Methyl-2-pentenoic Acid	C6 H10 O2	114.06846	6.305	113.0609	No results	No results	Full match	377965601.3	418622526.1	495419491.3	510919905.5	381176813.7	491690733.9	491874578.8	369427585.2	462641266.2	478376662.3	190570922.7	150629133	499316271	336702885.2	384675893.1	573646982.8	140934382.1	472417891.9	391584059	501985900.3	12391066.86	65999659.76	87669567.69	158851462.8	27978288.5	98645480.8	52841868.95	28048248.75	183682946	143420445.7	204933272.9	42794989.33	84128021.05	61288395.41	120991555.4	152168926.2	132797300.8	101783346.1	38901838.25	107559189.1	260230304.4
Com_1087_neg	Glycerol-3-phosphate	C3 H9 O6 P	172.01389	1.338	171.00659	No results	No results	Full match	64361185.01	85735708.73	66715459.98	74870841.74	48418872.02	43658224.83	50902263.46	20590677.83	391376557.4	62795412.92	263258574.1	189385457.4	239378347.8	58568058	142055112.4	77547175.62	80789006.94	69752064.37	45482172.82	95855263.53	124138608.6	386683151.8	197967027.5	643051741.7	279099812.5	479850181.5	128108746.4	435991629.3	61567550.15	89631356.41	81459779.5	286336195	375523783.6	432737926	380576602.9	213334618.1	374576966.2	235116563	182031146.3	182384031.4	124503345.7
Com_1093_neg	Fumaric acid	C4 H4 O4	116.01124	2.225	115.00395	No results	Full match	Full match	94623839.25	39185201.95	163947926.6	38430828.06	53169607.14	52789156.17	55500337.22	171677817.6	169299655.9	102369426.6	66191191.37	157074432.9	69741217.02	113454037	79903548.68	100438070.1	118593919.3	126432898.8	76550096.56	80315703.31	35625239.1	53751163.95	221233376.2	359478255.5	223879588.2	17512704.69	100697599.6	31021817.86	76828201.51	122831837.9	151886556.2	384858150.6	383744057.4	174495121.1	136302000.6	175729220	105014465.5	139621352.7	893734126.1	52134470.71	148428956.6
Com_1097_neg	(��)9-HpODE	C18 H32 O4	312.23039	7.344	311.22327	Full match	Partial match	Full match	416704719.9	472038658.4	446420670.7	457574162.4	272147797.6	510353967.8	529349624.2	556274646.2	210453606.2	270611489.5	233407950.9	226546645.8	403796429.9	88628507.61	352483213.8	308773555.4	145365218.3	389893944.6	541960813.1	387951308.8	8820832.312	13667829.7	72720203.89	245375379.2	7152057.847	94287836.49	16893987.29	17479660.86	41218210.27	40808181.3	531965423.7	32652821.48	90272254.3	51561244.18	154289785	149389945.8	130281010.6	316989100.8	31851458.64	139778555.8	188004845.6
Com_1127_neg	3-Hydroxysebacic acid	C10 H18 O5	172.1103	5.683	171.10329	No results	Invalid mass	No results	363626412.2	481403926.5	563393351.2	491419569.8	496259283	519924985	441739838.9	341149728.5	415965561.1	398857025.2	569988309.3	536629929.8	515427782.3	368455600.8	371337898.1	504664262.8	488077792.3	528764708.9	434971239.7	601181083.4	30096217.46	85174741.32	117932638.5	214894657.8	27610023.41	208357711.5	123156320.9	31382836.37	209478147.6	193318545	353604206.3	97622348.93	208417974.6	182390800.6	300781225	339843163.1	328794387.2	468233529.4	156363450.8	289636379.3	305646949.2
Com_1202_neg	D-(+)-Fucose	C6 H12 O5	164.06895	1.428	163.06169	No results	Full match	Full match	246492698.1	154218564.7	306360647.8	384277136	148743964.5	156434582.8	170989782.5	137586602.9	389329421.5	245109799.7	467441309.2	289561786.6	190854330	119250331.1	190103238.6	150957648.5	115226510.7	262748634.6	396749614.6	407051111.8	104394860.6	55376303.19	154553723.6	249212089.9	374723228	212011167.3	134487981.2	482637583	137395264.4	149530560.1	410435158.3	362737345.6	273308076.6	265847903.5	197181361.5	222066910.6	196023313.9	570779566.4	393504584.2	229732616.4	173591238
Com_1207_neg	4-Hydroxybutyric acid (GHB)	C4 H8 O3	104.04762	3.657	103.04034	No results	Full match	Full match	97009692.67	171875507.4	158008709.1	121603083.3	75524222.88	145517055.1	169664032.3	150543119.3	378114649.6	115888882.6	204688801.6	371083593.3	223604050.4	117824201.1	147787083.4	265671993.9	104419814.1	294654893.8	103327282	124892287.1	56323552.25	66750748.61	209582088.1	173737052.9	111799515.6	147984347.8	67832299.57	95024575.11	77142810.76	97520115.25	649655369	337888068	397046177.3	216322513	249701550.6	322001408.8	204414012.9	494584367.1	200519330.5	235481567.1	146138839.3
Com_1223_neg	N-Acetyl-D-galactosamine 4-sulfate	C8 H15 N O9 S	301.04721	1.449	300.03983	No results	Full match	No results	115653171.3	152299236.9	94955356.5	130033882.5	155679302.4	121615910	144772468.5	155618687.1	289741022.5	205038760.7	117293708.1	303429115.8	271170581.6	90548649.69	111861824.9	196319323.3	174794761.7	146773015.7	174190432.4	222605900.1	344935224.1	56825111.29	106751233.6	266788590	68202341.49	412098224.4	84886587.61	146321280.2	109497194.8	59011858.22	244633024.4	781688457.9	271555275.7	280166357.2	189189937.1	261790145.9	185065152.5	137042543.8	674957458.5	309680179.5	336756157.4
Com_1233_neg	4-[2-(2-oxo-1-imidazolidinyl)ethyl]-1lambda~6~,4-thiazinane-1,1-dione	C9 H17 N3 O3 S	202.09586	1.403	247.09415	Invalid mass	Invalid mass	No results	263881387.2	303319540.9	298751692.4	452297345.9	284796864	418168145.3	477593060.4	411591439.6	504481481.6	449222438.9	345546934	341044154.4	406637087.3	258036431.7	312544846.5	356411530.2	369835228.9	542277191.7	340565134.7	367379871.1	159944445.7	134228619.9	276873261.2	275623612.3	304532795.8	429962390	181973649.6	260530690.3	286516405.5	286692405.6	468620539.4	270101672.2	423406725.7	290264698.4	382821029.2	471847152.4	298326430.2	444355600.5	385890380	520858651.3	307515898.8
Com_1245_neg	Mesaconic acid	C5 H6 O4	130.02704	4.935	129.01984	No results	Full match	Full match	10490006.63	9486097.175	14112823.21	14831432.26	4991940.054	8801633.209	32603300.19	41425101.26	154346835	7446361.25	12340497.5	11908752	20987852.63	9204726.707	26162101.35	11057186.45	7854085.125	82749242.39	7158951.106	20057804.47	212218569.3	32203463.22	133849378.9	18728056.61	279509768.6	30853528.46	21934520.01	249402607.8	176959716.5	317669891	25146127.41	763683362	370866207.6	195102928.9	19563653.15	68569095.32	33395631.46	37035715.07	277122158	75534487.37	76738556.61
Com_1248_neg	LPC 18:0	C26 H54 N O7 P	569.37	10.418	568.36255	No results	Invalid mass	No results	171993014.3	159165896.9	40754973.72	86508363.97	40806595.17	95081030.23	197455502.1	232362608.6	157243313.4	103908669.9	165042354.3	85377466.9	116133462	58349462.35	105670911.8	27041845.82	133101028.7	199804487	125041093.7	262940471.2	243383269.3	144472600.8	46825400.6	67665191.57	61876547.93	372468168.4	62156245.09	307853212.4	268203906.6	60375844.44	47781628.99	251498742.6	77819191.36	733339500.6	257903506.6	82205591.53	279016597.5	25424304.68	169469253.9	391316444.8	296172313.5
Com_1277_neg	(2R)-2,3-Dihydroxypropanoic acid	C3 H6 O4	106.02685	1.408	105.0196	No results	Full match	Full match	308479463.7	137847197.6	407532883.2	217504366	200898705.7	226792884.9	200103171.2	468750998.8	498729233.9	190677599.9	122184588.7	286578861.4	180485060.5	295448384.3	190567926.6	262628234	290977213	560670083.2	214786379.7	264270058.9	77746144.45	250416334.8	403946183.8	543505927.3	182437791.4	592270637.5	165041646.7	161002596.4	233329335.3	286285750.4	207307674.5	282496161.3	289359646.9	267806561.4	481396842.6	561124517.2	451408884.6	395493527.1	281356016.9	430046455.6	261850342.8
Com_1318_neg	3-[(methoxycarbonyl)amino]-2,2,3-trimethylbutanoic acid	C9 H17 N O4	203.11624	5.696	202.10893	Full match	No results	Full match	115578811.9	44751027.72	155799416.5	94206403.14	97312611.5	77598061.3	150789344.4	149634375.1	177804022.8	50281783.09	133306410.5	210244078.9	135755832.8	168570106.8	190842637	145396152.5	168304470.6	194265181.9	106215993.3	74734741.64	315145283.2	104007508.7	168221723.4	226902817.6	115573223.3	193637151.2	55205004.17	179083309.6	125010779.1	161061198.4	161341538.3	580939167.2	173029632	680831650.9	103527352	207548224.2	98418336.51	173711807.6	515452379.3	173836640.5	133260798.7
Com_1332_neg	trans-10-Heptadecenoic Acid	C17 H32 O2	268.24068	10.162	267.23352	Full match	No results	No results	74791103.53	70704673.75	167473135.8	118990502.4	59142266.1	80182176.37	120852164.7	141875689.3	443382202.4	141779689.1	98418115.54	174535810.7	136846266.2	29195785.12	38592919.72	35941824.48	48528204.59	73016330.13	167948032.9	503781401.6	67198084.08	97283201.81	73219649.13	85284813.52	115062886.4	271976723	69432106.07	174100008.4	147445484.6	65070214.01	21032938.53	205721650.9	137395095.9	260201666.4	173733801.7	80754511.06	220900201.2	53710688.83	114161490.9	180251089	140209543.7
Com_1339_neg	L-Serine	C3 H7 N O3	105.04287	1.247	104.03555	No results	Full match	Full match	80413217.83	52415583.89	114469478.6	85732188.56	57913824.09	79456575.42	82852284.62	121694615.8	150594009.2	90463983.48	86406222.91	99349083.79	76895667.7	139567306	79441037.51	88762591.03	124973880.6	140528116.6	66561006.2	89850855.99	308797099.2	247860405.8	213964169.9	244433806.4	102921913.1	656667606.5	112652569.1	318254638.8	198651073.6	208710400.7	88536324.18	504816255.5	229024682.7	573375428.5	201167094.1	284088691.6	199954857	108956079.8	610845200.6	285895279.2	139978220.2
Com_1341_neg	S-Sulfo-L-cysteine	C3 H7 N O5 S2	200.97692	1.323	199.96956	No results	Full match	Full match	34745709.38	13511682.45	26655027.15	13983588.23	13280099.43	19044142.13	15474884.86	44690713.62	160511265	17115084.22	23546655.56	25163184.47	12110418.45	62255107.08	49037855.97	46507418.46	23989581.99	51713071.81	22467640.5	37100661.42	307926443.6	174783938.4	260869355	260024708.2	55882893.08	235305977.2	109973209	74471096.02	110836284.5	150541305.4	99466544.04	84874240.33	339703174.9	187596780.7	293160610	315314206	258804049.4	122162981.6	159240256.5	197753580.7	104279069.7
Com_1348_neg	trans-Cinnamic acid	C9 H8 O2	148.05276	5.674	147.04552	No results	Full match	No results	183787258.7	260461396.9	298353586.3	287318882	176318683.4	261426231.6	406691906.8	455402138.4	276549213.9	309898657.3	324189533.8	291099125.1	378367343.6	195656733.5	285916240.8	434394943.9	377348049.9	458773209.4	288514735.7	221335406.8	90767626.88	28697212.66	82684439.58	139300167.5	83877415.59	163280243.2	49967985.2	91341309.22	155671962.1	148929589	335883696.5	132869523.8	290141618.3	302392125	314176870.2	284386099.4	240408350.3	300664246	70070291.63	321730550.5	202706674.7
Com_1413_neg	LPC 18:2	C26 H50 N O7 P	565.33877	8.899	564.33148	No results	Invalid mass	No results	158916295.3	40868824.64	283679006.5	186723744.4	134980728	63616432.66	138319646.7	95984705.92	522030606.5	63931718.35	193248019.4	176391093.3	109480434.1	75356138.91	148107708.6	62002972.92	188651714.5	492785046.2	136905991.3	267242851.6	82708074.45	2897405.333	9863436.298	9743155.559	55793153.29	136076979.9	54414651.21	354113520.2	95731374.99	49487978.65	24679230.63	217917082.2	54677236.49	324548623.7	82496932.74	98080357.72	95599629.86	20048157.23	83559562.48	318942927.6	171096525.3
Com_1495_neg	2,3-Dihydroxybenzoic acid	C7 H6 O4	172.0377	5.033	171.03053	No results	Invalid mass	No results	60815477.53	27160299.68	24679127.89	23663910.76	38697445.4	19123917.25	110331601.7	52523198.16	47525029.5	26226852.92	16820475.53	49758614.4	18955989.43	16661138.84	17797238.32	18500544.34	25832555.85	88037580.97	20582581.9	24141919.28	52749407.92	6346465.527	26516842.12	61886315.41	5512169.678	82029607.67	26757790.29	9097572.248	26995432.86	23820975.86	16108582.35	378777661.4	50982121.15	175991231.6	47001437.07	24678617.68	34108279.69	32339964.43	610031680.5	28722146.89	49381773.29
Com_1513_neg	methadone-d9	C21 H18 [2]H9 N O	317.95551	1.187	316.94821	Invalid mass	No results	No results	288996693.8	146277472.8	418026712	191259259.4	215211685.8	172556337.9	109723836.8	166261398.9	262300987.4	376362486.3	254864586.2	145174421.5	215391049	277415620.4	297294843.3	167553103.3	207816777.1	107328415.9	169384837.3	326465632.2	150538769.3	228107617.5	372650751.6	380468743.1	221717552.6	866701592.8	203696596.4	322273194.4	308645318.5	378549435.1	205176613.9	291133651.7	522909804.2	310299932.1	434237315.6	220067118.4	311095732.2	287275173.5	393855005.4	183730418.6	235237173
Com_1532_neg	2-Isopropylmalic acid	C7 H12 O5	176.06904	5.452	175.06175	No results	Full match	Full match	74967355.2	74964730.44	186092891.4	220952569.9	112303240.1	58404698.77	100414315.8	121558743.2	274298015.4	411591773.6	91527814.84	224844533.6	73579219.52	65453915.42	66574304.26	76969791.36	173529320.5	232696551.5	182388584.2	257280579.5	13515413.46	8490671.525	68631722.11	84274780.72	47371244.53	69097885.57	19289811.47	39867029.18	49611861.77	48692862.5	68619197.44	97430848.24	103959182.6	75129548.16	80167986.98	145420948.1	50354413.89	148613180.4	180389172.7	85268337.83	99751536.85
Com_1558_neg	(��)18-HEPE	C20 H30 O3	318.21986	7.704	317.21249	Full match	Invalid mass	No results	58012716.68	115052324.1	303510039.1	120385056.6	117721444.6	96673760.48	131992355.7	124910601.2	162988708.3	113250700.5	152108376.7	108094400.4	145046854.8	139020344.5	88364097.21	156382178	117816333.4	65857387.44	110895259.6	268465190.4	161600629.7	111658060.5	134620751.8	151999589.1	114519664.6	118388120.2	87338067.37	171450343.7	126844280.5	198834706.2	106631000.7	583342209.3	290117891.6	514239945.6	132764960.7	259780992.9	127841618.4	100791623.9	554495742.8	168307688.5	134564928.7
Com_1598_neg	4-Methylumbelliferyl glucuronide	C16 H16 O9	352.07749	1.335	333.0596	No results	Invalid mass	No results	53818920.24	76285755	65916220.69	49720323.79	32812721.28	45252571.06	26348180.16	15739988.23	159453666.4	34748787.61	98204172.28	70725023.73	84410415.75	43986786.38	69873223.72	49408029.39	33415620.71	129537476.1	44562467.22	152157338.9	55410748.08	26449194.94	82107021.63	135469327.6	51014368.06	185735234.6	34025200.36	143408325	69481574.98	82120007.52	75223086.14	147277061.1	147272734.5	544044311.2	117058078.8	149265048.3	114861680.3	96636081.2	119638650.2	139370008	71208241
Com_1642_neg	LPS 22:6	C28 H44 N O9 P	569.27669	7.106	568.26941	No results	Full match	Full match	180958381.1	208031510.7	111682609.1	87228663.67	173626105.8	132617479.7	160553225.2	370747203.7	44277699.89	239637508	114887348.3	215098526.4	82838665.41	193367501.2	84348057.96	149141984.2	225880314.2	172587131.8	162113791.9	80870991.39	44522583.25	77246667.38	113577218.6	154563048.3	63055925.35	691565165.1	88387556.84	34671903.59	76468671.7	61226215.28	156411182.5	77193918.71	74329456.98	88775749.36	153015131.9	57972915.86	158135410.9	107190251.8	5065795.887	52729713.59	133820537.2
Com_1662_neg	trans-Petroselinic Acid	C18 H34 O2	328.26176	10.602	327.25449	Invalid mass	No results	No results	162965511.6	166722713.9	266265503	167688319.5	112328935.7	134252799.8	200376613.5	186937457.8	290755634.9	124414125.2	169196813.3	82584473.21	177657306.4	57061020.96	106455896.6	9805520.792	104017786.4	119949641.3	152174321	334949861.9	175100071	191740059.1	155202228.4	82478403.77	210091257.5	610787132.4	126549175.3	444385998.6	289282415.7	129831628.5	33009749.23	478089575.4	172484178.4	506176114.9	370267841.2	141870523.4	432468509.7	88501989.7	206636644.6	438088605.9	271345921.7
Com_1685_neg	Methyl-beta-galactopyranoside	C7 H14 O6	194.07906	1.419	193.07198	No results	Full match	Full match	71001028.78	88904436.28	86779633.25	103475156.3	69924309.23	96866417.7	110614787.3	33037961.76	205540177.4	116652918.2	128978494.7	82529944.15	102928953.2	71961304.79	90040144.01	94512259.5	82318197.79	106751547.3	74534198.39	114675739.8	61033910.08	41089833.04	105047014.7	103008249.8	69534539.37	103517973.1	71313296.92	46011579.12	58014706.49	72050799.61	243320445.8	336028161.1	133944836.3	101400921.9	113069411.2	135738991.5	118931564.3	211211375.1	527143675.4	120523651.3	111166624
Com_1691_neg	1-(2,4-dihydroxyphenyl)-2-(3,5-dimethoxyphenyl)propan-1-one	C17 H18 O5	302.11609	5.531	301.10861	Full match	No results	No results	194475031.7	218218304.2	207006765.8	300747904.3	296246474.2	315463125.9	267352318.8	209802969.5	174278869.5	281335332.1	209316383.4	215909156.6	329089767.1	204532437.1	359073690.9	215481126.1	224087154.8	163854884.8	265773720.1	200349849.2	3592873.918	15446245.43	17600810.2	78139757.85	2916003.57	59153936.88	61981376.93	10708621.41	10752947.03	20818167.23	54738053.3	9634761.435	12212088.14	10771553.14	44656971.86	16546717.45	74047186.59	66485639.62	15776910.36	26695355.67	136932371.5
Com_1717_neg	Citramalic acid	C5 H8 O5	148.03751	2.839	147.03027	No results	Full match	Full match	85365354.57	134338066.7	209900988.2	178182396.9	77272832.9	91105587.78	77906061.65	81171255.51	155901449	182654464.1	239762259.5	140030215.7	113155296.9	94979524.93	101036631.5	100250119	94833940.08	103698416.5	157271724.7	258441799.9	44809308.27	54820325.94	143266502.2	163331330.1	72782230.95	81985366.2	62945129.95	59200759.29	66800120.84	76986644.37	221416597.5	151917491.5	510425981.7	234635801.9	231599866	228844361.5	163943768.4	170199505.4	206138480	135707954.3	118255630.2
Com_1738_neg	4-oxo-4-(4-toluidino)but-2-enoic acid	C11 H11 N O3	159.06876	5.601	158.06142	Invalid mass	Invalid mass	No results	122929795.4	195054990.4	200238487	281501480.6	134439413.1	203696592.8	313043477.2	244805650.6	232806849.4	207340091	271024645.5	258740622.8	307871958.1	103382980.5	247746578.2	279251792.4	285447524.6	354682025.3	191571445.8	163090574.6	10900025.69	6392297.845	45079324.93	84589219.49	87970855.02	78922113.47	29891541.16	90669557.76	56895411.97	56319609.03	320579494.8	37042493.85	292550982.6	199774459.2	127393201.2	277448389.7	107528713.5	315915341.9	18587417.24	310210958.6	163682665.3
Com_1740_neg	Glycodeoxycholic Acid (hydrate)	C26 H43 N O5	449.31424	7.455	448.30713	Full match	Partial match	Full match	175053339.3	40320919.76	39488102.42	90983505.58	56528077.96	157997634.7	104481323.2	116201808.4	1766974.751	23994437.68	74185511.97	31518862.53	55998069.95	93296620.68	104970073.7	148898808.1	252537583.8	87045660.05	185102446.7	71337194.74	8164183.076	49677442.7	310444708.1	68311279.14	94902895.14	61515702.64	56260661.57	44967933.41	162107574.2	140038859.7	145828650.2	3778737.616	85521922.3	49580163.5	84318245.15	33985307.39	105911354.9	155895450.2	4917749.418	50425368.16	96621553.15
Com_1742_neg	3-Hydroxybutyric acid	C4 H8 O3	104.04761	2.904	103.04034	No results	Full match	Full match	239432210.5	105926582.4	375786105.4	149115867.6	95638523.98	118361168.8	128424210.3	190523077.8	291131132.8	103384725.9	179031759.2	140046773.1	94821374.15	216167896.8	131543507.3	143956043.8	105944803.6	167646610	91577999.82	127490551.2	32223080.22	82775091.33	179445669.2	138744019.3	80450891.54	117295883	50750127.17	94349549.86	66207101.09	79443674.27	148171265.7	242585675.8	162622438	88843414.36	173256671.9	162195257.1	102961502.1	197470879	88171664.97	95706038.23	97764346.49
Com_1748_neg	3,3-Dimethylglutaric acid	C7 H12 O4	160.07393	5.623	159.06657	No results	Full match	Full match	71397898.14	123881590.4	125562934.4	327699441.6	116225398.4	96139634.99	94366774.38	39696075.57	111741576.1	125781626.4	147669375	103554714	185731146.1	36463489.07	106553815.1	80618251.45	87815650.28	117253271.4	166001376.1	217512735.2	5516708.102	5349020.595	14417919	30836033.43	14340868.62	41195430.97	15333002.19	16244321.13	24180876.87	26058955.74	93583819.19	34167184.63	62614550.02	45675928.97	40381850.59	70635399.1	34203321.63	115524033.5	36063181.01	58095813.4	73962885.12
Com_1776_neg	Trehalose	C12 H22 O11	342.11719	1.407	341.10941	No results	No results	Full match	206352958.1	242092797.8	367512628.7	214695305.7	160333755.5	213616564.9	183665653.9	50447696.7	124732461	146938174.1	231456051.3	89693942.67	238968327.7	70081367.03	76148831.03	181992867.7	100013989.7	151405081.4	163460730.5	234381109.5	38724414.81	10060708.4	68460727.87	56149533.85	6819024.24	55678013.15	17024455.59	10055559.72	53046719.21	29407957.49	54747606.11	66580760.36	37407454.42	121042743.8	89418327.16	188539901.2	48075923.68	71998760.22	68769873.62	154025780.4	43795127.21
Com_1780_neg	Corchorifatty acid F	C18 H32 O5	328.22546	6.319	327.21811	No results	Full match	No results	172994826.9	207735928.3	366868482.4	274983419.3	210343203.8	234243701.7	261951300.2	225206513.3	237429578.1	235280747.5	256942653.8	212811213.4	303414810.3	149155426.4	168203278.4	258279788	264835452.9	275279695.1	195166529.3	341482355.1	49521869.28	73267916.75	112696219.3	131507836.4	33989587	131925825.9	52348907.09	76458417.97	112917517.3	138601621.2	199420879.6	222234387.6	128858639.5	128444174.8	233055836.4	167175387	109771832.8	201308258.6	192040928.9	128871146.1	179968031.7
Com_1791_neg	N-Acetyl-D-alloisoleucine	C8 H15 N O3	173.10565	5.536	172.09837	No results	Full match	Full match	178860843.2	57340641.45	214762933.6	200788388.1	109830545.3	260880109.6	274365027.7	174334510.8	175822071.4	113654147.9	165794753.1	228398790.9	289721276.3	83519626.99	112530137.8	95358980.97	83364011.26	371531359.4	197774629.9	252266226.2	32089860.63	41695637.4	95839307.69	177971734.9	49654594.69	175461931.5	47357879.93	51171196.09	82105797.62	38962369.05	391529958.2	75133918.32	157577650.6	107265283.6	167421273	173328846.7	138232137.1	125334359.6	146486215.9	142708878	91714740.02
Com_1808_neg	13,14-dihydro-15-keto Prostaglandin E2	C20 H32 O5	388.1968	4.886	387.18985	Invalid mass	No results	No results	132581738.6	174236219	113797207.7	197807720.4	50842920.89	182628386.1	62348095.12	30077947.6	168909172.7	197547217.4	139917131.9	202610340.4	200845059.1	199758280.9	131898630.9	161677496.3	165408506.9	172269022.9	165814961.8	42185339.94	104509341.2	120637669.2	146124854.6	130279685.2	181815675.9	145381359.3	181646508.9	85449058.81	106378959.3	87859269	159831118.8	138792313.5	169924151.3	147442408	195150720.4	210643505.9	107186186.7	236121058.7	258769814.8	187326982.7	134009160.2
Com_1850_neg	L-Argininosuccinate	C10 H18 N4 O6	290.12289	1.296	289.11572	No results	Full match	Full match	42890296.87	42192943.44	94185538.07	47042844.3	29391191.48	48552151.46	45806918.79	59884898.33	53467758.39	44629186.42	36135052.91	65014031.19	37667620.15	54956093.33	29426387.18	47062212.73	35965094.42	47177027.01	30356210.91	41077449.95	87781311.73	16232900.42	46915483.1	116891024.4	58700544.75	174192618.6	24473884.75	134107838.1	52541755.5	64639754.16	46482032.93	243912599.6	157281408.6	216864232.4	47792611.76	89769541.57	72260637.2	69066057.61	473615607.9	85123235.75	78256089.57
Com_1909_neg	1-(3-phenylpropanoyl)-4-piperidinecarboxylic acid	C15 H19 N O3	522.26568	8.976	521.25861	Invalid mass	No results	No results	90313310.16	188602408.3	40679994.22	52628157.07	151500633.7	98944500.8	106806341.9	313884703.9	14892725.37	264777620.4	3296703.298	91522865.02	43346134.43	119359062.9	42174973.14	43174245.09	70947583.03	87807273.49	71989985.34	48286237	16598360.97	14896200.14	39729708.94	62189310.32	16423043.84	40552992.33	19287451.83	8626915.324	18373965.14	23613335.31	61410308.06	4539623.596	24851568.76	13594033.65	23540954.56	11020528.75	19685444.12	35342775.37	8316544.946	10436057.52	62957297
Com_1935_neg	FAHFA (2:0/16:0)	C18 H34 O4	314.24613	10.31	313.23892	No results	Full match	Full match	8563735.548	5331928.212	7039890.804	24303547.34	3066531.268	3435138.051	4771518.811	52013508.4	373459156.9	105853015.6	4271072.622	136289510.8	25752905.5	1512373.155	4001807.819	24132393.74	1656431.901	3038561.152	96431479.72	322168556.8	2593437.757	52302811.5	7670132.792	55268124.64	61700048.21	101840664.5	38452133.76	39628519.43	37347140.75	20019477.06	6059529.552	9131754.93	50774639.01	36989210.71	46466349.18	19527195.65	90119213.65	10746713.51	5136563.494	27837138.41	45177163.82
Com_1938_neg	LPI 16:0	C25 H49 O12 P	572.3011	6.897	571.29346	No results	Invalid mass	No results	107292902.6	258109929.7	125849715.4	51653744.12	168362254.3	56080704.1	89533195.33	208389091.4	69249348.34	126216510.8	43431960.8	120300034.5	46784267.78	86670791.43	64439525.7	72864742.4	67876770.46	92408466.77	61041189.88	47139872.97	71825042.28	20774474.11	88292172.11	81031548.25	30059723.54	34715480.04	31997996.95	11910697.75	51310723.31	24869973.51	67960845.97	19975329.7	52379204.8	109369588.5	41886855.12	14362966.69	64990251.49	64637427.4	7332142.472	21744762.49	73526138.38
Com_1961_neg	Suberic acid	C8 H14 O4	174.08952	5.629	173.08217	No results	Full match	Full match	186145522.6	220619305.5	293297432.2	256254731.5	242287907	263498240.8	235477006.3	187007082	178144552.1	218129126.5	205507188.2	188422458	232690897.5	120787882	200225899	211143662.5	200008520.1	216216165	185187999.6	207706522.8	19526645	78423894.68	61451773.97	144289557.2	45984029.57	203198637.9	79575771.01	98719741.62	90116550.25	90100454.29	123470673.9	44492528.7	68206731.93	55848288.85	102843606.5	125446795.8	117583242.3	130831246.4	56409169.27	124135749.3	133590823.9
Com_1980_neg	D-(-)-Quinic acid	C7 H12 O6	192.06382	1.392	191.05647	No results	Full match	Full match	175109732.1	130929634.3	175160325.3	240761289.6	178860240.4	152932047.1	193397203.6	114061993.4	253246232.4	240061008.4	342090222.7	200410273.9	245052048.9	94074409.16	161680646.7	151568725.9	191014528.9	198549122.7	134885100.6	187348747.5	39041722.9	45018132.69	78118496.43	127741974.6	48935257.29	144495982.7	64477703.36	57836454.95	79909163.66	78001745.55	201053307.7	159900658.4	106514053.6	133825402.8	134105308.7	135030546.3	116110442.4	247592909.9	426109490.3	204901365.3	170346700.2
Com_2009_neg	3-Hydroxy-3-methylglutaric acid	C6 H10 O5	162.05325	3.204	161.04594	No results	Full match	No results	196616726.6	236070521.3	192866528.3	143654525.8	212546519.7	142823078.6	140443020.5	134704984	116693721.6	229568164.4	240114563.2	158680645.6	279091220.6	154023463.5	155310953.8	119787928.6	285989998.4	186854281.2	122804553.6	127125108.7	88894805.51	64680149.99	128186603.4	116022412.5	58868244.34	150863041	110378462.2	73699482.33	113529328.4	131059631	105253137.1	242691402	161175714.8	133568563	163441382.8	119194804.2	115511970.6	197742416.9	175863014.8	107250151	137321446.4
Com_2024_neg	Sulfoacetic acid	C2 H4 O5 S	139.97826	1.367	138.97096	No results	No results	Full match	191400332.7	220323644.8	142615738	158482940.3	242905663.9	239994439.4	135377419.8	195309873	150754714.1	203681458.9	135879702.1	206588987.1	31393785.88	85250791.55	118278184.5	15053218.13	83961860.54	58582798.66	168947267	216987869.7	9576817.25	67068410.94	60243832.93	110480226.9	14759451.13	49062292.58	74279499.09	14368606.41	90356905.08	82814653.65	143558083.9	33693303.9	74495008.74	41038693.53	78078451.74	111625801.5	100708337.4	139315984	56628176.03	79206140.44	107606891.9
Com_2028_neg	Homocysteic acid	C4 H9 N O5 S	183.02053	1.35	182.01321	No results	No results	Full match	195215876.1	162032742	211032128.7	210056552.2	221115078	253047540.8	194009304.3	144324971.2	112285876.5	149333456.9	154787676.5	131013462.3	146564594.8	100194163.4	141427464.1	166740210.3	143385994.6	155307244.8	146892358.6	194118788.6	11297709.28	33940860.66	28835253.22	66345022.66	8383077.246	101533757.6	33364186.44	12118816.1	53140989.75	71539295.26	167289004	34574481.63	79665213	56617637.47	80108788.53	132106218.6	94921458.41	246507755.1	48057916.37	121592181	151856043.5
Com_2046_neg	��-Lactose	C12 H22 O11	388.12222	1.373	387.11462	No results	Invalid mass	No results	167590139.3	206749845.1	311074012.9	171164378.5	158525498.4	179396620.1	145765461.9	51636965.05	123473672.6	133601043.3	196329531.6	67868462	174015195.4	73096181.23	62685263.35	161515573	98957873.73	126762888.4	140701999.9	210437453.6	22057659.16	19392408.65	74375646.07	60144460.48	8969637.06	52612457.34	14550341.56	8973361.494	57339227.42	26069299.54	44518738.64	77404361.36	42472192.86	85272254.74	85463110.34	163843278.1	84458179.93	62680048.55	32241370.61	157598619.2	67349307.75
Com_2131_neg	Liquiritigenin	C15 H12 O4	256.0742	5.729	255.06689	No results	Full match	No results	52681276.5	46788771.16	31029402.41	17162371.49	63184162.32	33092915.84	40304392.34	47332847.03	22848612.35	35645667.14	34573187.65	52372054.78	24980563.46	59253943.81	79414940.46	44552359.85	41800159.85	46184338.48	53718493.35	36867112.12	46911786.91	62446737.55	48369859.84	96156830.74	43169960.63	94729183.87	59738981.69	40645272.13	17738444.9	41104488.37	34145078.07	398442112	34812572.06	34560481.83	76160916.83	41268222.83	92945341.57	26383819.69	359430696.2	49703377.25	47629973.23
Com_2134_neg	N-Acetyl-��-D-glucosamine 1-phosphate	C8 H16 N O9 P	301.05644	1.332	300.04919	No results	Full match	Full match	131393804.8	119103976.7	111864422.6	120662006.8	111872815.3	83815201.18	126049040.9	46930248.29	135274941.2	102934385.4	276835549	293147401.7	271295810.9	144145289.8	319646634.8	195703338.6	259807446.1	147726488.9	146983740.7	85409287.26	46534116.49	7015003.674	28882856.46	55719980.47	7870186.994	158603763.4	16845666.67	42771553	15392130.38	18848264.7	142318013.5	249224167.1	119273282.5	81889328.77	63058042.16	52834972.27	55830160.52	171804889.6	60232701.71	51389098.12	119363156.6
Com_2234_neg	L-Threonic acid	C4 H8 O5	136.0375	1.363	135.0302	No results	Full match	No results	133813941.4	97897172.87	141588982.7	120811737.7	95917484.09	113606621.3	141442950.9	161846466.2	264599051.7	119981328.8	130638480.2	239527060	127001265.2	193687460.3	124563702.6	164721136.6	212021345.6	204781208.6	97526602.49	94032703.16	113133860.7	114250610.6	218485354.4	222272271.1	104492217.3	157923975.5	88551748.87	95954865.26	142061258.7	144567483	150409720.5	376108178	250540721	240633564	187866689.2	281487549.9	140629447.3	247585121.2	260676589.6	184716812.9	147008953.7
Com_2303_neg	Glycerophospho-N-palmitoyl ethanolamine	C21 H44 N O7 P	407.27569	6.088	406.26837	No results	Invalid mass	No results	20105617.77	13258859.19	9748257.798	8778570.361	11551412.88	7424055.434	11444445.22	34503810.24	10108410.85	29455287.81	9780807.41	18259372.35	10130566.99	36515297.11	16971913.39	20289930.33	16947586.78	14052785.47	72871895.88	16474692.23	4793156.023	154268737.4	36835476.9	27051830.94	32735954.74	34426424.12	34072025.57	27668228.87	102205309.5	104553553.1	9434394.089	8860856.133	14533888.91	10588862.29	32935526.03	13596016.87	35595899.37	22052456.46	7103517.936	14431705.96	29221001.89
Com_2327_neg	LPC 18:1	C26 H52 N O7 P	567.35429	9.482	566.34692	No results	Invalid mass	No results	69409284.57	45491661.82	215629195.8	127915180.3	47144100.98	30020239.99	91276463.53	64082892.49	173783066.5	25568359.35	57958879.19	104558939.4	107286459.4	13843531.46	84591330.05	27384346.69	131757656	269460174.4	72282280.52	247853191.3	37561469.14	1607284.83	3871120.819	2320161.732	8287903.924	188713667.6	5920774.459	149172119.3	30435789.24	5222273.194	3912890.831	83563837.76	8874257.53	174202092.9	41716733.45	15317615.96	96604936.5	6974836.562	11690291.83	256182861.9	69940460.58
Com_2371_neg	3-[4-(tert-butyl)anilino]-2-(3-thienylcarbonyl)acrylonitrile	C18 H18 N2 O S	310.11684	2.713	309.10919	Invalid mass	No match	No results	132797178.9	160115199.5	147219293.6	182446385.8	174935457	207268701	207787732.7	56547071.84	262789267.5	198806170.4	159243290.8	199169934.4	201450333.8	121571329.3	81977870.96	156082525.2	152052876.1	227319501.4	139348926.1	208012703.3	43949603.5	11621602.01	56955687.12	57384325.73	81847800.91	41467523.31	80789302.78	38751482.76	35887127.82	33497529.89	179369383.9	133161085	128478258.6	77633059.27	86561170.88	174923303.3	53280028.25	171388931.4	203059110.4	145394285.2	120785765.8
Com_2421_neg	D-Mannitol 1-phosphate	C6 H15 O9 P	262.04557	1.34	261.0383	No results	Full match	No results	150939609.1	142408779.2	105937980.1	159916526.9	80613462.9	59526180.86	61503089.09	13788523.7	293794420.4	73943344.33	233089673.5	212287119.3	242846048	64800683.51	218612886.5	107055667.9	64575060.14	55992560.24	111766067.7	181574255.4	34316023.36	58072932.6	88237917.32	185534461.5	38680807.27	374141239.1	45059575.25	92307296.24	23414520.15	35872852.89	224142311.1	92468754.54	118542103.7	80310044.73	193517795.7	125477667.9	207121455.6	265139372.6	48050844.52	125952201.2	114830421.2
Com_2614_neg	4-Hydroxy-L-Glutamic Acid	C5 H7 N O5	161.03287	1.481	160.02559	No results	No results	Full match	9101128.879	174338919.9	11051655.57	145975330.6	6391621.238	6857761.692	9770189.391	4701550.065	136252315.9	9260510.363	6778770.982	7440479.436	21412786.64	3870332.49	5330411.108	11555194.24	4546402.685	6544415.332	5009202.813	8030219.582	560802.6382	3992952.988	5021160.509	17997342.69	1138268.356	11941173.5	4352434.74	1235920.541	1671247.942	1236604.654	18731876.01	2473838.635	2698344.004	2259124.022	9965990.508	11460383.46	12847248.32	28628933.53	5376429.371	5514128.609	12076447.53
Com_2643_neg	DL-Dihydroorotic acid	C5 H6 N2 O4	158.03314	1.422	157.02586	No results	Full match	Full match	35378421.86	33670385.47	7954504.576	24962455.76	8925098.256	35227930.93	26962371.31	10164552.6	126666603.5	27688919.05	72800168.33	151904664.3	43906921.11	75247787.23	98193894.42	55366766.52	52544909.65	55588854.06	26662654.75	24258870.38	14721346.03	54202148.01	64241664.24	51871592.59	18687833.91	92578882.77	69668197.83	28785479.37	37308081.11	42797398.93	205080163.4	16017120.52	41504253.79	31136293.92	117204116.4	259245558.6	110070533.1	87093606.32	6084195.647	239842446.3	59485971.42
Com_2673_neg	acetoacetate	C4 H6 O3	102.03189	2.441	101.02461	No results	No results	Full match	89281280.77	72133383.66	99913310.06	78373745.53	66506366.84	77265554.32	61965515.58	64162965.9	137275382.8	75692717.65	87749409.18	102898285.8	79722928.09	98127047.78	75417564.46	86012151.74	85504663.47	105667190.4	70127585.86	89945227.36	48341427.09	66811771.21	180401719.1	157914618.9	68877564.1	134050015.6	62615529.37	83774727.53	61536621.14	81217425.67	96244894.41	225694525.8	169288158.3	252542519.7	137837455.4	195428980.8	105913579.5	118262663.7	143640311.8	132400654.3	91915828.43
Com_2684_neg	L-Methionine sulfone	C5 H11 N O4 S	181.0412	1.327	180.03401	No results	No results	Full match	144582335.5	143810507.2	142702035.8	141110406.7	167921534.4	122673709.6	137526790.1	141134585.9	114251138.7	101254800.6	152674318.5	125279876.9	163441727.6	107907316.6	163628639.3	183361237.7	132607534.6	117338694.5	150212440.6	164144767	8248009.438	37934249.55	34770498.68	63300366.3	9486758.954	98375993.6	55097562.89	17218708.86	48743180.3	61123371.71	132155841.3	36970681.3	73901465.31	42846143.09	86786168	85563465.93	97163230.37	122113839.3	36672700.02	84440978.31	99874771.61
Com_2696_neg	LPA 4:0	C7 H15 O7 P	242.0565	5.222	241.0493	No results	Full match	No results	4751345.515	28675431.83	10184568.77	44871389.8	18212842.86	7943443.403	15341946.25	2179535.93	1311264.875	3475355.863	192116866.9	11099395.24	214440784.5	887544.6303	17986850.88	37078961.88	5369620.022	1306038.667	1790182.882	8252112.984	612880.9953	536502.7588	704245.1183	3068107.759	600889.1921	4242591.092	813855.9391	667492.1471	701667.4879	925687.4077	26395075.52	1012963.164	1180970.122	2581045.916	947274.2523	2749221.931	758667.8413	16361616.99	1345055.609	2885386.416	5737007.007
Com_2724_neg	LPC 20:4	C28 H50 N O7 P	589.33915	9.038	588.33179	No results	Invalid mass	No results	22911144.41	16580194.98	16454771.39	18283683.22	9162556.239	11097402.42	13208057.77	29305609.41	126134224.9	13602368.97	31085075.97	42773581.29	19290999.09	29395583.87	23632645.73	15315277	22970579.36	112380745.5	17929184.2	58261174.9	15433214.1	17617589.17	54559565.6	47724763.9	84502981.32	81859899.86	38551307.53	187280594.9	81032047.54	61318980.28	24400555.07	287092400.4	131491077.5	236290769	65585539.46	156648399.7	75994831.12	19662320.99	89440677.52	162531195.2	55351392.22
Com_2751_neg	Protocatechuic acid	C7 H6 O4	154.02714	5.351	153.0199	No results	Full match	Full match	85312125.51	104470934.5	164427287.7	174246423.7	141502788.9	148443872.2	151394876.3	109584200.9	190082765	172129152.9	184987482.3	104253958.9	171079362.5	61465301.57	103854370.1	137242425.4	117626056.7	109151009.3	116868210.7	203646754.4	6119525.002	7824216.168	25096795.79	59899381.05	2196306.529	83701987.18	19361249.59	3623433.77	52313757.58	55278156.03	96736396.62	24849179.45	39794573.68	39494775.26	60159848.43	84207160.2	45064721.91	128517561.8	29063597.65	96737101.87	82539768.49
Com_2801_neg	19(R)-hydroxy Prostaglandin A2	C20 H30 O5	332.1993	6.951	331.19208	Invalid mass	No results	No results	22574030.6	68039023.23	132006051.4	15560276.68	22944728.2	45583586.8	20188220.55	39898038.94	46375472.52	100931380.2	146918941.1	97793765.26	134845258.6	89729637.42	74046171.56	135163612.8	126254071.9	110438501.1	86748699.25	199155898.1	13567489.27	10347698.93	39645750.6	32382407.08	15743577.24	30003977.22	37976201.33	12773934.94	47623525.16	40006181.69	68377237.91	58792073.47	33157980.11	38824598.02	42956719.1	53835615.93	41085158.73	75017446.75	88865421.71	43188866.14	63234044.22
Com_2835_neg	3-amino-1H-pyrazolo[4,3-c]pyridine-4,6-diol	C6 H6 N4 O2	120.04405	4.888	119.03671	Invalid mass	Invalid mass	No match	55713221.1	11854066.96	45313413.94	44724328.94	37099682.55	49835860.01	43700350.71	47200444.09	194288773.3	63903390.14	43769654.05	62024434	43306938.28	54770020.26	73960268.86	40358198.48	48896434.76	68165268.46	37782823.44	47730033.39	22675344.34	83601511.99	165811058.5	196579418.5	128092140.9	181092674.9	82536021.42	133314630	70061823.63	91132494.27	171176828	103436548.7	169121487.6	110875091.2	144351409.1	174447340.4	156952711.3	168727622.8	89241105.47	165477752.1	72526008.61
Com_2851_neg	N-Isobutyrylglycine	C6 H11 N O3	145.07438	4.875	144.06708	No results	Full match	Full match	107759159.5	112921651.4	78076777.01	68540460.24	60941108.92	77456446.8	108650390.8	152587536.9	98705194.76	78343814.53	77432236.06	58557539.65	63359750.45	80084993.03	103351591	158510799	182278917.7	95501657.81	91163067.14	129315091	15176738.37	28360825.35	127853708.3	81729400.07	39036826.14	80435935.15	48541839.2	53104695.35	69549710.96	83938021.17	107002606.8	47955973.44	99991427.03	55756078.83	101415051.3	100149696.5	79013648.93	115180494.3	22582384.45	92159727.16	79006487.21
Com_2877_neg	13,14-dihydro-19(R)-hydroxy Prostaglandin E1	C20 H36 O6	372.25212	6.235	371.24478	Full match	No results	No results	115175825.1	78115725.01	123696301.9	95136217.14	65198584.58	80905280.14	75173204.33	80830496.31	188768687.3	95902681.05	83686503.95	104156944.6	84334544.32	72320867.99	82903277.58	94734409.67	67302512.08	117285660.3	80031269.42	121200048.8	22394365.58	115036919.3	95879909.17	181212210.9	60879430.06	154740789.9	67547145.41	60017540.01	67201281.31	82999144.21	108781661.4	76683666.64	137552275.1	61266840.85	116641750	178598403.6	113984029.7	90938153.62	64082418.16	134306938.9	87119843.66
Com_2944_neg	LPC 16:1	C24 H48 N O7 P	539.32327	8.817	538.31592	No results	Invalid mass	No results	119374222.5	88270261.42	68414288.8	97552404.29	41703708.57	39022665.32	102140966.3	121315186.2	44664700.75	75200798.29	103162586.6	185202510.5	120165193.5	88957476.23	110577604.1	71538159.89	143261352.8	172212484.2	81693923.55	133583322.6	115897972.1	1191709.309	23320759.73	28080107.65	20383924.93	160212761.2	26437110.4	109585916.2	83552036.47	70289782.91	29031086.27	217932867	75674510.66	209673518.4	76289227.34	124495854.4	103572710.9	25714949.79	166369651.3	221186775.6	112674141.2
Com_2995_neg	N1-(2-methyl-3-nitrophenyl)cyclohexane-1-carboxamide	C14 H18 N2 O3	262.13585	5.139	261.12848	Invalid mass	No results	No results	18173110.6	83187221.33	32986283.6	166751908.9	90926499.81	109247284	132341957.2	29858891.59	7998531.677	80424249.71	81699351.22	61590533.18	153435399.6	13901374.3	60244162.72	47958514.12	21418861.91	58927497.87	113336558	34272737.15	7995275.124	8434916.529	15177216.3	12623755.15	16208418.3	9863886.229	14127014.75	16614301.84	5164877.654	19483536.29	87410964.79	27824067.65	28769778.29	19723785.43	5884094.037	22661155.72	12450601.85	28225771.24	28719305.26	22676598.08	43205476.04
Com_3007_neg	Ferulic acid	C10 H10 O4	194.05833	5.554	193.05104	No results	Full match	Full match	41880070.71	33639350.91	113461196.1	33119988.33	31390930.01	45293281.66	60145968.51	107077588.3	46256831	81103445	29850140.66	27305428.9	35915836.32	78120977.47	18536981.13	75676764.92	69494515.93	52310747.58	54804121.51	65685068.75	85777385.37	23488997.36	47695921.53	34166453.1	2183901.917	109787046.9	26948410.45	4610534.81	111436803.7	109725099.7	19390373.49	120755054.6	33957350.61	121110668.6	198022836.6	37576846.98	137526435.9	5705379.401	98682798.72	43381353.04	48977041.3
Com_3033_neg	2-(1-{2-[(3-furylmethyl)amino]-2-oxoethyl}cyclohexyl)acetic acid	C15 H21 N O4	279.14764	5.856	278.14047	Full match	No results	No results	66667090.8	83171763.94	96625336.32	135233814.4	72414218.52	130375668.2	156274338.2	7063065.441	44143240.65	58315589.96	123190429.3	67449646.59	124095945.4	47362522.82	77192000	91448116.08	75821970.14	155659369.1	66499156.9	161731824.1	1447849.126	9771748.666	17142483.31	24864170.23	738271.9564	24042774.71	6547298.917	611421.2828	21749915.43	19839211.55	143563426.8	1658275.65	11216434.92	10122798.33	46678435.2	50055906.85	40083834.85	90068223.14	2432043.137	53348005.61	55093493.99
Com_3167_neg	2-Furoic acid	C5 H4 O3	112.01633	1.91	111.00915	No results	No results	Full match	25054257.16	15174802.75	38647917.24	20598642.99	24400499.99	19836500.42	15806986.77	30024147.95	142260625.9	22463082.2	30818009.75	64313905.36	19353976.88	35572553.4	16845604.72	32989568.11	24210567.22	36968766.36	14736621.33	29762156.69	34908622.02	32405041	114577809.8	190690338.9	37796389.2	39495582.9	28581283.7	27988875.14	27639747.05	46438825.2	19062725.55	213579223.7	109689305.2	80445172.75	44253210.75	80074543.84	22178935.17	114527245.4	189732663.5	35846107.09	20730785.67
Com_3294_neg	D-Ribose-1-phosphate	C5 H11 O8 P	230.01947	1.334	229.01208	No results	Full match	Full match	49833549.91	53439920.02	79074031.2	88295230.49	63423823.53	48319623.61	52089342.17	35302746.58	77600420.3	51658256.35	169792202.3	109962041.4	136563283.4	38928394.82	86866515.4	51513361.95	82503874.98	45599102.52	54121948.98	77241736.93	94552423.52	64411836.23	77565707.31	95936744.57	44367322.38	259592945.7	33094725.33	89468835.76	54833583.05	54309021.14	102825879.8	226808974.7	201364470.2	210888854	143725126	98639400.77	109268423.2	108098595.4	105912351.1	92844983.19	84274876.14
Com_3406_neg	N2-Acetyl- L-lysine	C8 H16 N2 O3	188.11663	1.433	187.10939	No results	Full match	Full match	76625198.75	85891535.28	83594597.96	113811148	77989763.11	93829550.86	113093327.8	142115155.2	145722902.7	120820001.7	100394830.5	104240243.9	127861246	68074747.87	106712594.3	97294033.91	87712401.29	141760387.9	93573706.82	89719467.09	40248201.29	75420068.84	132957836.6	146553192.7	56435599.71	192718120.7	48111417.27	80881238.79	74368187.16	85186377.76	168082343.3	78329916.89	122679625.1	90691778.08	96540034.17	117181314.6	100617906.6	106857123.3	63368100.77	127441480.1	80264561.11
Com_3407_neg	LPG 22:6	C28 H45 O9 P	556.28083	9.165	555.27338	No results	Full match	No results	21972805.23	9104947.568	21861403.74	13433424.13	10592461.03	12381213.36	10021285.87	12207700.75	23694222.79	28479730.22	21159945.85	20084098.55	19971105.03	9088587.811	7332723.085	3196485.156	7052111.033	11991108.11	20138592.99	17072067.12	8852830.262	17329842.8	14505876.31	20687343.52	5379763.55	145800167	5974542.315	190578913.7	9328761.997	56017035.67	8901382.916	11154478.45	29748025.59	90127116.12	5547717.235	3742230.47	11789528.25	14394476.08	41814699.68	40257756.92	16371246.39
Com_3443_neg	1-benzyl-3-(2-methylphenyl)-3,7-dihydro-1H-purine-2,6-dione	C19 H16 N4 O2	332.12998	6.439	331.12277	Invalid mass	No results	No results	70692210.88	123577134.2	44017503.25	62545116.31	102184376.5	73033372.28	62500842.7	112140270.7	53076032.91	69386012.06	57470204.56	63647793.77	61590595.73	61455528.33	48563762.3	67031051.11	71179641.69	70557960.33	54044060.41	61872655.79	16957878.87	65298426.95	54740537.25	106862086	92068480.65	69827771.93	74469872.26	49775851.54	67022874.83	67570264.36	36711630.19	30954898.7	23884685.13	14958824.15	46629726.35	31357097.64	43714524.38	34748299.5	22852012.49	40867828.38	55057930.46
Com_3538_neg	L-Dihydroorotic Acid	C5 H6 N2 O4	158.03293	1.888	157.02548	No results	No results	Full match	4898994.867	5182939.053	9710933.429	5197710.294	3534114.224	9461511.006	6013024.278	16486206.49	17042130.88	2969400.487	8937624.782	10631372.27	5373966.362	10871472.15	7779829.641	7938821.218	8871699.816	16210055.1	4369956.877	6856241.22	6348673.004	8328983.772	22389315.05	21808531.3	17249352.26	5535598.295	1825675.416	13605649.79	10682801.14	20396168.63	41689622.52	57627050.52	205662867.9	158984747.8	39422109.5	105478252.5	14929903.03	18629402.44	14429659.1	51571916.76	29349163.69
Com_3724_neg	(��)11(12)-DiHET	C20 H34 O4	374.21697	5.184	373.20969	Invalid mass	No results	No results	72931761.36	73311789.6	79225282.87	107186342.2	70088703.84	85339478.54	108806588.4	53640341.86	101424862.7	73799726.44	76321953.79	47922274.53	82072217.59	66026591.46	62547678.62	71033073.77	90384440.95	92971761.5	67358294.54	61809489.71	87304002.95	18802575.51	48750619.08	56278181.9	48395570.22	59033323.91	39590009.96	70529892.23	49384874.26	43534707.16	92373725.91	109266101.1	101598776.7	114271939.4	74094237.08	110720474.5	55819714.47	82724828.18	137089993.3	112167053	72180557.73
Com_3831_neg	2-Hydroxymyristic acid	C14 H28 O3	244.20423	8.671	243.1969	No results	Full match	No results	21695335.56	19610621.43	21445383.35	30373676.22	16401010	19862389.05	28403745.66	30802309.13	70910813.19	46951034.62	18790629.23	19567301.72	35110201.55	13675653.47	13813780.08	25856555.81	10602065.61	16412117.51	18125887.61	20461763.38	12747969.86	80889650.8	81949672.32	85184524.01	77297708.36	99043920.24	70978914.58	50480100.18	51620968.74	39933687.67	35823045.25	12633943.6	32888492.79	18844993.84	87304349.06	44347649.13	130105537.5	32215551.24	9232167.5	67437827.03	36635378.61
Com_3892_neg	Myristic Acid	C14 H28 O2	228.20934	9.492	227.20198	Full match	No results	Full match	28317226.46	27237937.35	83772135.53	94177580.45	40913694.14	44744104.91	66466114.9	56068949.12	80739565.69	51278482.44	107544440.1	41057098.85	86193485.18	23979592.17	39286847.15	33372202.1	57071589.67	67606584.63	39311962.26	84872777.2	33225573.82	80117014.67	109221955.4	67120501.87	47862520.21	120742562.5	36596792.2	140432565	97343316.21	71752373.52	26654545.75	160245016.2	102576890.9	131103404.3	131832179.1	78700366.79	110904311.3	55410245.62	85113911.74	113168549.1	84293044.93
Com_3940_neg	LPS 20:4	C26 H44 N O9 P	545.26679	7.18	544.25922	No results	Invalid mass	No results	28015307.54	49398504.02	27542283.63	34755467.04	22798805.97	34870557.29	18827352.27	56307626.33	25769473.99	7120473.775	33047685.36	49482751.13	11778312.88	55214612.04	42378421.73	37819923.72	77291948.63	69884478.11	28200359.56	38382774.73	25274634.27	58042062.91	54266036.24	57088769.81	67725364.86	25088428.66	68823688.49	52291630.38	52598006.09	49669280.18	33502319.27	48015416.41	28705822.75	19028191.98	85188241.42	73003135.28	73191355.58	41647731.74	62143245.78	55204072.83	26942665.66
Com_3972_neg	DL-Norvaline	C5 H11 N O2	117.0793	1.504	116.07198	No results	No results	Full match	68329890.68	62928632.4	70061442.58	74161778.36	45720222.18	77231742.26	78993105.72	104722659.9	137224412.6	77457420.76	79352855.79	66537674.03	75641799.42	65937837.9	61321275.81	80831350.52	75358941.47	95527500.27	60276312.23	76860943.54	49787836.51	53297438.42	112050642.7	120664513.6	70078087.81	99988277.91	49292271.96	67559832.61	70347938.37	74152862.28	142768339.6	117353780.1	135852084.8	146068554	98955156.67	149246647	92219333.53	125164483.7	149976242.5	117026747.4	70445206.38
Com_3999_neg	Tyrosol	C8 H10 O2	138.06858	5.413	137.06137	No results	Full match	No results	32638015.62	46302004.56	77603995.5	86202717.52	63790745.04	91132248.37	62311566.42	36082845.31	158547718.9	80494531.16	80238417.57	46191340.19	99389626.6	29365313.34	69121065.92	80301001	52658884.66	59626249.02	68148693.6	86602939.2	1635572.576	5516522.383	9162131.994	22010346.43	2101611.191	30318047.92	15076157.37	2981678.391	7767842.349	16357891.45	28587232.83	16962725.66	5448801.466	8741721.131	24835540.31	42814294.82	28998422.59	68612072.03	13705320.58	48048018.58	48256793.36
Com_4002_neg	Phloretin	C15 H14 O5	274.08481	5.695	273.07751	No results	Full match	No results	1756877.665	1177756.504	2544537.458	1855422.283	2478946.377	1757269.808	1951322.219	1457614.135	2352026.929	2824674.406	1166001.524	1671579.628	2772928.426	4055039.265	5293579	3026527.246	6220748.305	2712871.675	1201799.394	2396457.004	3242406.423	484683.5291	1927035.288	1509102.051	600794.8939	1540687.908	1873916.56	757717.8419	3016403.833	3155891.391	1444382.799	92425113.81	2809342.024	3441607.229	1017875.657	2043550.721	1134407.417	2637017.008	179645686	2082233.29	3820946.825
Com_4025_neg	Tyrosylalanine	C12 H16 N2 O4	252.11157	2.901	251.10417	No results	Full match	No results	29549341.62	55562227.19	50162776.75	105734405.6	64119820.74	107616937.3	92431823.65	12907874.13	40764552.68	34101452.54	37633119.68	58038671.49	56225754.66	18344842.9	23918511.7	33102688.28	35674047.05	66803436.16	28064181.92	36123490.71	13727024.89	3988688.059	8580070.45	8018143.474	18188202.58	4887964.462	8877153.417	12561490.77	5205303.525	5993026.155	37608364.54	25009632.31	30006799.58	31779177.22	8098443.047	35924955.43	6327578.201	18980326.59	81054603.52	23503101.83	28993413.68
Com_4045_neg	N1-(6-methyl-4-oxo-3,4-dihydroquinazolin-2-yl)-4-nitrobenzamide	C16 H12 N4 O4	324.0885	5.791	323.08112	Invalid mass	No results	No results	78701992.61	87002830.05	109476112.2	65115408.98	87056015.7	107018843.3	57874726.43	70454718.02	40779559.67	83745472.93	61065559.17	73743295.3	48914633.6	66610260.63	50768280.2	73522439.25	68673460.34	80613729.45	54211551.69	81690737.37	2342031.485	10543358.87	16404112.74	23545844.11	4537118.055	17175176.52	25018191.08	3613832.27	65610251.16	50990297.57	45933844.89	9649744.772	44632013.9	28815020.34	44196583.13	59771335.09	87067030.76	61034577.02	18093138.73	62029214.37	46888739.95
Com_4085_neg	15(S)-HpETE	C20 H32 O4	336.23077	7.417	335.22348	Full match	Partial match	Full match	83115173.01	66788269.33	100014778.7	87064509.17	51865438.34	76663697.45	84881094.5	66313417.99	117147194.9	56008553.17	79292666.58	58017030.16	79783165.17	53540071.31	51653417.8	76778663	68321071.51	94135645.55	71207125.38	126832295.5	7166437.893	14581565.15	54863836.89	98603947.12	11012021.44	81603223.88	8171192.883	19003562.28	30834373.88	38987657.42	74698961.19	91136658.07	105127613.8	63598180.18	89924032.8	135496442.8	74984863.04	62444141.98	67129925.68	116901883.8	47687082.06
Com_4130_neg	3,4-dihydro-2H,6H-[1,3]thiazino[2,3-b]quinazolin-6-one	C11 H10 N2 O S	219.05354	4.753	218.04636	Invalid mass	No results	No results	26707264.21	23414227.68	67147339.51	28354175.75	34266245.9	42995194.89	38228963.83	73079931.84	34517468.42	37067076.37	21324233.86	22056148.63	21009661.54	30484402.48	7834602.102	55390858.01	46794362.64	56678798.8	22228172.52	72183142.73	17881888.41	46201989.94	52235725.65	53461313.48	15457967.5	74087223.81	24918132.95	15740449.05	60652185.17	55750233.64	15211749.91	67487339.42	75743964.83	64253860.05	75205063.22	151491180	33360955.26	28372992.63	11183619.55	136907991.3	38233242.02
Com_4153_neg	2,4-Dihydroxybenzoic acid	C7 H6 O4	154.02717	5.024	153.01984	No results	Full match	Full match	57584165.11	22219131.66	18885067.59	17562468.21	31974382.51	12179219.21	106987079.2	47714446.6	42436657.65	12224467.14	10461628.96	45257657.36	12712372.04	9616350.702	12234027.28	12725559.02	22403845.1	84460573.74	15778253.01	19057728.39	33884725.56	4703290.906	16626010.57	58234426.37	3615098.279	77938058.45	3960128.454	5730509.175	22261731.54	18048296.79	11729616.49	88616997.25	45532627.86	33722620.84	43040654.57	19212859.18	30142876.53	27974601.69	76952969.17	19770784.05	29088481.94
Com_4234_neg	Glyceraldehyde 3-phosphate	C3 H7 O6 P	169.99826	1.32	168.99123	No results	No results	Full match	9824027.094	7501213.125	6620044.633	8482910.225	4995253.6	4777281.844	7607738.861	5144283.081	14794710.17	7909862.198	24945839.22	13411317.57	16120498.03	4738600.405	15601112.11	6405358.937	8433757.817	5828377.394	4765965.893	5612210.407	4358682.364	72147276.48	10457051.52	23043125.35	9388102.474	118911995.1	9175993.08	41739654.74	6762570.917	7996620.175	18908042.53	7760956.125	36875560.75	26153614.14	52406893.8	23909064.47	64967033.15	14077651.22	7179890.451	41833798.94	9529919.469
Com_4324_neg	��-D-Glucose-1,6-bisphosphate	C6 H14 O12 P2	339.99637	1.343	338.98917	No results	Full match	Full match	7062525.771	2331112.494	2347274.763	2248443.459	2059606.509	2620598.675	980392.6438	1910660.385	16301950.07	5269349.571	9601235.021	3854174.965	2813301.779	2654672.254	11499770.69	3494078.969	2392736.163	2547884.894	2000586.254	2845994.676	2248298.613	70247345.08	7629212.788	19735430.44	7290845.471	103753003.6	7403950.246	38721061.75	4230069.714	5313546.537	9764767.818	1718208.755	32778569.75	18386805.95	49247692.35	19553774.19	61855227.06	5450103.472	3283793.645	37646882.88	6390764.903
Com_4330_neg	4-Hydroxy-2-Oxoglutaric Acid	C5 H6 O6	162.01683	1.413	161.0097	No results	No results	Full match	27636795.28	45040252.04	26383973.43	60513746.65	33854813.64	26998450.94	32783493.57	38102296.7	143714492.4	25916863.44	83495405.68	38357771.91	44207950.7	34810607.46	82616287.05	32359732.21	34219198.24	42437901.22	45302633.91	30922062.41	17214065.22	7704245.366	58492886.54	76574314.2	65084832.87	30997400.21	17862308.08	46256608.07	35440726.17	28508319.44	52076783.12	56816520.43	58439947.33	39533378.12	33821709.57	73127925.52	30950616.65	69479171.65	46652764.74	95012023.54	50048326.15
Com_4371_neg	FAHFA (18:1/20:3)	C38 H66 O4	586.49443	10.58	585.48737	No results	Full match	No results	46925865.57	44920766.59	86582069.19	52358962.16	34274451.66	41488270.81	62846451.84	51904758.02	84027157.92	29785162.3	50794482.78	18375116.04	52972603.62	13999831.35	28531935.95	568019.527	32713184.56	34075812.49	48700789.03	93404040.25	63641196.92	60737052.18	39737694.42	12203450.08	40317271.42	154056973.3	23725959.86	118204739.8	79555776.52	33557295.44	5013919.911	151486946.2	50900296.82	156306019.8	104094592.1	36041259.54	109441099.8	21521184.35	65524527.49	121901320.2	90585092.44
Com_4413_neg	N-Acetyl-Asp-Glu	C11 H16 N2 O8	304.09096	3.977	303.08368	No results	No results	Full match	64319932.99	54983782.73	53132839.8	82006307.61	92289557.97	2669301.229	24324406.81	35059403.84	52456904.05	45717274.01	107353651.6	49345489.86	77496576.62	55640738.13	75718156.9	60002398.17	27053588.8	69571234.9	37529885.21	90081483	32674183.42	11598667	25070490.61	24929939.92	126708.4421	23601761.19	21295113.77	86347.2847	40805240.25	29185992.14	120877084.4	24668618.06	60873175.99	61135864.9	47228755.85	63874396.48	46924229.45	69661782.74	20389341.64	75203803.82	46522398.77
Com_4414_neg	D-Proline	C5 H9 N O2	115.06363	1.436	114.05642	No results	No results	Full match	57068294.32	69554151.75	73430656.8	83674060.75	56773224.81	67955536.46	72589575.59	110258988.3	69979655.27	70901346.11	74174415.61	75327212.26	78958404.56	58388732.41	63927258.81	67362166.7	73071448.95	119576077.9	65896625.51	83372474.82	27136711.86	31711489.89	61446786.24	60950733.48	43409493.13	76846009.46	32893537	43281068.34	63365004.81	59582217.59	100902534.3	92124690.74	107355105	72703373	52471182.95	79663385.36	61089666.12	54026134.34	57529157.66	82859078.6	65485489.68
Com_4447_neg	2-(1H-1,2,3-benzotriazol-1-yl)-N-(2,3-dihydro-1H-inden-2-yl)acetamide	C17 H16 N4 O	292.1349	6.618	291.12781	Invalid mass	No results	No results	49978551.95	27734491.14	49906407.32	81675341.71	24209888.61	73985966.47	58949619.34	15619003.59	8749480.221	41165580.58	62282637.65	94054242.19	67565284.18	44241061.6	53190008.17	69004021.93	23515566.57	52022909.95	67126876.34	114657050.7	1511934.849	11400167.61	8203432.954	29876154.37	3547544.66	22752605.19	19410043.54	3281566.837	14310461.44	10667702.97	81659511.23	1583405.601	25224175.77	15864572.11	31693243.32	26036461.87	45726192.99	56088905.85	5873159.217	16799713.9	31184347.61
Com_4464_neg	11-keto Testosterone (CRM)	C19 H26 O3	348.19398	6.496	347.18671	Invalid mass	No results	No results	64760949.73	74882496.72	87942460.21	61619058.78	77825087.72	95051513.02	79436419.01	81237720.39	75990195.79	91433260.79	90548272.53	87512470.37	93682445.24	58751153.66	79141961.29	84254738.62	69489849.41	88390748.8	72768015.38	109302476.9	6121618.779	24589086.27	30859167.34	49752029.85	15457873.24	35655875.1	24562432.4	13856335.16	31562923.31	33056837.31	62157531.13	17032105.99	37666822.26	24056447.49	45879094.78	46031372.27	43468819.64	58196200.57	25236100.56	41989000.83	54352746.42
Com_4519_neg	Prostaglandin K1	C20 H32 O5	334.21509	7.545	333.20807	Invalid mass	Invalid mass	No match	82060307.66	90185650.63	74661114.53	68030113.28	70910786.92	76585617.05	67758188.06	86186284.37	87400321.84	94523849.95	45172621.83	90165951.74	72334511.65	47897661.72	59403201.24	59514193.03	43617409.42	90726330.72	86637654.67	88610254.61	4330294.675	35234494.32	58712031.07	82047586.13	54129241.72	55604789.01	51206945.65	22262979.4	78257303.51	77879918.51	100239875.3	7754875.253	57193117.5	31932818.34	94446219.71	75629800.77	93386887.9	69118346.5	6040068.235	71603956.17	72415561.01
Com_4528_neg	Pyrogallol	C6 H6 O3	126.03221	5.736	125.02493	No results	No results	Full match	787970.6456	737243.482	1686145.072	1073475.765	910009.0985	1181713.486	878347.0797	1043846.417	1223340.136	1101630.394	1135891.009	815753.5056	888932.8774	959239.0876	1098395.105	1515927.406	941384.6756	1115459.756	972704.8595	948306.3056	420943.1622	778668.6912	1490725.31	1449826.62	547020.333	1711237.108	701005.2057	1057433.003	1481607.581	1075362.167	1155234.914	986887.4149	984048.3451	926892.3396	120971457.9	1476024.451	1384972.341	1184348.925	782538.4863	825015.0342	793905.6188
Com_4535_neg	Hematoxylin	C16 H14 O6	302.07961	5.74	301.07227	No results	Full match	No results	51038907.86	43812348.66	29651624.91	12427722.77	57816626.95	30734142.3	37199360.43	45723933.39	3665303.19	32151683.38	33063099.88	50103820.38	23348162.4	53815223.9	77115089.9	42552115.75	36998942.45	20933312.21	52547985.52	31537235.41	5628691.909	50526245.28	40441695.94	82935839.23	40208982.5	93231704.71	58108081.76	35477904.61	8145568.659	39269908.28	32573880.54	18343097.72	32642244.53	29224499.05	69476965.06	32245707.52	81895597.05	23747694.03	25876855.36	40907170.18	34659764.24
Com_4573_neg	5-(3-chloro-4-methylanilino)-1-methyl-1H-pyrazol-3-ol	C11 H12 Cl N3 O	237.06801	4.913	236.06068	Full match	No results	No results	32950844.82	60493476.51	40495380.16	19837077.18	32278531.87	26335646.75	44862886.52	105620721.2	7202747.451	57826339.82	28069717.62	70919905.07	27429714.79	41196406.07	78198611.91	43680194.27	86133608.39	35318566.86	42038112.16	12095833.79	6686109.265	24649017.64	20724319.58	44196810.94	23331363.67	35226351.94	28993094.25	18554782.37	41507764.84	42744439.74	16728557.89	10527488.92	17259853.57	12450760.75	24045729.34	27467042.4	26494139.9	28247819.07	17891569.27	37802239.9	24242151.26
Com_4579_neg	Naringenin	C15 H12 O5	272.06913	5.828	271.06189	No results	Full match	No results	2528205.736	2380090.636	12010735.03	6260201.458	6264964.419	2270258.504	5422018.629	2604965.223	3352630.711	7423222.268	7695785.465	3664622.195	3082735.383	11845079.09	2292074.789	1623998.308	8827608.061	3310309.638	2612594.754	10247356.95	47046153.94	1045997.049	20396263.66	1736958.811	6472102.956	3490064.985	11542721.32	8452162.241	27822615.18	30856413.81	2048841.814	51984984.03	20774399.66	29443604.55	3998103.878	2432834.196	2881466.063	1972540.76	152912705.7	2316070.46	11150253.42
Com_4616_neg	2-Deoxycytidine-5-monophosphoric acid	C9 H14 N3 O7 P	307.05736	1.419	306.05008	No results	Full match	Full match	5727240.808	4323237.843	8477253.224	3787778.561	3603138.396	2417130.8	3519428.846	4471890.626	4681494.239	7653481.594	6736884.979	17662390.44	6744719.442	3687249.509	4918906.932	5022074.257	9868328.319	12005218.53	4984998.198	4607913.3	67607205.14	910611.7824	3719863.959	7378866.224	859132.0622	13677450.17	1684553.94	3219995.274	1778743.994	2564120.506	11131762.31	5390711.871	16280734.75	21910856.03	6032599.716	4247875.471	9755389.408	10273412.61	8669717.358	8516688.681	7550482.058
Com_4617_neg	Cyclocytidine	C9 H12 Cl N3 O4	261.05154	1.419	306.04974	No results	No results	Full match	3648351.993	2753977.689	8477253.224	2412880.814	2295261.818	1539754.354	2241937.379	2848672.096	2982193.243	7653481.594	4291512.889	11251249.87	4296503.578	2348842.06	3133429.257	3132109.522	6286296.753	7647532.979	3175530.543	2935320.905	67607205.14	910611.7824	2369618.031	4700466.105	500056.8973	8712773.614	957238.9504	2051192.987	1133090.857	1633389.353	7091126.174	3706044.502	9359320.022	13957596.33	3842870.928	2705970.547	6214352.703	6544342.493	5522760.726	5425278.798	4809788.376
Com_4745_neg	12,13-EODE	C18 H32 O3	296.23551	7.186	295.2283	No results	No results	Full match	26410925.09	21402090.87	29153126.42	27416457.48	29010262.13	25050154.03	24109893.12	19635988.9	129154858.5	25339120.19	28872817.96	19489919.55	25420741.22	3544478.129	25377865.3	26816236.93	20757964.81	40038924.52	26137844.44	32233764.05	14278213.86	6102184.471	9469795.832	28262347.06	5503213.421	54254754.25	6453981.841	4721308.245	9239357.46	10005116.03	28098092.78	7267052.942	7980326.323	3699470.088	24252212.9	20262305.3	31937250.93	22418293.37	9246094.898	15549643.6	15733095.37
Com_4762_neg	3-Indoxyl sulphate	C8 H7 N O4 S	213.01023	5.345	212.00299	No results	Full match	Full match	1413755.316	1293380.351	1860140.302	1781908.23	1672008.01	1735778.845	1807982.408	1511235.709	1747661.101	1672622.477	2282490.465	1451864.183	1627960.014	1152220.581	1453497.212	1651589.548	1616763.88	1988270.816	1342492.177	1773659.452	962137.2848	1075120.513	915550.906	1139708.423	1903206.035	1493710.421	667578.5161	13190476.14	3617137.58	14882417.45	1409306.257	33962778.35	1543824.795	13746917.19	1146867.717	1773419.42	1000283.764	3529758.412	145904651.6	1471492.553	2956475.817
Com_4803_neg	Glucosamine 6-sulfate	C6 H13 N O8 S	259.03657	1.276	258.0293	No results	Full match	No results	18604446.49	31750367.68	19724066.56	35389187.13	14026406.32	20005387.31	23031392.09	5495049.274	15036799.47	16001520.82	114890831.6	59440969.64	83291051.49	9096047.508	39182179.24	27605298.31	41277012.51	24387937.44	21528187.8	28199492.13	17819642.72	4051298.853	8902587.459	20388308.7	10849968.27	153838618.2	6985847.95	18785966.24	3972405.663	6258449.738	60870429.76	71785579.06	18900302.66	38163162.29	11134171.91	13621218.38	14305622.27	58139753.67	47703440.01	19306467.35	19733637.89
Com_4844_neg	Eugenol	C10 H12 O2	182.09487	5.723	181.08759	No results	Invalid mass	No results	19358221.66	16679237.46	20628250.31	19945650.31	17574890.28	17400653.12	20671664.4	17080469.04	10508700.25	20824462.15	108127495.7	98272928.81	94353439.02	22671280.47	19558530.98	15624729.57	19011971.68	24541353.08	19728174.87	103129529.2	6934065.917	4581113.783	6719790.977	12560098.83	3835685.931	15148823.46	6989645.822	4195935.345	7273874.591	7730663.102	84573076.52	27892580.19	31244808.43	32204519.33	49237505.79	50840537.26	43325244.1	100417206.4	27648877.12	49220822.22	24048185.34
Com_4885_neg	1-(4-methylphenyl)-3-(2-pyridylthio)pyrrolidine-2,5-dione	C16 H14 N2 O2 S	299.078	3.957	298.07028	Invalid mass	No results	No results	14705009.3	11489362.84	12405599.21	19783558.3	17772828.84	7903783.831	11600297.54	5068631.704	25827816.78	7792467.376	48127799.63	52131378.05	32796552.1	12933653.88	15933567.79	25287553.43	19487891.58	12118717.62	6037024.209	6808724.813	16432859.68	18627833.93	87254079.52	32849658.44	5793596.867	3028559.99	22229073.44	1983799.219	7162637.638	43869437.41	20567939.65	4132309.234	56356802.07	27216951.84	24188641.79	27830082.87	11470922.73	44049878.88	29115710.45	6354717.21	16462702.42
Com_4925_neg	1-methyl-N-(4-piperidinophenyl)-1H-imidazole-4-sulfonamide	C15 H20 N4 O2 S	320.12985	7.134	319.12256	Full match	No results	No results	76340247.37	73965675.73	69515213.76	68077705.21	77469519.36	77716811.15	69241769.87	56653439.76	24696141.25	60946491.71	49549922.61	59236523.81	60543388.47	65563795.76	65050460.43	77064697.86	67871458.9	85356396.78	68986790.91	85617092.22	19044123.61	36668289.13	32067926.29	63321152.67	40089876.89	36784928.78	52705842.14	22361605.36	47509952.3	48267643.06	85987029.13	11860826.33	47661028.13	33582383.18	54232153.53	45572473.19	67414333.37	81176309.53	26513132.71	32950961.26	48160557.79
Com_4926_neg	LPC 20:5	C28 H48 N O7 P	587.32306	8.339	586.3158	No results	Invalid mass	No results	32473130.2	22591820.11	46551627.83	51398147.03	43210056.93	29178817.37	34775723.99	60249819.65	38405777.04	43021336.38	32054001.93	61578618.34	11361128.73	19245138.8	15475080.17	59051679.49	89576758.29	106836370.3	29472928.82	29061131.91	6284575.37	7090297.711	17469169.29	24351798.87	26139281.02	24551646.54	9893248.569	30074631.46	21966884.57	17309535.88	25829604.16	20002021.17	31859992.77	43000971.44	23821393.6	19104564.51	18189561.81	11341781.45	61255307.68	17485621.89	43454740.82
Com_5016_neg	Cytidine-5'-monophosphate	C9 H14 N3 O8 P	323.05231	1.417	322.04507	No results	Full match	Full match	29377265.29	20644143.32	41349973.85	33229836.23	18416195.87	31018782.25	23277233.22	18841071.69	99554852.89	14788543.03	53143890.52	77281897.06	29872092.9	30245153.16	17188196.07	21446729.38	47236260.87	45863008.7	10835989.13	24222744.74	57367750.89	15567327.41	58985830.93	74685906.62	27166893.9	149306284.2	12039471.01	36892842.53	23767205.05	25070275.13	23953509.73	93056280.11	136991394.3	85503392.43	55646307.56	70835435.93	44109660.98	62104633.45	93201668.59	56403082.63	39034093.92
Com_5068_neg	FAHFA (18:2/20:4)	C38 H62 O4	582.4632	10.015	581.45599	No results	Full match	No results	32231965.14	33111807.19	86000746.96	40824082.72	33231246.7	38039447.77	57724135.55	50642274.6	64352950.12	27061847.43	47372127.52	16727052.56	44050890.73	15881597.27	19366897.36	3413166.981	40154479.3	43432285.36	43462635.98	73496544.61	42122555.38	19207463.02	29686361.8	14538855.51	32970324.94	65275782.51	17704959.69	78204837.61	51408452.01	30717845.8	3304618.497	137053704.5	45823154.87	113258931.7	58259927.78	25084081.34	47504260.31	11400774.62	67941392.13	63257106.76	57391406.84
Com_5088_neg	N-Oleoyl Dopamine	C26 H43 N O3	417.32445	9.878	416.31747	Full match	No results	No results	22942628.86	12351514.5	26735419.74	22108019.67	8359263.045	16751479.22	26723685.56	18614967.31	58912051.46	9095727.37	15100931.54	26736249.01	28897948	9395984.928	12657269.48	12120721.54	10518871.02	27506687.32	12488002.59	27630953.33	12235089.29	10303784.48	66499981.27	67276073.83	27270791.47	99661595.18	34732012.61	25107587.1	41247937.12	23698110.66	27407254.61	34550943.82	71795510.39	131136766.9	50048439.58	39434807.46	82512330.14	44774250.32	27680857.51	64363827.72	33819881.48
Com_5215_neg	Arachidic Acid	C20 H40 O2	312.30322	11.433	311.29587	Full match	No results	Full match	24720115.84	23857416.99	37195419.45	26913959.14	18719265.79	16876104.27	31592798.6	26859756.28	30248669.14	18259277.61	9601975.935	7854486.539	28938379.27	6261320.799	24732623.09	1256609.728	4685867.762	6025313.8	23597409.03	31778187.51	5659746.618	25241507.21	12871509.81	4947753.094	7005974.583	44984733.32	16681316.89	10763332.31	26415092.8	6706923.223	7792459.995	6933446.109	10556282.43	34387834.81	50745505.05	5698371.909	107120080.4	13367666.14	4251573.458	40246604.09	30715217.2
Com_5224_neg	Uridine monophosphate (UMP)	C9 H13 N2 O9 P	324.03618	2.084	323.02908	No results	Full match	Full match	4350152.697	35869105.98	9800333.469	6961241.355	3512360.228	9401600.963	6237056.207	1686386.066	6229776.336	7101312.835	30818225.93	65816777.57	26735133.37	3546876.442	10408727.25	5551731.48	6025805.808	1768665.573	7787558.581	9251221.724	23538903.27	3826753.043	5479769.129	6937115.661	1653331.338	133698345.7	872023.1989	7529318.252	1073656.363	1204300.354	10264050.73	13360839.09	27123228.47	127212646.1	9531020.582	7359406.158	12225982.71	70558303.06	4237674.622	20579581.54	22508040.76
Com_5326_neg	11-deoxy Corticosterone	C21 H30 O3	376.22566	6.527	375.21829	Invalid mass	No results	No results	68210609.01	53892366.73	80191880.06	68661468.23	59337322.77	60372545.3	61202995.63	56616244.08	77763456.44	87895883	63208975.72	62032040.62	75182387.7	35466397.63	63674133.5	61770639.01	46860570.61	68885541.17	62719965.5	93193796.77	28767066.27	25594688.66	42611158.54	71085077.04	25377937.67	62071186.89	28286566.13	32670951.92	38494305.32	39008425.02	75741336.68	78084297.02	69745444.9	7925982.786	58256059.17	73531520.71	55368771.7	98929944.12	48437953.97	59371230.44	54421849.1
Com_5421_neg	N1-[1-(3-isopropenylphenyl)-1-methylethyl]-3-oxobutanamide	C16 H21 N O2	259.15385	3.029	258.14679	Invalid mass	No results	No results	35959788.56	44669899.98	36204119.98	51101483.11	33769837.82	65101591.66	53029156.27	32018852.07	57889439.59	55337110.57	37468613.55	56871020.31	49661547.26	41710401.87	26004926.34	58785102.29	53219090.44	62475248.5	49080965.03	36049650.26	21001298.01	48420184.12	42784287.39	70281162.24	38379658.79	7018933.751	24260916.74	10816303.19	32387800.63	39163719.47	103933513.4	22332115.89	118412861.4	70636727	54015540.47	109100016.4	21844616.6	51854684.46	103963308.4	35547746.11	37333099.67
Com_5442_neg	N1-(3-cyano-4,6-diphenyl-2-pyridyl)-4-methylbenzamide	C26 H19 N3 O	389.15526	1.401	388.14783	Invalid mass	No results	No results	50539884.16	44481751.68	51509041.7	82387399.26	47260903.39	46918643.45	70090369.95	40887606.12	80591913.21	67687585.05	56344377.8	63247932.95	53373593.96	51383137.06	43961318.72	62270058.36	38897802.36	70393090.31	46814194.77	61362984.29	28365403.43	36087498.94	43117515.22	38535716.82	43821629.68	45400990.36	33267687.07	26795973.65	39859256.02	36702284.28	54252233.62	61883497.45	51215703.47	39792358.48	57228406.67	64920725.94	47605753.41	72031411.6	100528929.7	86703278.69	51607990.97
Com_5567_neg	N-Acetyl-L-glutamine	C7 H12 N2 O4	188.08018	1.787	187.07309	No results	Full match	No results	43973104.72	25454546.84	47473988.19	75788090.55	46459828.57	36868129.77	76135286.66	39703777.3	36813350.36	27454877.39	53643390.53	61228351.73	75899066.84	36921760.57	77332780.85	67294371.23	56140505.76	86408462.58	42418109.78	34726789.58	4620723.557	8429710.669	26216518.52	32664428.45	9823298.605	26420909.34	10101243.46	11281160.91	8732150.964	10355105.14	44764756.67	18288712.81	30376039.32	17515256.78	18011281.87	21967556.6	14887533.82	37494727.04	19447418.89	16776515.73	31118948.84
Com_5588_neg	2,3-dinor Prostaglandin E1	C18 H30 O5	326.20994	5.77	325.20267	Full match	No results	No results	45021200.09	70761078.44	20177271.01	20814745.06	36637779.47	20958553.4	33469905.76	28538129.44	6818878.655	24168090.76	16127375.83	21114260.02	28476424.14	16837705.06	37541082.81	17671439.21	13452670.36	14707198.15	28517799.2	30372298.05	2028476.896	15235819.87	18599274.91	34735356.77	9706990.723	36357242.32	12388764.59	7942371.954	9991438.402	9764420.768	24345246.1	1943599.252	8934360.339	6205672.097	19394303.47	11553533.72	19002713.55	15609172.18	5059185.938	10310887.88	18324906.78
Com_5696_neg	3,4,5-trihydroxycyclohex-1-ene-1-carboxylic acid	C7 H10 O5	174.05329	3.022	173.04607	Full match	No results	No results	40354261.74	44753349.79	49675723.34	49072675.35	58694135.41	61999292.65	48607090.37	55500918.05	38290344.86	53060603.1	54797587.93	56990320.76	88938297.15	36308759.02	37318506.3	63264347.45	39157609.43	60412716.6	45383568.26	72403064.03	4222583.119	11342846.68	11435371.14	26818036.27	2991680.441	12711487.81	13201836.84	2507129.204	17210143.9	17198961.73	40595282.41	20854333.52	23575821.5	17760522.75	30943946.22	36674839.12	21170434.37	40336986.59	27376056.67	24852444.17	33818480.57
Com_5749_neg	11-trans Leukotriene C4	C30 H47 N3 O9 S	625.30025	6.426	624.29291	Full match	No results	No results	36215329.95	62462713.53	764414.3384	62138915.4	24991243.14	49229298.69	20880559.52	37408427.95	28591095.6	13104002.93	23315206.22	534639.1534	16892274.04	17399384.11	21251156.05	15279690.51	9335663.335	833623.5739	9922305.707	31741469.92	1087768.677	3032774.29	22840432.96	76922328.82	24769794.06	38138627.47	33822754.8	36667270.56	59379076.88	76297099.92	16612522.73	415920.8151	32665699.15	10241465.04	30542408.2	65249661.74	69088213.19	12646630.95	702966.5702	91201695.94	40785466.7
Com_5796_neg	1-O-(3,4,5-Trimethoxybenzoyl)-beta-L-galactopyranose	C16 H22 O10	420.12775	4.958	419.12045	Invalid mass	No results	No results	1856551.199	1940006.676	2554569.502	2878471.604	3135599.023	2149513.934	2163811.012	1885728.272	2381164.591	2372310.467	2252542.778	2272528.468	2133667.945	1781710.094	1738565.626	2236548.07	1949524.027	2745275.134	1758133.572	1724953.647	9081806.806	949416.3578	1860712.008	1730149.535	1300946.252	1906465.153	1128211.812	1090273.461	1581689.565	1456547.783	2730931.347	72703273.83	2133300.623	17656169.62	1755643.982	4008861.616	1471294.817	2617671.729	117044651.8	2725215.679	3962884.744
Com_5886_neg	Toradol	C15 H13 N O3	255.08592	2.517	254.07852	No results	Invalid mass	No results	37110285.35	40378875.47	50481278.27	43888132.05	43826191.82	69085610.32	45032828.31	47714161.55	33921266.51	47320059.97	51109140.43	43050673.37	52023742.51	33525061.69	36967490.44	54099654.44	49243059.66	47488238.68	54774575.5	43882772.31	2194107.42	6376241.473	1419854.68	2247824.008	1958353.517	1695304.247	7771444.475	1395887.055	3127626.924	3141185.026	36306914.04	8815137.772	19975862.04	13001732.06	17674658.59	22560266.57	13635261.37	43467329.88	7042373.139	17263135.79	25677756.53
Com_5936_neg	3-amino-2,6-diphenyl-4,7-dihydro-2H-pyrazolo[3,4-d]pyrimidin-4-one	C17 H13 N5 O	303.11457	7.682	302.1073	Invalid mass	No results	No results	4260169.219	10612302.94	9673367.417	5724513.568	5628159.74	6946216.209	3638961.151	10158860.75	4879660.175	4818385.523	8962165.715	8452847.781	4083535.504	18933941.8	7259198.184	7308095.68	12288860.55	5219803.171	6418174.16	9842444.11	1633937.764	19315631.51	19198317.21	16753501.85	49568767.8	12486363.78	42660441.93	29195851.02	16881691.53	22757828.06	6915192.24	14663129.23	11764089.19	11485927.59	15959005.72	13506676.98	9620441.907	8326298.733	22334387.34	11413419.16	15181582.16
Com_6036_neg	FAHFA (20:4/22:5)	C42 H64 O4	632.4822	9.876	631.47455	No results	Full match	No results	8179519.461	9720989.15	22233495.18	10881521.31	5644902.076	6292565.053	15152453.31	14501413.62	22408507.71	4424567.533	5068307.637	4320158.191	13004633.94	2225775.897	2120248.991	1766548.487	6929865.546	16902929.47	6913053.981	28757003.65	27056978.21	5350731.65	21079513.25	1773899.915	24424622.4	22551533.6	11394487.68	33309105.24	27154715.68	7598524.933	708693.3601	107119550.8	18271078.48	107871852.5	23776803.62	13414783.69	45442154.03	2272119.977	26605557.18	57959949.91	25536878.67
Com_6128_neg	Inositol	C6 H12 O6	180.06376	1.934	179.0565	No results	No results	Full match	45567262.69	34758764.63	50651347.58	38961510.71	63056914.01	25662533.12	45242583.09	39502695.57	37675764.82	42268466.27	49607044.3	66833686.13	64099837.63	43100072.8	60863121.7	44845473.03	60193281.69	50984958.02	45523217.89	23416597.82	16110226.85	8708674.403	26181011.09	26924013.22	14427840.46	22396844.45	11453384.47	19308746.71	16965391.25	20270418.7	30808331.24	56264455.03	36004551.32	25734220.81	18957240.06	32782406.64	12457237.36	43147208.56	42547023.06	24651619.71	36094187.04
Com_6138_neg	LPG 4:0	C10 H21 O9 P	316.09321	5.237	315.08575	No results	Full match	No results	20145028.87	15755255.42	81480180	67597200.93	29643751.65	19790786.4	43623026.86	29831924.36	60582209.25	42589470.55	24021700.7	22961012.89	38292900.63	12078207.06	13577123.22	32267423	15970829.59	51393202.83	13039057.91	18616822.68	1622762.391	2124558.065	18117941.26	30457570.25	4171949.051	19165520.71	6808574.749	3958311.726	8142421.809	7857542.51	19616739.11	3557085.264	37572601.74	31001974.26	38902420.03	70742495.11	24499584.87	66717635.22	3211067.584	42513020.45	24860997.16
Com_6228_neg	3-Phosphoglyceric acid	C3 H8 Na O6 P	193.99569	1.337	192.98822	No results	No results	Full match	12627984.59	8758260.393	7834974.92	7205304.985	8135690.734	7545769.017	4238712.704	2571825.064	78460929.31	10073759.8	10412839.38	13309323.41	9238411.111	12942610.66	15378422.24	12011669.36	4424573.389	5165696.029	5939111.958	9948449.806	12271318.59	38760831.85	61010378.91	86292990.21	49006836.18	24837334.43	24872677.08	38661515.77	15127303.97	19051732.82	17743614.49	26034458.77	86904988.53	27564099.92	61775643.9	30992140.68	39285991.66	32788855.67	13452279.7	19734205.64	20175611.85
Com_6253_neg	11-dehydro Thromboxane B2	C20 H32 O6	404.19896	6.077	403.19177	Invalid mass	No results	No results	5780827.87	29795765.08	40106523.33	43913998.04	61661541.03	41796412.91	36452562.88	33968060.31	31792047.6	15217942.44	38188731.45	12824608.42	44268541.87	27798021.94	11487346.92	39001198.37	31994494.2	40822957.83	35475944.27	46343274.46	2059732.836	6546795.821	7026848.635	11118333.78	6126765.969	8120713.986	18907675.13	2760244.833	12709895.61	7409731.618	25076611.38	12123908.25	13841960.01	12643588.78	15412406.97	16143675.1	1527782.86	10880575.24	17296033.78	13370579.04	27676198.14
Com_6286_neg	(S)-2-Hydroxybutanoicacid	C4 H8 O3	104.04762	1.868	103.04038	No results	No results	Full match	27970815.11	33399473.4	32957866	39065814.41	30682436.11	39892566.85	39120397.72	44353049.69	36010110.56	34415822.67	44426125.62	57260018.92	58544330.28	22753393.34	41915860.73	50221588.72	37275081.46	57941336.36	36059207.64	35210127.36	7698965.982	7157627.423	16942264.22	25176914.77	12512411.43	35172647.97	9827356.864	15620281.5	10391007.02	14612328.38	87139767.47	18971584.8	80780222.57	33764248.73	39705478.56	57335328.45	28783110.62	57612571.97	20256176.45	44034890.46	25705729.61
Com_6350_neg	N-Methylhydantoin	C4 H6 N2 O2	114.04325	1.419	113.036	No results	No results	Full match	16083509.49	20908757.12	22001117.56	27175790.68	14834401.05	40885943.91	25756859.32	15361585.85	35802840.02	16579100.39	30164336.84	42437626.78	33662404.51	45959812.17	23585961.04	18040061.01	24498744.9	28411355.75	15435751.41	15574443.34	46892901.42	18828471.86	31383656.22	14132152.81	12430905.26	32869272.24	28567181.51	21121612.32	35710897.49	31975436.45	72889670.44	41773475.91	29103693.59	82672736.02	64554628.71	85746353.76	46352989.24	34750855.23	48492478.47	48349535.27	27420701.2
Com_6525_neg	Adenosine 5'-monophosphate	C10 H14 N5 O7 P	347.06376	2.119	346.05652	No results	Full match	Full match	3380767.864	24558927.72	10618057.38	5117176.041	1963513.348	9616365.071	4693546.339	3127675.577	8467710.631	9038289.516	11180662.94	55303711.92	11514729.14	4434254.88	6956734.878	4556313.358	6397039.756	3068582.374	4273229.357	6933353.359	40808470.23	4536078.603	8199912.279	10746104.67	1302531.179	68703252.6	1805561.349	10183476.93	1252239.551	2415017.355	7080692.254	7498621.757	32770555.6	97937337.97	19490452.75	14443309.4	19479444.83	40642582.17	11530426.48	50142969.81	32606110.98
Com_6533_neg	Valproic acid	C8 H16 O2	144.1154	5.813	143.10826	No results	No results	Full match	41407471.01	46153344.31	57890415.55	66006777.91	43765163.51	53424658.55	50646628.21	46662109.51	50847718.98	56586664.31	64835509.19	65277057.14	58828854.72	33202058.04	44898841.18	56430956.32	58522619.82	55301646.72	39878041.15	56282905.28	5516312.365	9257942.568	16915811.81	27699469.9	5025749.423	32918999.88	13400139.65	10127652.38	26674321.36	24075556.2	45771806.76	13731493.38	23976199.83	21085386.14	48250619.03	55681950.7	32577502.06	48902730.84	15777687.41	52966159.58	41244526.41
Com_6660_neg	Ascorbyl palmitate	C22 H38 O7	414.26293	6.091	413.25583	No results	Full match	No results	39498217.18	36223565.72	38323194.83	44435259.31	40403595.35	49758691.15	38774099.35	49128909.39	48720943.28	47386307.95	55943267.63	43478625.15	65726631.11	34213908.65	40324001.38	49993843.72	41855654	4678442.095	41428901.98	71073423.75	4195136.494	25422291.3	13307804.4	23460004.53	39721560.65	57028018.2	18676882.52	38355859.33	16813686.47	18051638.23	55237513.22	16843755.7	31494120.07	3223091.575	18813507.07	5036540.782	22928909.64	41315113.66	7830446.84	17131225.61	32794140.63
Com_6689_neg	4-(octyloxy)benzoic acid	C15 H22 O3	250.15736	6.891	249.15018	Full match	Partial match	No results	39915375.16	27355427.46	43323475.65	26338596.7	30882757.82	26529745.54	39674406.84	4898517.884	21371313.98	19040821.86	44768540.93	26464647.12	45953940.37	42346843.52	35575710.78	38345057.74	59038232.12	27061849.22	29955097.3	68925924.87	14948004.22	4347125.581	12762510.04	8285078.864	16570080.08	9124798.14	36727967.14	18482720.58	26701145.96	27362770.08	29486610.96	63896318.75	18425508.6	31408281.78	13913257.81	18219624.19	17117001.16	24306553.89	52966278.14	17742502.99	29492929.21
Com_6701_neg	13Z,16Z-Docosadienoic Acid	C22 H40 O2	336.30355	11.675	335.29626	Full match	No results	No results	8015884.648	12156219.17	10625833.4	7432998.643	4957038.04	4660048.804	6553871.422	5450258.664	17799529.13	3328798.89	4298203.824	3729809.494	7031560.867	2192487.827	6286812.912	461841.9219	1676504.737	3916594.274	5747380.317	16275794.37	14607725.24	32885960.24	7846034.911	2059918.101	21797848.66	32269819.75	10170205.52	29116301.67	21488137.58	4821048.061	1831530.337	38547897.49	10720676.52	94327543.2	28975893.43	6991191.682	64887033.85	4822184.989	7576285.816	71388443.53	23120018.28
Com_6781_neg	Salicylic acid	C7 H6 O3	138.03211	5.348	137.02489	No results	Full match	Full match	7906088.082	8797278.547	12963593.88	6681473.288	8721514.59	6471525.282	6842888.069	13319798.75	10518700.85	13366870.81	7405895.792	11237595.44	8960938.273	11597559.8	8747507.96	10493517.11	16636048.76	9116588.742	7119117.45	13368844.73	13813274.77	5285119.911	23245176.8	11510752.18	7465436.54	23583811.93	11867400.56	12762519.82	21985459.2	21301513.39	7615390.328	89261705.52	23602663.42	29357592.74	12882366.31	17202724.66	10868347.52	10177189.98	96026029.23	14010979.64	13905704.01
Com_6953_neg	N-Acetyl-DL-valine	C7 H13 N O3	159.09007	4.985	158.08289	No results	Full match	Full match	36149725.02	48789770.42	42892947.03	39729762.33	35721909.84	43047510.09	53672870.58	43251117.64	48786117.73	24965357.07	60341331.93	36893316.01	69195364.29	34783550.99	45897218.76	47559561.76	35389433.07	44371963.42	45190727.22	45479723.06	11625134.89	24460072.84	32950059.78	47013824.27	16635443.64	74259031.02	17578324.07	27320072.1	28680014.48	30513412.63	63074341.32	26837376.59	38470128.85	31951659.14	45282568.49	40447500.74	51027685.45	42740130.7	21549967.97	43703800.27	26767064.2
Com_7094_neg	Malonic acid	C3 H4 O4	104.01118	1.634	103.00388	No results	No results	Full match	3028443.3	5788212.451	6006019.285	4215721.038	3738586.818	6682075.081	2970367.688	2841959.745	5039559.406	7407379.919	3342332.226	3525764.808	3108640.014	7094246.466	3541591.504	4462213.054	5855832.401	6102366.883	4326775.067	4257543.207	13631180.15	3024781.435	10450062.92	6469294.585	3579518.64	5239653.991	6081958.338	3236746.864	9419162.067	8667920.624	5215732.545	75602530.02	6197799.846	21892552.9	9380164.377	12833299.73	6199424.492	5638334.787	90890982.2	8639250.772	8116055.28
Com_7316_neg	Raffinose	C18 H32 O16	504.1663	1.396	503.15903	No results	Invalid mass	No results	16888119.06	25661590.76	20929671.21	5391282.253	21138204.21	13771448.46	14226413.64	3239075.942	3132355.709	8325968.805	25538825.4	7607768.525	22828235.89	7251266.143	5665639.895	16124546.34	11178327.7	26034475.63	9447185.723	17652786.27	38954997.9	1599643.836	4866147.454	1687489.433	4017793.168	8485922.443	2912522	3408363.162	5144917.153	6329856.755	7760816.44	56823544.49	4206481.631	1027003.618	4826592.656	33099066.78	5646381.535	8326266.09	29930389.83	11508065.19	14255910.06
Com_7330_neg	N-Acetyl-L-cysteine	C5 H9 N O3 S	163.03081	3.79	162.02354	No results	Full match	Full match	2752080.93	5795535.233	7674768.794	35365397.21	30295538.77	22909104.97	13412742.93	3504226.683	12117806.73	25287244.93	14758723.91	20592780.6	64651010.02	8805813.753	49748874.54	12118538.18	17133631.23	7564781.913	11196459.39	2849738.062	214038.9703	993105.3613	494899.2009	2495255.86	5015608.76	8184799.274	147101.8522	5647874.016	537546.4108	1071663.53	8003226.508	706811.1485	789420.8169	913971.1177	2700103.53	4237240.683	4782179.441	15212136.7	908381.983	8716330.473	12477498.67
Com_7525_neg	pyridine-2-carbaldehyde 2-(2-quinolyl)hydrazone	C15 H12 N4	248.10862	7.11	247.1012	Invalid mass	No results	No results	46283341.09	41103116.62	48353533.36	42942784.27	43844839.94	50930394.08	37541519.19	43667004.88	24202184.14	42494096.73	32909364.03	40729646.51	37495083.18	36414414.66	37541610.77	47886666.18	38154834.45	25849847.05	44994906.99	47509106.6	17830304.11	5379296.351	7492071.361	11753541.83	4568981.474	9135720.837	9528006.793	3161462.626	13369376.21	14922860.81	24626151.97	2474021.634	10942853.65	7208649.447	10968430.16	14101451.25	13941460.43	24618705.14	4448587.746	9592828.194	19982935.68
Com_7598_neg	Octanedioic acid	C8 H14 O4	174.08963	2.337	173.08231	No results	No results	Full match	51368574.86	43246868.72	40384116.6	42834715.36	47150284.58	44580708.47	37960239.76	41528846.53	31688197.92	41113512.22	46898632.06	40584001.41	39909522.47	26133682.23	37370509.62	35489489.03	38101604.05	39102871.49	34167237.58	49398762.41	3858051.602	10795628.9	10033740.84	17881290.06	5442808.974	21914750.47	11946916.8	6854584.871	13781103.87	16919187.85	33276704.78	9789857.051	17079386.39	12882410.5	20278851.48	25304747.21	16155136.12	38685424.22	11427861.96	17572097.99	25487127.33
Com_7614_neg	(2S)-4-Oxo-2-phenyl-3,4-dihydro-2H-chromen-7-yl beta-D-glucopyranoside	C21 H22 O8	448.14431	1.414	447.1369	Invalid mass	No results	No results	16305093.96	12008228.58	27301305.14	10717311.82	16417185.2	8623117.882	13668054.49	12261127.3	23489900.99	9713650.544	18088475.39	12706416.98	17230752.14	11207896.17	14515610.08	15550807.71	6441287.426	11525834.67	16671336.08	15899209.47	9135159.355	7392120.064	16656208.08	16452235.35	11560814	14723361.93	8957240.339	14873514.77	10543180.55	10970732.83	14559239.49	18807203.45	22163741.07	29067642.95	17348398.64	14270677.37	11858281.6	19033379.01	83321805.65	20015800.25	15959575.66
Com_7743_neg	N'-(cyclohexylcarbonyl)-4-methyl-1,2,3-thiadiazole-5-carbohydrazide	C11 H16 N4 O2 S	268.09897	5.419	267.09155	Full match	No results	No results	38255071.77	47433743.57	31752804.91	34472403.75	44878423.23	38325262.85	30941763.24	50172554.2	30387800.54	47240211.07	35555806.5	39204922.2	39986552.65	26492378.76	41338819.4	37903346.06	33618843.54	30907130.37	37363196.39	29482686.74	770089.973	6478184.215	7952815.539	14275759.56	2871490.037	14270025.65	8829638.533	2723050.112	21452880.98	17554323.41	20261242.57	1500357.226	15741561.3	8931092.249	13538663.22	16632342.32	22015182.08	25476325.25	1834088.683	15452738.08	21107929.39
Com_7807_neg	Thymidine 5'-monophosphate	C10 H15 N2 O8 P	322.05696	2.841	321.04962	No results	Full match	Full match	28468352.06	16893916.54	11867212.91	11240108.26	11186698.81	6182754.602	9158472.366	7116880.435	13234847.54	27628671.9	18939322.58	43017549.9	27481249.32	11158273.15	21897191.12	31879177.08	26679921.41	43555297.15	15873116.57	12480129.11	36155641.16	4683452.68	9424984.855	11602436.14	300098.8858	12822579.06	5469939.238	2169018.014	2430891.159	7647451.166	44583913.04	3722148.046	29365550.44	31141552.84	15551174.07	14096583.93	15301322.07	32129126.61	13401744.58	13085302.94	21790324.42
Com_7873_neg	FAHFA (2:0/18:0)	C20 H38 O4	342.2774	8.081	341.26999	No results	Full match	No results	27042578.1	10395406.05	20738963.22	46664641.81	26910624.67	31294993.5	49792168.17	14897810.66	3774546.928	23175059.34	29430259.53	31042345.24	34751994.76	14540424.84	15869436.93	22359885.08	18811903.88	20056103.43	16823503.59	20026546.48	3504515.949	5592173.252	12190820.73	7473905.617	6444907.873	6723656.508	5114237.646	5225388.629	10324766.76	9752548.93	13840418.43	871597.826	9162315.1	7645959.424	11665118.21	7074438.284	11644158.23	16278030.16	622724.2766	6474079.017	15604634.41
Com_7882_neg	Corey Lactone Diol	C8 H12 O4	172.07404	5.561	171.06668	No results	No results	Full match	21599717.42	23054071.22	29460333.67	30026556.03	46171240.21	21944888.34	18321649.03	20336842.61	14036040.7	19847217.84	15301916.26	22969754.82	26433209.51	15237831.35	18286558.66	18464417.15	19564356.15	19791025.36	19610655.12	44245855.96	2762754.856	6274915.708	9035792.882	16954220.53	6338318.566	23857544.58	7310085.698	9610216.575	15513600.02	16306819.47	22122225.75	6339509.744	11455567.63	9415178.07	16742532.73	14698600.54	15667170.57	14338167.08	5294229.706	20080637.46	14653206.05
Com_7903_neg	Mestranol	C21 H26 O2	310.1788	6.028	309.17151	No results	Invalid mass	No results	33186305.87	26096288.14	42014415.66	52111287.49	30514701.9	26946404.43	33059780.12	22638065.26	20037187.94	31094500.97	34138806.9	30881254.26	48354935.81	27709369.96	28158000.04	32201036.58	31090253.76	38282318.66	42641565.92	55931332.83	1814772.12	2532736.98	3599494.516	17588949.09	6517727.183	5719368.116	3242739.387	1931171.158	5654042.088	6230426.68	20354692.93	1840193.739	16017220.45	4572190.52	5324595.09	4896820.474	2113836.598	33972483.23	3604187.809	4802500.58	23825627.5
Com_7980_neg	N1-cyclohexyl-4-(4-fluorobenzyl)-1,4-diazepane-1-carbothioamide	C19 H28 F N3 S	349.20119	5.447	348.19379	Invalid mass	No results	No results	27656183.45	33818665.98	26791185.75	39346702.81	32595015.46	31021437.25	45180306.65	39113995.78	25590526.28	35353932.73	45659368.97	37628125.47	58498550.1	24784689.49	32711305.72	31343508.59	33391332.73	24888939.92	38099548.21	23310050.44	14500311.23	15198682.95	20554595.61	19246053.7	18367807.84	17641932.77	15355314.35	11453471.29	26441996.54	18671148.98	30983978.1	7677306.314	28746254.85	26101338.68	25167936.09	24100896.05	20782307.16	27768915.42	25061684.65	26450016.22	29487493.23
Com_8126_neg	2-Phosphoglyceric acid	C3 H7 O7 P	185.99342	1.554	184.98634	No results	No results	Full match	14903249.92	7292020.024	15243722.06	7982558.681	6802193.619	8476952.861	5983178.102	7588070.489	27909606.92	15364032.97	11112733.47	14069807.58	10115917.84	12171382.07	9614852.809	11212943.98	8555313.106	9623392.293	10387220.24	12379930.73	13973567.23	20978323.08	35677345.66	61854550.08	27514377.64	65785824.06	15039606.38	58099084.64	9283350.121	12448520.02	26649191.37	33158021.81	54496547.85	31953256.15	30692168.13	24676920.38	27573780.61	27173529.25	76297664.9	19801361.44	15996142.82
Com_8170_neg	12-epi Leukotriene B4	C20 H32 O4	318.21992	8.472	317.21262	Invalid mass	No results	No results	21807878.42	27182135.96	27003798.42	21323511.35	15019896.56	16597920.73	22450981.48	21527638.84	46595969	22455649.54	22184664.76	32218912.62	25418007.67	20049105.73	19746687.42	28482002.62	26259222.15	43499866.44	22212990.46	55127033.2	6709875.137	16887053.99	28634215.24	31065106.62	22174110.9	28254915.2	11819942.22	23008041.85	18575887.57	14298000.46	22279995.83	35367678.95	62630959.9	45426957.68	42338213.29	61294532.08	23352179.12	22098023.2	20432349.69	35139040.53	25609202.88
Com_8272_neg	1-acetyl-N-(6-chloro-1,3-benzothiazol-2-yl)-4-piperidinecarboxamide	C15 H16 Cl N3 O2 S	337.06808	2.369	336.06088	Invalid mass	No results	No results	46187908.41	24704606.43	18285584.37	23904190.32	21587029.69	22646207.95	13201604.01	8248439.616	35424469.31	19345675.8	35374538.71	48636519.38	44502191.05	17227811.78	19968914.38	26401675.06	14665365.9	20681742.23	21435231.36	27861516.05	2917447.621	16750154.73	18984162.91	23797489.8	5293874.158	14171396.1	11312470.27	4979027.049	7847701.866	10155160.54	50817391.23	6738854.853	14031215.21	8440258.909	21001546.46	36998129.8	19791765.46	32290206.49	13578518.39	15995310.58	19984955.56
Com_8307_neg	LPG 18:1	C24 H47 O9 P	510.29729	7.395	509.29031	No results	Full match	Full match	1712532.963	10229498.26	2215818.247	1223587.706	1426377.718	4595902.948	5332486.043	5692534.581	65822190	7490030.549	6091253.448	9253438.34	2676498.193	1383794.516	4832881.684	4990932.801	1405207.936	1499488.128	7622884.268	5604637.435	2949434.822	2475668.408	3250217.257	2827739.659	2490544.422	1075897.869	1987324.622	3427031.285	1813559.275	1355994.126	1302456.6	2613584.018	968225.8812	2692503.871	667769.1698	471474.8849	2909302.34	637454.6384	2978780.665	776130.157	2762696.739
Com_8373_neg	2'-O-Methylguanosine	C11 H15 N5 O5	297.108	4.843	296.10074	No results	Full match	Full match	22748756.07	17464042.72	20079286.5	16278002.29	15276546.27	1229036.716	16556240.37	16939567.93	32441140.11	24092465.52	19951799.37	15620073.8	18713056.78	24027259.26	18394307.15	17776367.76	18902516.19	26695350.05	16237468.12	26780528.59	11635729.71	31758802.06	42210360.32	44044417.32	29281301.17	47304789.95	26730700.57	43632825.72	35667265.95	39348790.39	37890843.48	68741403.61	45248536.36	42264316.22	40273287.06	31881726.54	40005450.46	30669877.73	70257265.98	39380415.23	30760913.49
Com_8393_neg	4,5-diphenyl-2,3-dihydro-1H-pyrazolo[3,4-c]pyridazin-3-one	C17 H12 N4 O	288.10368	7.009	287.09631	Invalid mass	No results	No results	32263744.85	38036456.7	25488917.04	38445907.77	42440539.51	32373809.82	41033084.52	35402749.61	27882699.97	35780332.92	33740714.01	37194224.8	32129954.95	28019374.86	28730072.33	42606133.12	39439788.16	33424118.34	31770155.91	41575386.89	6865888.275	6298831.519	8979526.488	10215830.54	2239764.701	5798157.715	9256978.932	1361498.291	13998465.5	13094991.27	28691521.91	4948401.306	10663704.56	7047765.577	15827925.1	14048541.46	11308046.54	24681953.84	9132132.517	10767434.88	22249701.3
Com_8519_neg	2-Hydroxy-1-(4-methoxyphenyl)propyl hexopyranoside	C16 H24 O8	344.14815	5.763	343.14078	Full match	No results	No results	5264010.97	4941670.942	2464704.367	5672147.392	7575913.99	6084099.995	6499876.569	6206265.909	9167173.309	7067975.1	6409131.36	7482151.028	5953563.653	4983233.471	4507058.569	6688861.087	7455701.78	5230864.7	4951310.462	7427571.995	1797853.395	3296925.001	2813520.765	5181814.173	1636978.894	6897781.09	5202413.285	2815371.758	5320131.554	5273593.755	5706831.154	3922358.658	12363090.18	7447338.209	5920773.862	10205625.79	7452513.147	13904606.55	72200668.68	6664855.725	6398997.271
Com_8530_neg	D-(-)-Fructose	C6 H12 O6	134.05804	1.238	133.05087	No results	Invalid mass	No results	19520711.73	22055286.5	29663300.72	13463855.45	6317757.267	33994985.8	14573687.3	16367708.9	31718560.54	12831600.45	27470740.57	15798928.77	23419702.14	21691867.51	22062768.98	45771955.46	15335875.57	21925201.9	16052572.58	25923988.89	13136342.84	12701848.47	13279051.68	25618599.68	13353708.39	77373764.99	14507455.55	40266678.39	24303122.82	18102603.55	23977859.75	32161667.47	19325714	35663862.62	31478019.68	35504936.62	36902562.75	16790210.89	29062888.36	55416992.81	18231018.13
Com_8547_neg	Ouabain	C29 H44 O12	584.28166	4.959	583.27448	Full match	No results	No results	16845374.38	8454636.016	24400591.75	8578198.697	7884663.977	10852610.71	15330721.83	16997389.09	63410240.57	15291299.74	13123581.08	23863387.23	22277348.58	22879145.59	15398020.04	27281633.08	13299179.43	29362443.46	16993409.85	21529684.48	15699829.87	9775949.149	28268460.82	42090405.31	12842187.21	19222334.31	17192053.08	19743807.61	10623357.98	19214188.77	15782795.21	35489625.18	33366056.35	38512309.14	18918920	45381028.13	15130637.01	23445264.31	27719369.41	27407593.24	22331776.27
Com_8548_neg	5-Hydroxymethyluracil	C5 H6 N2 O3	142.03827	1.416	141.0313	No results	No results	Full match	29858959.89	29791802.46	30597583.92	30079111.48	41476465.21	32249808.68	26956757.32	19970438.04	24430763.78	31800732.77	49626468.7	31438002.99	35850516.08	33922681.4	22689314.21	35091668.48	46123651.4	44856736.69	30353988.22	23222594.71	4383240.784	6021679.896	6177147.33	12072943.78	7024182.257	14397933.95	6513306.01	3931952.097	11691353.6	10646664.77	26013267.01	20178523.68	22806371.21	20639018.53	23858172.44	46950983.86	14626301.69	25818733.9	26565876.69	28842565.82	21516230.35
Com_8585_neg	Cnidioside A	C17 H20 O9	368.11285	1.32	367.10611	Invalid mass	No results	No results	19305116.23	12922160.31	14147124.89	14763368.61	9829271.272	11481909.95	15875088.42	11286393.42	35855618.08	13174075.01	15143870.04	18546139.13	18471491.33	10296298.09	20954941.36	18182535.71	16582241.03	17255112.07	14157699.6	12629037.31	12560924.26	13972962.93	20717183.01	38407788.81	12068128.91	131698214.3	9374129.37	38902158.2	12488877.25	13397632.92	19368740.94	24812255.36	35408926	28176583.4	33039562.03	27996630.18	30979000.15	28104480.79	11615814.78	35673995.17	19642212.11
Com_8733_neg	Vitamin B2	C17 H20 N4 O6	376.13949	5.41	411.10889	No results	No results	Full match	1396949.361	40521138.59	1908956.314	15822727.99	16314912.74	16465343.87	26940462.01	31472516.96	22532276.46	39272748.73	33039814.44	27617819.56	28353328.99	15866609.11	19913725.91	33744853.89	29959536.59	897699.8802	32158636.38	30311786.28	2254665.108	9259146.1	12965132.72	26753853.73	10712381.9	28992872.14	7563400.402	7836965.231	18445158.74	15490947.15	22615692.66	2204329.12	13567275.11	7708677.102	12477968.82	13278392.82	15190964.5	3826819.804	1894773.549	11055246.96	17074553.3
Com_8798_neg	5��-Dihydrotestosterone glucuronide	C25 H38 O8	466.25754	6.415	465.2507	No results	Full match	No results	13810471.09	3000753.892	14133391.45	13244302.79	15608008.19	12581441.46	13189459.54	47552966.19	22768244.22	17235307.59	12967927.78	16407190.41	18240248.21	10948318.04	20683217.32	14249656.88	13823087.53	17563412.27	12809814.3	13801215.75	2323062.568	7146506.032	4670070.747	17454434.65	10048370.2	15597029.41	2437277.264	3245361.078	9772467.652	25419013.31	19278092.04	12109045.35	4069515.768	8355790.339	10262359.27	10402724.91	12216218.68	13801556.61	10137392.52	9823507.995	14935600.28
Com_9003_neg	5-heptyl-4-hydroxy-6H-pyrido[3,2,1-jk]carbazol-6-one	C22 H23 N O2	333.17265	5.261	332.16556	Full match	No results	No results	23909670.71	29447601.25	4156765.347	38348646.08	34894479.39	24680265.14	33368019.16	22034293.15	20339919.83	32590301.2	35356209.91	28363564.14	49504106.68	18999302.56	27042758.47	30802317.35	28274416.49	22917163.01	32483125.16	22144037.95	10237945.15	15578733.53	20771109.09	18452882.56	14800235.76	17777921.2	12061757.76	13487385.64	25455055.65	21339877.72	28558201.94	8001114.073	30862722.7	1444658.421	23129010.23	14370758.05	20562595.36	21897562.9	18828475.95	18995913.92	21733718.11
Com_9055_neg	1-Methylguanosine	C11 H15 N5 O5	297.10753	1.433	296.09979	No results	No results	Full match	3290902.862	31331440.15	1772156.584	32664159.3	20885855.86	20398548.51	1415083.93	20049942.32	3957450.307	2060285.97	35608643.12	37641199.91	35699636.35	21017677.32	36591251.34	2313248.115	3649798.279	40704746.22	2263940.704	28750388.2	867268.3336	2398054.311	2497245.71	2571526.664	3395512.726	2798545.601	3090545.088	3165708.601	2925709.51	2243362.835	43925579.79	2497415.497	57941608.39	1688562.375	5712885.066	4103921.232	53803512.42	53623990.9	8187211.107	3414941.869	1373960.466
Com_9263_neg	L-Cysteine-glutathione gisulfide	C13 H22 N4 O8 S2	426.08859	1.377	425.08118	No results	No results	Full match	4556066.453	1371609.977	7536306.286	2780889.514	2751380.93	3471726.424	2487850.503	4435072.05	30641598.9	2325616.235	7591530.552	11014176.85	3981309.875	9910063.918	3322568.334	2659981.097	2223067.138	13420212.32	2825990.063	6203598.07	25223697.69	6932467.105	14273184.74	21647687.47	6304515.467	24797727.04	4112397.583	21498621.43	10255939.36	10654903.45	2992731.041	36747590.97	43131176.37	47212412.32	6952168.532	26354105.51	4955524.896	4213102.596	64139219.72	20144452.22	14373439.73
Com_9554_neg	Methyl-2-hydroxyisobutyric acid	C5 H10 O3	118.05078	2.611	117.0435	No results	Invalid mass	No results	16417826.92	24863826.94	28990961.35	19261830.11	26066125.31	23999006.2	31340105.08	42493447.26	28434876.39	35056715.29	23361294.54	31446926.44	44930302.87	16928407.91	1415250.19	28180703.6	30199903.45	41409030.4	17424824.71	1138118.08	1539417.383	3022834.309	14056460.32	27448518.13	14153957.32	18560804.13	8498315.921	20737699.39	12150963.03	8985583.665	24811072.37	13318403.96	42929553.87	20356326.31	18792215.02	25996039.57	16628986.16	39748468.88	45969233.98	24809808.21	23229089.95
Com_9596_neg	FAHFA (16:0/18:2)	C34 H62 O4	534.46312	10.378	533.45563	No results	Full match	No results	7735368.422	8676224.214	12091752.87	8876863.236	8012988.069	4745117.187	7573038.582	2972314.064	13156360.2	6390585.628	6636659.188	4583103.174	12551768.86	2263873.898	4645437.737	561616.9352	2573439.799	2137022.026	6291037.522	10272685.41	13840934.25	26377650.44	12303557.99	7006098.849	7990483.125	49922653.66	3673617.301	40160722.16	2994096.765	2800910.057	2257905.498	32345301.68	13619626.55	19966951.99	26540042.33	6295948.208	21552396.17	5412740.454	7648542.462	12270709.86	22908097.7
Com_9717_neg	11-Deoxy prostaglandin F2��	C20 H34 O4	360.23144	6.915	359.22388	No results	Invalid mass	No results	28871523.87	25420646.82	38502506.08	34574338.92	27054453.39	26133932.7	16200110.35	24770313.54	33648322.88	34215231.52	33754939.47	29628266.31	35135345.29	18581754.39	11911518.34	32134555.98	23782690.48	35639134.65	22901012.34	43546281.26	13177789.31	1850067.237	20339959.75	22156478.9	11444566.89	16793203.1	6140379.366	13111912.74	13830465	16307126.78	28267366.05	43072822.58	31204109.66	23668465.86	23970729.21	38707336.28	21844428.71	26408101.18	52746186.14	26930456.03	23150185.18
Com_9739_neg	2-deoxyglucose-6-phosphate	C6 H13 O8 P	244.03543	1.478	243.02814	No results	No results	Full match	8187194.366	13530579.88	14292327.69	18905262.23	12612290.8	9965314.694	16931695.27	6587349.119	14516659.43	9184841.079	33349259.85	44945990.39	29114021.61	5086052.149	15546613.98	15558033.88	13950918.36	3749967.143	7562036.186	9613687.52	1912894.935	843545.9797	3760196.508	6241569.535	12803915.88	25490915.63	1935570.527	8221755.288	2918301.452	8523504.686	42608967.42	17528334.13	13406604.35	1163854.339	7648210.74	10041175.03	4376914.626	23923342.29	3242978.158	9059448.04	10156852.54
Com_9823_neg	Syringic acid	C9 H10 O5	198.05326	5.396	197.04616	No results	No results	Full match	4885311.011	4659854.705	6887861.918	12089620.66	5636314.534	7200413.317	6963685.617	6870405.426	8233805.118	13937580.21	6451912.1	5113324.693	6430828.359	3595487.839	4739811.975	4167728.808	7323828.139	7061535.333	8117085.27	5436867.088	3552865.934	1580039.046	3595363.325	4548208.07	1403734.363	7239195.169	3060795.035	2355941.253	4925569.555	4073702.895	3415716.293	19486336.25	5564186.494	9647394.065	2882658.986	4471092.344	3396402.944	5190107.706	59429891.09	3986558.854	5609518.033
Com_9868_neg	5-Hydroxytryptophan	C11 H12 N2 O3	220.08524	3.848	219.07808	No results	No results	Full match	28455800.05	28770800.64	22124127.22	18008035.72	13842637.83	15694462.79	22004193.05	24954544.28	30508678.19	27084146.34	19669297.24	30697466.52	20577620.31	20648458.26	11422995.43	28688871.19	24297362.39	34015203.1	22411894.55	29445991.18	16941279.45	15275625.79	27749187.18	25625252.73	14490603.77	15663424.11	11394481.61	14591561.74	30574213.87	19554809	48456580.51	45736416.89	57343461.49	39587184.58	33993574.14	38719582.92	5585543.972	34300171.08	35492538.02	28634471.31	19715687.36
Com_9870_neg	4,6-dimethyl-2-(methylamino)-5-nitronicotinonitrile	C9 H10 N4 O2	206.07953	3.959	205.0723	Full match	No results	No results	15705665.64	17797438.84	23744239.94	21118502.96	28343354.56	21114930.18	15816459.69	12030078.41	15152445.53	26239321.29	32708716.79	39320170.23	33188579.89	25348536.71	18259817.82	28123958.99	18754117.13	24532051.69	27415084.37	42676483.94	1689856.353	1953189.226	5686758.6	11328676.36	1235941.324	7492832.635	3580007.393	803577.0141	8277474.976	7987475.152	27067472.11	9410416.862	19248330.18	7591947.87	17970673.24	22326012.94	14078890.45	27878785.4	14348891.65	15834389.72	15562685.36
Com_10068_neg	2'-Deoxyadenosine 5'-monophosphate	C10 H14 N5 O6 P	331.06845	1.989	330.06125	No results	Full match	Full match	23665110.92	5895361.824	16057499.76	16085526.64	19417717.63	11923926.08	29677849.5	30682841.08	50739632.59	30650017.78	14541716.66	30558370.05	37473110.48	11924015.49	24663510.76	20684737.99	21040465.7	30016522.13	23379139.34	19618965.76	21733082.82	1447411.594	13341863.64	14314599.33	7344328.834	19943967.09	16861635.05	6415195.742	16450576.26	21082503.55	15836309.13	6081460.608	10062854.4	14906845.27	14319217.68	5880013.032	24681304.63	21280001.46	7541600.431	11287969.44	21308945.4
Com_10118_neg	N-Methylthreonine	C5 H11 N O3	133.07412	1.344	132.06685	No results	Full match	Full match	10110350.7	30110645.32	6318443.302	17547226.22	32072761.96	13474716.99	12289328.97	12949231.1	10916016.83	6672034.732	14668562.1	6824939.044	42386286.24	6156582.246	16674602.88	13986942.02	6051673.804	8769932.428	8811529.448	37425733.71	2527924.464	4449144.88	10826043.08	12384511.47	2666845.072	16004635.24	5767371.851	5027455.706	5399081.599	6037528.296	46903102.7	5218281.676	7754884.538	4896380.732	12871362.26	15608727.19	10993389.2	24065965.57	5131129.133	11793446.04	9346694.87
Com_10160_neg	LPA 18:1	C21 H41 O7 P	436.2597	11.856	435.25229	No results	Full match	Full match	14551154.37	32995693.22	11213595.06	24618751.76	17647222.82	27932779.48	28946658.94	36038138.54	33389972.69	26732959.94	24861003.94	18334970.51	24549915.42	25323766.65	35495032.42	25177895.32	24322336.62	23863886.73	14940022.41	21356761.56	7263238.652	9210136.683	25831526.75	30549781.85	16819043.62	24605459.61	6592842.669	22313734.98	7444936.809	17192717.48	14961344.51	20446120.1	15853651.17	5099546.02	8786755.041	15064745.89	22371023.18	18216911.05	21078597.28	16940660.49	13451002.48
Com_10180_neg	FAHFA (20:3/22:5)	C42 H66 O4	634.49473	10.304	633.48706	No results	Full match	No results	3054768.126	4831713.827	3868612.327	2096494.26	1468994.209	1469658.319	2409478.66	2154651.636	16222938.41	636025.4987	1423886.115	1377656.002	2565762.264	1265854.741	1412186.111	168383.4478	1092198.753	2664668.516	1523651.504	7027889.093	12511543.86	2407573.747	9733725.114	1310564.666	15835437.56	19937452.79	5396520.743	22210241.41	10000409.57	3392623.361	212635.0724	57060827.74	9443673.008	51086033.72	12262170.22	8893615.332	20144179.14	1091934.839	16793052.78	30024758.1	9834270.425
Com_10275_neg	P-Coumaroyl Agmatine	C14 H20 N4 O2	276.15752	5.632	275.15009	No results	No results	Full match	26779289.98	23290242.64	32277298.23	31003638.21	32463357.36	33703315.21	30826228.85	33490452.57	20646854.93	26778263.27	31771250.7	23902232.93	31703775	15932452.8	27395411.83	32635249.31	26338333.24	21364895.42	29432638.27	32118197.66	1278850.634	7971709.041	7421723.595	12304216.9	2943300.94	15287125.71	7806016.275	2954017.078	12415746.14	12455679.38	28398223.97	2816710.657	11275229.05	9502139.585	10930479.79	12244741.28	18449781.43	19586129.79	3118361.748	9260954.998	16089430.68
Com_10383_neg	N'-(4-chlorophenyl)-4-ethylbenzohydrazide	C15 H15 Cl N2 O	274.08799	7.37	273.08075	Full match	No results	No results	9128695.953	13534519.6	6526696.035	4859261.302	11659044.95	4544341.231	4044595.372	4765943.542	7885965.926	3973605.326	3933212.464	6043248.991	4230632.327	8238427.175	9253035.592	4817286.861	4528622.503	6107598.254	6575564.352	6025405.824	12943248.17	22708691.3	14548868.66	33275551.62	22440517.05	12019571.23	20862984.95	16992122.06	19938036.02	22727570	12475906.24	8058998.181	11048889.52	7746105.854	12770361.93	10952016.45	11292614.45	7203027.933	11616351.85	6892813.849	9603171.359
Com_10546_neg	Dithranol	C14 H10 O3	226.06277	1.347	225.05544	No results	No results	Full match	13448354.99	1260058.74	16090737.52	13273469.82	8985047.775	9938621.983	12260581.25	27585095.42	29896458.5	9926099.412	16729406.42	14760782.44	13179595.36	17297497.59	13482326.71	15084863.18	12802204.67	25260661.66	14582827.26	11704399.17	10255220.59	15052626.87	33602646.99	38156212.51	22372010.72	34044328.31	10914768.25	45097177.02	23849108.42	27284667.91	20424331.53	31048446.32	39584307.33	28482942.77	19969934.24	46464165.72	20959265.95	26284003.96	27759302.06	39793268.04	17924289.48
Com_10637_neg	Nonanoic acid	C9 H18 O2	158.13114	6.001	157.12363	No results	No results	Full match	20822757.66	21931190.29	32380564.42	35175534.44	23930188.76	26818298.29	30172375.38	19347194.65	23484395.94	25733849.02	31594295.41	26873761.65	35714920.39	13461776.38	22624487.77	25623412.75	22440546.19	29582529.53	23374394	36017045.95	1221161.56	4198299.483	4535899.213	14558235.78	1646487.178	12548866.04	5922363.701	2466436.294	6357052.64	5401050.476	25651902.67	2307697.145	6439382.816	5030089.354	11200958.06	14818006.66	13168603.96	23121983.41	5274335.965	12443775.99	18177381.29
Com_10840_neg	Guanosine monophosphate (GMP)	C10 H14 N5 O8 P	363.05864	2.377	362.05161	No results	Full match	Full match	5351409.122	11521341.38	8316125.461	5806616.601	3777731.83	6783594.462	4848469.8	2987145.04	3555502.294	6157130.349	7609258.718	20665668.72	6965560.085	1525420.631	3192567.591	4706983.34	5789776.522	3124228.668	5592790.072	7613157.716	21954184.01	5217259.277	6673457.569	4848584.94	556691.8894	73727257.68	821878.6057	4795407.821	1383517.444	1278812.621	7999941.407	38297939.31	15165490.37	50811771.05	7118974.412	4106469.69	11837725.41	17878002.87	13850092.93	16553158.52	25436293.6
Com_10906_neg	Luteolin	C15 H10 O6	286.04841	5.751	285.04108	No results	Full match	No results	1594472.689	1035767.371	3403355.98	1265623.393	1159673.644	1171036.864	2029093.194	1837489.826	1510152.482	1807490.914	2296055.448	1649699.982	1845078.869	2322973.032	862727.158	1744033.304	4320314.309	1942178.098	2014114.787	1678294.735	3097377.785	896414.2599	1566705.075	867641.0193	365231.6925	2286682.62	3123366.929	776923.4436	2205468.411	2579248.292	2041588.83	12117645.65	1530361.834	50414361.43	847764.958	1332174.354	1842419.623	1365363.217	38234027.93	2588133.959	3175923.743
Com_10931_neg	LPC 20:3	C28 H52 N O7 P	591.35456	9.454	590.34753	No results	Invalid mass	No results	3424030.905	2086844.579	3772074.98	5609957.506	1896383.436	2903402.335	4401338.544	5451936.413	23035901.54	4576683.931	7429376.418	13175932.1	7166762.601	6846443.282	6389149.051	3214732.41	8204383.578	18866323.12	4287728.089	37574431.94	6455408.197	2876016.538	7026243.909	5326490.378	12415999.79	22874851.57	5453847.886	36318920.92	18376291.42	9668332.533	1934423.647	33881019.78	17382928.61	47382674.88	14682524.73	19005675.73	22753314.72	4051780.953	19621237.17	43130035.37	11468115.84
Com_10976_neg	N-{5-[(dimethylamino)sulfonyl]-2-methylphenyl}cyclohexanecarboxamide	C16 H24 N2 O3 S	324.15543	5.659	323.14807	Invalid mass	No results	No results	21808654.03	19546989.91	23939852.94	28629279.67	19789025.71	20495217.71	21401226.31	22310587.95	22163712.16	19513642.31	21855150.79	21230877.61	21848044.05	21419182.48	41679020.91	3174177.287	17377014.94	23782899.98	19013782.53	35579772.33	6898918.57	9853803.441	8203188.18	17492892.35	9388842.386	50082396.97	7446001.272	4700427.873	9962587.751	18351499.03	26884288.86	18180785.75	14708658.31	15004258.43	28389799.95	25830637.62	30973187.28	24476031.6	17292819.04	25541966.74	20705208.81
Com_11007_neg	Pantetheine	C11 H22 N2 O4 S	278.13059	5.392	277.12341	No results	No results	Full match	10540017.41	18629038.15	9875889.674	31582483.97	5095404.706	12552583.79	10342977.66	18968557.89	11692833.62	14405878.02	12665522.39	20334162.87	5612544.201	9513702.179	41557011.29	19921483.9	19411460.34	12602041.73	11224725.66	15160206.66	683469.1819	875554.2189	3540733.707	5890808.074	2573562.157	4039914.308	2295842.775	5369519.549	1948480.815	2276447.218	32387790.36	2772833.275	14109112.84	6933259.682	9114447.697	10085738.63	4954348.986	36210745.3	2019559.981	5311751.423	16699425.28
Com_11015_neg	(��)19(20)-DiHDPA	C22 H34 O4	362.24605	6.731	361.23846	Full match	Partial match	No results	5910658.527	5302024.526	9254421.777	5110329.799	5288397.28	4210053.899	3835443.056	5957307.19	22142236.77	5464770.835	5661136.556	8711912.44	4597299.904	4830758.713	6362642.836	5333602.322	4859126.338	7797617.508	5716093.363	7507348.29	10521652.65	6356851.597	9856353.417	14315746.59	7378939.506	13672075.26	5334262.107	12446378.68	7630048.594	7188994.738	8075684.092	51733144.88	31818568.6	21460262.34	5825716.443	13018358.69	7190625.427	7193013.154	26364808.5	6034187.125	6888682.531
Com_11168_neg	N1-(1,3-diphenyl-1H-pyrazol-5-yl)-2-chlorobenzamide	C22 H16 Cl N3 O	373.09496	3.151	372.08755	Invalid mass	No results	No results	8118381.252	4391155.282	4629740.931	5145808.63	3829347.094	6352688.151	3930164.273	6631025.326	29797444.37	6259124.56	3360567.811	13037402.58	1352606.141	7602783.205	4444317.607	6655849.26	4765826.084	17225181.35	5326438.88	5553230.324	2250878.849	21759036.42	13893382.69	17463330.53	6415171.134	8115415.658	6691952.164	5883798.54	5635431.602	7193696.408	9497827.07	15714919.55	18779462.33	6450483.046	10306158.47	14108256.2	12736767.44	6266603.747	5223116.196	8514832.101	8023286.813
Com_11177_neg	2-(1H-benzimidazol-2-yl)-3-phenylacrylonitrile	C16 H11 N3	245.09313	5.671	244.08572	Invalid mass	No results	No results	26677151.54	24759000.09	28986180.63	29593641.73	25749253.74	23144018.77	30323823.76	30379212.34	33242461.74	31358408.16	37323742.63	30334690.26	34989500.28	21948094.14	36025428.38	28275400.5	29780542.56	31577364.72	27149347.72	27192694.4	3464944.57	4338581.688	11714007	16931670.4	15476782.8	27856635.18	8355962.928	30960730.52	11868054.37	8948512.281	34917463.05	4619894.228	33704842.24	33671984.87	20120286.47	5236942.529	20688669.2	31767866.64	5900234.598	37741649.53	25247104.24
Com_11228_neg	Prostaglandin A1 ethyl ester	C22 H36 O4	346.2517	8.781	345.24435	No results	Invalid mass	No results	17620918.91	21605539.13	33048810.48	24135079.71	21531396.5	21790118.15	27998552.3	26168526.77	27780171.01	16080209.86	20042200.09	15611021.72	26672142.74	10372978.43	12818141.2	15711336.96	15162505.88	20867155.67	20474494.44	36285805.86	4745298.629	9606811.65	8754322.199	9704647.063	6506185.687	16458828.66	6179208.74	5193921.073	13401550.67	7941415.833	13163836.25	9827953.329	9833509.591	11093875.32	18782113.71	19772128.21	15007654.22	14312629.29	8032338.122	22014305.39	15170353.22
Com_11310_neg	N1-tetrahydrofuran-2-ylmethyl-2-cyanoacetamide	C8 H12 N2 O2	168.09023	3.993	167.08301	Full match	No results	Full match	11348685.83	13076458.3	10538990.04	11063444.28	5796893.738	10224226.26	10580127.91	7175804.028	17734167.49	11929935.2	13329924.42	10137130.57	14943060.44	8822845.981	11913204	17583883.91	7685593.126	15997582	8835965.69	15470247.49	2845074.843	4420072.41	21370871.62	18082342.11	7027914.779	12722560.03	11356665.39	5427006.549	9018017.963	8660500.196	40829848.55	6003227.339	16409638.44	8436672.224	16514742.77	15691425.98	18588376.23	39522177.03	7073747.58	12972648.66	12230700.79
Com_11557_neg	3,4-Dihydroxybenzoic acid	C7 H6 O4	154.03047	5.329	153.02307	No results	Invalid mass	No results	29886494.29	1020003.093	3119506.975	1502633.468	1637950.191	1368893.373	2072171.774	1191811.13	1997775.377	2004622.576	7407589.974	1144988.754	2543941.362	1068578.437	1146276.616	2670775.816	1275034.182	1568017.004	1058734.325	1398767.289	8646219.642	730034.9883	1357820.951	1310299.693	733171.2257	2173249.844	816118.3798	1064310.709	1537560.866	1338467.716	31365170.06	1209655.949	2245041.096	4586688.597	1322854.673	1209897.705	1147203.718	1110114.966	1830854.528	1160468.345	2640918.649
Com_11967_neg	LPE 20:1	C25 H50 N O7 P	507.33313	10.344	506.32565	No results	Full match	No results	2222224.589	10966549.38	800464.0809	1529559.244	1384557.287	2061440.983	2887442.074	8857311.732	12402877.62	4400612.284	8652304.58	7744501.048	8001289.754	3065323.661	7810721.214	926934.9074	5000330.514	5010975.761	6764590.734	10022945.29	16641097.07	4598300.911	3838830.791	2705237.311	6297876.319	38583330.57	3020388.196	32014538.32	14257006.49	4290745.14	1970880.175	11115608.31	6885254.58	42242740.34	20669003.98	4848234.336	32862535.52	3942229.466	5690190.473	45602509.48	9202456.544
Com_11981_neg	Verbascose	C30 H52 O26	414.13691	1.409	827.26624	No results	Invalid mass	No results	9844547.426	26778127.7	14656578.12	14352211.3	16480453.15	8828100.901	10231808.61	13274161.82	6659705.341	12663923.74	11270716.25	7126542.156	10708007.89	3577282.52	7047281.933	9216085.939	10505695.22	11636956.45	7136508.909	9322800.738	8617451.311	1588027.452	2428491.978	2895890.888	1752198.548	6826874.808	3143120.753	2393252.832	2821021.833	2528400.369	8315838.797	23811096.38	4899654.165	20048311.05	7562341.497	7647328.467	3638501.126	4068000.421	30298770.02	6758988.495	9368341.754
Com_12323_neg	N1-(4-chlorophenyl)-2-cyano-4,4-dimethyl-3-oxopentanamide	C14 H15 Cl N2 O2	278.08341	5.463	277.07565	Full match	No results	No results	19462259.5	22916343.57	19627380.85	20076960.56	25651722.96	21405148.99	15941355.81	27652177.38	12717480.36	20776741.95	25389655.52	23526417.19	18250015.84	14258075.63	21154373.43	20936699.31	21021699.93	18857400.31	23603664.31	22179166.72	1035810.851	4185143.876	5158416.997	8809028.192	2844189.396	8904039.902	5368516.302	2288446.647	7386432.62	4312132.652	11553956.67	3098640.069	7890463.584	6298560.512	7423919.842	10478840.42	9491287.714	14564936.1	3681594.978	6165765.864	13318424.28
Com_12419_neg	6-chloro-2-methyl-4-[(2,3,4,5,6-pentamethylbenzyl)oxy]quinoline	C22 H24 Cl N O	353.15953	4.922	352.15176	Invalid mass	No results	No results	17134795.59	23898372.39	17520452.13	22764566.08	19579496.96	17723993.08	22991750.46	17826198.59	15048465.05	23261327.18	23640954.3	20193681.01	32700916.07	14373514.94	22442103.89	22568955.48	23778914.83	18493163.51	20920325.85	18540965.26	4689090.557	7209603.599	9384335.214	8730161.526	6569993.635	9787935.06	7808390.426	2128035.129	10649125.47	9963500.296	21060084.22	2957498.629	10141318.38	11437735.47	14169253.32	13895474.56	12196501.71	18691253.68	7412183.784	15434912.67	14771785.56
Com_12498_neg	2'-Deoxyuridine-5-monophosphate	C9 H13 N2 O8 P	308.04167	1.329	289.02393	No results	Full match	Full match	4289112.048	11303220.3	8073784.619	10374849.35	7946025.562	7562875.691	7744002.154	6423585.081	26200181.27	7071138.307	8043271.211	8367327.938	7061613.067	8264685.34	16538495.48	6648188.62	6276239.956	12540137.18	9282604.704	13164406.36	4151871.97	6913711.451	12840980.01	13685315.27	17024263.92	13126098.13	14821144.84	23583501.88	7186281.891	7556775.263	15801942.04	14933721.78	12553559.66	10386345.71	23709371.75	14496645.5	35547564.58	17227944.94	8283642.296	14343697.92	11174138.88
Com_12659_neg	3,5-dimethyl-4H-pyrazol-4-one 4-(3,5-dichlorophenyl)hydrazone	C11 H10 Cl2 N4	268.02592	1.441	267.01868	Invalid mass	No results	No results	14484984.47	23313279.73	16437362.49	17555532.51	22508231.24	25886713.88	15961505.68	19687302.59	4895673.464	21182387.49	17808531.07	18585198.99	16934757.47	13994236.09	15873519.41	21112206.43	20308987.61	22137659.78	20259777.5	21247757.24	1291774.754	2645600.785	2669951.522	5542991.624	1909419.479	4638931.61	4045572.754	1590795.506	5316891.89	5623453.901	7836066.598	3749045.788	4696019.648	2972467.424	6261054.988	5643227.945	6116798.686	11039496.32	5821168.627	6656416.063	10313256.21
Com_12927_neg	��,��-Trehalose	C12 H22 O11	342.1167	1.237	341.10956	No results	Full match	Full match	4001169.498	2715128.345	4274945.755	4858653.749	2990789.134	3805446.951	3154879.737	2029082.843	2212877.217	2460230.59	5329881.614	2252979.497	3060224.071	2826203.25	3438699.416	2296180.289	2670918.495	2565645.878	3032445.917	3306530.015	4981905.521	1545347.601	1381837.076	2408522.635	1191940.242	6674918.242	1117691.199	3183433.01	1999091.718	1666931.615	2094378.033	9718469.424	2512668.725	10475554.88	2740016.097	2957448.459	3426971.45	1547556.717	41825259.51	7673109.791	3613183.384
Com_13029_neg	2-(1H-indol-3-yl)-3-[4-(trifluoromethyl)phenyl]acrylonitrile	C18 H11 F3 N2	312.08859	5.136	311.08136	Full match	Invalid mass	No results	12666101.17	14714674.18	12795627.05	22022822.32	21827083.88	9132582.242	23759026.89	11257556.74	8075284.715	8568639.343	17914265.55	16797382	30688690.45	4442230.459	21546205.46	20133456.99	16382816.06	13061650.41	21280455.02	7721991.357	664058.7161	930862.4973	1322728.207	2529842.643	1103847.536	2833585.476	1041244.974	1223132.558	2075563.334	1575977.768	11486788.37	2426108.705	2987200.202	3097988.597	3786325.58	6942227.713	3189546.13	12756145.29	8009667.387	6993453.285	9381799.365
Com_13065_neg	Pro-Leu	C11 H20 N2 O3	228.14791	5.561	227.13977	No results	No results	Full match	12513304.42	12053524.73	11797334.81	21279055.33	14020865.61	14658419.08	25563111.48	9384270.8	12121003.87	15681383.91	23180615.18	15177639.68	20693155.58	6382509.807	17138556.98	16701407.37	1690594.806	14604533.24	14317678.26	12102870.15	1765239.592	2187238.836	4478246.453	4153942.701	3432303.899	5137640.577	3970805.193	3087006.323	3893662.232	3339292.323	16094208.42	2838102.302	5092549.821	4302161.847	5823440.458	7664249.267	5069029.821	12157883.96	4219564.499	8301273.936	8401192.895
Com_13191_neg	Lactitol	C12 H24 O11	344.13138	1.295	343.12366	No results	No results	Full match	8085749.116	8423266.614	16597442.03	6257906.83	9974203.05	14350955.09	25233352.86	27021989.06	12067563.61	14632127.06	21193043.09	19916670.33	15631949.53	7860995.369	6637052.901	13152421.12	14628268.87	14710491.61	6145030.488	6148453.143	2045661.456	2703463.53	8346971.243	4053426.543	5982452.727	8420856.819	6879116.693	2827204.289	13030760.76	10588637.98	26343163.29	6742441.788	14736751.97	9523229.295	8372473.112	11888110.98	5411153.663	7893711.782	5159175.044	8247919.098	10037870.08
Com_13488_neg	(��)9(10)-DiHOME	C18 H34 O4	296.23541	10.034	295.22815	Invalid mass	Invalid mass	No match	8643276.188	9712701.306	18764401.82	11233161.07	11338806.97	13132104.69	13862150.18	19881992.25	19058215.72	11210668.52	18814734.9	7140883.52	14380782.4	8975067.381	10872774.71	2937551.846	9802048.317	12427778.14	10486383.74	21017982.03	3320238.073	7811521.611	10790274.42	5943290.294	15174693.89	26560028.95	9944137.595	34887330.2	14112664.51	9191286.544	3292111.316	27709098.48	11812915.89	14464194.94	20336535.81	7210274.066	13382562.21	5200171.149	16876510.65	21230302.68	15459919.29
Com_13519_neg	LPG 15:0	C21 H43 O9 P	470.26497	7.247	469.25687	No results	Full match	No results	18120933.3	8576736.831	21384380.69	13327625.49	13854814.12	6954981.37	10368137.45	9391173.757	16040661.44	25965560.67	1867447.655	25010482.05	15109196.72	4068012.166	13136577.84	9887727.66	14749504.01	6146642.313	8768471.331	23468722.98	12767639.69	7857599.377	11473650.93	13170364.23	9479507.291	3789585.145	14517154	6172408.506	11835841.51	24679345.63	20803581.18	39562810.76	8627509.495	5764314.572	10100746.81	12798854.52	29329017.03	3132156.359	14731053.66	14236349.41	14757169.07
Com_13739_neg	Aflatoxin G2	C17 H14 O7	330.07724	6.403	329.06982	No results	Invalid mass	No results	10045804.77	14316044.21	25893718.97	25217818.25	17521961.58	20404966.53	20436190.79	9297925.703	24266848.43	18177308.79	1469991.489	855362.7251	3700187.971	8585252.179	17803197.11	17990076.09	18374950.14	21981020.87	15151804.46	5177086.472	1242635.911	2605315.325	8544412.008	9415989.817	680378.5722	20347136.84	2486538.45	1069995.856	9955271.04	9935601.426	1010431.486	983765.1008	762316.7877	681585.4283	716403.196	754963.4097	761528.0866	1339080.565	1415909.356	724609.0338	12212260.24
Com_13817_neg	FAHFA (18:0/20:2)	C38 H70 O4	590.52597	11.224	589.51868	No results	Full match	No results	967712.0745	1202904.102	1446152.126	882175.1918	909569.0155	471022.9416	627045.5435	307197.3548	1113041.925	696102.1375	342008.1863	401728.233	1074376.396	311996.4964	497029.0875	97173.5354	100834.1555	485706.0811	586587.4029	1258978.029	729123.5295	16483088.45	957119.1674	706907.1985	1688626.054	8975315.462	404816.373	5940660.123	391715.8215	331265.7166	177744.6752	787039.3365	1144833.391	6961741.837	10157613.93	289843.3721	14631388.4	680488.4382	541459.4114	1677216.796	7015146.428
Com_13857_neg	LPE 13:0	C18 H38 N O7 P	411.23887	7.871	410.23154	No results	Full match	Full match	5091897.562	6014736.062	5599886.142	8326179.093	6123050.833	5006800.646	23696030.85	18373165.24	5300827.091	8549049.673	3325341.155	5212777.972	8331584.117	1517461.767	2957772.673	4014922.784	2776664.956	11057819.86	4549797.4	10146283.55	1430899.624	1182044.763	1482150.805	7897922.515	6897284.178	13974703.18	1195893.535	6732873.41	4153424.087	2399379.831	7412440.271	5183953.364	13781567.62	7084719.84	5477463.168	3964593.514	10774929.07	3418109.972	9616664.398	14105994.49	7761990.479
Com_13990_neg	2-Isopropylmalate	C7 H12 O5	176.06904	4.932	175.06169	No results	No results	Full match	11824616.9	15127443.63	28075453.69	21681903.34	19276134.71	17597708.73	21274896.78	21954634.92	12839369.88	25003439.31	19959855.69	22356904.88	23574074.46	10937761.01	13535332.1	18425635.46	16987267.25	23636311.88	17978891.53	24516204.28	2161536.913	4490134.49	4592770.662	14521418.84	1716086.424	17217343.54	4583669.751	3158283.487	10955772.18	11766285.14	29233365.73	7583245.804	12151381.03	10812498.11	17746510.68	18438984.86	16962916.26	18750269.69	13146714.34	15430137.87	11798230.37
Com_14113_neg	Xanthohumol	C21 H22 O5	354.14384	5.547	353.13654	No results	Invalid mass	No results	11623250.76	14600633.59	18614736.46	21079123.7	21453117.95	15142156.62	15797021.07	18443612.34	13514694.7	8733027.47	12940071.73	11181553.21	25074430.09	9499959.065	15497551.88	15747402.3	16460241.72	19475689.69	20102612.15	20635395.51	5105474.749	4441274.989	8356877.921	10511525.88	6366644.985	8957242.918	7433361.704	7336748.552	9776769.536	7365399.036	22315137.13	9576953.188	9862131.612	11580417.46	14011172.54	10830051.54	11870506.78	14936855.73	18633043.94	11416708.63	11601607.03
Com_14252_neg	Pizotifen	C19 H21 N S	295.14589	6.821	294.13861	No results	Invalid mass	No results	6268019.762	11022545.18	10596070.82	7717090.175	6914245.039	9878559.584	1866186.063	10031574.99	1354147.563	4809257.57	14790872.38	12957765.32	1722582.329	15642194.05	8729585.335	9622121.932	16658797.67	4984378.085	9543710.099	12423312.58	2149203.334	12592179.96	9646214.903	11401336.7	9809562.38	8582190.396	13779869.04	4867947.997	13092658.4	12351039.52	10411075.44	3889211.475	5939943.993	4715107.345	10460362.43	11239985.93	9514463.604	8394913.102	6018469.929	13289181.8	8783764.906
Com_14392_neg	LPC 20:1	C28 H56 N O7 P	595.3856	10.61	594.37811	No results	Invalid mass	No results	7325657.617	13109564.17	814691.9131	2576698.573	1455914.513	3182957.344	6681496.591	3986167.376	12663193.5	5689966.156	11981125.25	13369088.08	10144429.79	4625937.163	8886850.521	1287996.458	5927039.1	8993796.389	7929778.784	9471934.747	16162909.87	3419816.876	2987999.069	2399658.443	5549931.698	30204853.36	2975298.249	22605861.23	10774206.07	5270819.58	2037138.595	10182034.6	9109106.452	29466722.7	15434022.81	5827763.338	20777026.05	3599240.853	9455105.467	29405182.11	11787844.49
Com_14417_neg	Mevalonic acid	C6 H12 O4	148.07413	4.838	147.06685	No results	Full match	Full match	8393951.04	8406173.777	15175190.8	8257434.801	6784510.138	9360079.138	11217833.42	18343428.86	18937905.14	10086301.8	9796574.766	21841040.89	8784345.266	9796325.581	13612037.56	13763779.75	9870470.751	15501566.06	7459759.376	8937619.276	2571341.861	5132455.254	15889813.34	29072061.13	7421893.339	44894395.75	4631070.731	7696926.393	6903641.629	8458998.706	16325674.33	14817271.31	15203045.02	11514236.15	19673195.42	14865198.97	14207520	16093992.72	12396368.8	15894300.99	10359969.45
Com_14482_neg	FAHFA (22:4/20:3)	C42 H68 O4	636.51045	10.596	635.5033	No results	Full match	No results	7241175.393	6624544.13	10407204.13	6269012.103	4360268.894	4700087.921	7295976.672	6970413.197	16544947.14	3599889.651	2704605.989	2592401.004	6356691.069	1281724.344	3222750.165	163309.9681	2936036.971	5299261.96	4631501.892	14156695.34	10494745.86	8193822.556	5786278.873	1975442.364	13076479.98	21833474.79	5994060.04	15343576.8	11108369.07	3700766.598	470369.17	36038710.11	7811411.752	30560619.81	15627591.59	5627145.174	21668087.8	2280494.897	9699289.616	34410367.81	14323250.6
Com_14575_neg	Gallic acid	C7 H6 O5	170.02203	3.282	169.01474	No results	Full match	Full match	1089602.863	762154.4745	1279717.157	860828.5965	1551372.407	1073858.14	1735573.87	856456.3182	2158558.412	1050637.571	3310861.187	1260489.351	1035120.786	1308000.277	1085914.567	1448599.593	1256603.484	1574540.995	1307062.282	1085994.649	8482177.501	482718.7834	1267866.017	3001730.674	1362016.551	2610366.269	1186753.997	2502858.441	728418.2904	1511999.155	1037876.361	35699187.27	732438.9135	2311393.565	1522583.914	2139586.847	1566017.103	1042911.624	22053195.8	1604027.263	2313275.727
Com_14914_neg	LPG 3:0	C9 H19 O9 P	302.07703	4.046	301.06979	No results	Full match	No results	4823639.811	3902861.573	25673484.38	14153923.62	6534452.057	6464753.851	9797299.855	3988774.311	5877342.078	4634790.898	5184434.346	6116729.269	4596146.087	2220003.705	1738977.113	4792552.115	9925019.572	15432004.87	2558010.58	4922654.044	1097569.895	3061769.234	2294516.53	6505322.9	916011.0648	2787919.318	895491.8826	1056884.917	2213186.724	1873158.723	3203160.045	5608674.061	15664117.52	9553339.428	4002946.417	5563026.859	1812155.905	5741925.819	2049901.973	5598006.923	3439853.625
Com_14951_neg	(��)10(11)-EpDPA	C22 H32 O3	344.23565	6.737	343.22849	Full match	Partial match	Full match	2337878.321	2000903.032	3926018.487	3887170.769	2583486.799	1910042.989	1965667.323	2818683.658	13548146.75	2073279.008	2855242.137	3297486.479	1622762.465	2182708.363	2818797.693	1737953.26	2053226.535	3023623.442	2282966.191	4223647.336	6704683.628	3576159.07	4171469.634	7282947.69	3606433.877	6543556.56	4360261.383	7175887.329	4303886.49	3409380.312	3416930.243	34461091.25	16407914.24	14447158.82	2777040.228	4373215.793	3457379.927	2705334.544	12385433.85	1935819.914	2932714.311
Com_14969_neg	Adenosine 5'-Diphosphate	C10 H15 N5 O10 P2	427.0312	1.259	426.02426	No results	No results	Full match	9757026.007	6381345.662	9537104.058	6721174.098	6240030.711	5124298.366	9705572.442	21256938.73	6874050.163	7226335.965	11062420.17	12017395.16	7199792.335	15344948.58	14737222.19	9424227.046	15007059.09	12409861.04	9732694.084	8904828.487	15269717.03	7308912.689	9503237.581	9280074.43	6421103.949	47780794.12	6042138.849	22418376.13	20873035.04	18437510.2	11484127.99	16514284.77	16846432.63	19230542.62	12653803.09	11912557.97	15311430.19	11083548.6	13721840.11	19908410.9	10568050.18
Com_15124_neg	Lysopa 18:0	C21 H43 O7 P	438.27604	8.519	437.26877	No results	No results	Full match	10020010.37	9245371.722	22429039.57	18440107.6	14268152.07	8088902.25	1086057.861	23247203.16	4638996.781	20731582.94	6692386.987	9226848.218	21132510.75	2315819.818	12228040.72	4864444.862	7785829.278	797277.6294	19573346.28	16544643.82	1284183.835	3336631.135	2050937.789	7359823.173	6390497.413	43419799.91	5113592.274	15626062.6	15678985.15	8325506.161	5946239.421	1483685.28	5007027.661	9860603.836	7813745.035	1989027.089	20752293.17	7307994.599	2937065.912	11599492.13	11707866.32
Com_15187_neg	FAHFA (22:5/22:5)	C44 H66 O4	658.49518	10.3	657.48785	No results	Full match	No results	1671997.34	3064308.657	3973754.948	2121510.362	1025260.856	1474420.466	2911814.987	2124575.417	7703006.524	743598.417	699806.3591	1191122.305	1810931.25	674511.747	946353.4048	170293.731	344319.25	1420893.764	1788513.089	3695202.768	3130179.091	4479505.647	2853842.525	317701.1388	12796012.69	15009146.34	4366058.304	8088009.645	14731011.31	1304386.427	215047.3833	11567549.01	3104431.625	15916784.61	11738046.52	3484109.156	21197019.26	1013681.837	2144528.46	33037820.32	7524714.451
Com_15239_neg	2-(2-carboxy-2-methylpropyl)-4,6-dimethylbenzoic acid	C14 H18 O4	250.12112	5.912	249.11386	Full match	Partial match	No results	5420844.839	3973763.749	8301504.536	7878720.069	7377921.992	4239662.903	4736872.251	9004865.974	16985738.33	8764165.807	4461027.963	3906702.265	6564607.453	2854141.747	7716393.509	3900755.267	3367170.343	4832029.354	7093252.171	5801687.308	1630152.034	10655827.12	8532406.943	12064248.43	11813121.25	11581411.47	12526425.5	12528019.32	15255611.47	17605693.12	13421616.34	6102096.192	6018841.118	8458050.044	13007481.61	16785949.67	20803160.96	9135512.204	2880746.537	15085955.69	8940805.516
Com_15260_neg	LPS 15:0	C21 H42 N O9 P	483.26043	11.7	482.25333	No results	Full match	No results	13649478.93	9202157.758	15102150.44	13317790.6	11037129.64	6067045.82	8446123.018	15620184.03	4882756.209	12524800.19	10413739.42	10665973.83	24731952.54	7517029.505	5956108.812	6373013.312	11944614.11	17906181.19	14785562.63	18805634.16	2321948.169	1324508.793	3329385.108	4805335.184	5414298.517	6671640.536	3424480.835	6540304.763	11090511.35	4505150.01	10122321.36	2003256.081	7101861.464	7744617.898	6180782.138	5218711.873	9084864.088	4358164.587	3790027.566	9070602.138	7700333.66
Com_15508_neg	2-(4-hydroxy-1,3-thiazol-2-yl)-1-phenylethan-1-one	C11 H9 N O2 S	219.03583	6.261	218.02896	Full match	No results	No results	3399919.352	4247554.652	6358982.604	1985936.685	1777912.835	4764945.369	6106891.201	8961714.68	8742689.111	5750198.25	535714.2203	1578211.298	571428.8677	8876070.015	520683.5851	10762970.32	8553535.389	10309575.72	3128629.52	3566559.134	169973.0264	342750.1042	7886018.318	9971221.432	314487.5507	550230.8279	3061849.013	324198.9229	6755876.133	16014418.92	3955266.795	355246.2908	425505.1462	345110.8787	4673089.164	11541913.98	5504267.439	17997616.15	378904.1993	32129943.04	6610614.632
Com_15818_neg	6-Phosphogluconic acid	C6 H13 O10 P	276.02508	1.388	275.01788	No results	No results	Full match	15022628.83	10551167.9	11081056.05	11839555.77	9171969.863	11465821.99	5011839.221	4297785.904	27869002.7	10085304.46	11264973.91	12745180.1	11210533.98	4484400.997	9267305.288	7756756.85	5105879.778	9662660.797	7522328.103	11297748.3	826287.148	2398273.364	5717406.145	13047369.14	1581575.476	20007111.4	3090263.488	1975789.051	1995068.044	2248518.887	15031009.4	4768755.366	6395690.056	4205357.797	12498260.99	9076369.621	10354655.73	22887482.72	3521710.712	9580316.334	9109224.289
Com_16102_neg	Linoleic Acid	C18 H32 O2	280.24047	7.375	279.23325	Full match	Partial match	Full match	938486.4708	775388.3889	848780.3946	1439915.343	3382513.392	1751457.663	2167637.286	2190768.88	566729.1761	5465872.236	713194.8759	1887038.83	13406653.13	1094705.55	2768191.835	1701766.098	1459533.763	9902733.063	10017494.89	5770052.375	4707134.347	3611906.868	4697717.791	613270.5294	3906446.111	6129356.433	3393032.661	4925380.897	19458549	18013095.43	2053377.413	2738333.694	668423.2093	2655933.593	2830158.741	668248.3474	805659.7499	2038603.815	4072263.556	575889.6571	2737302.365
Com_16314_neg	Nonadecanoic acid	C19 H38 O2	298.28776	11.7	297.28049	No results	No results	Full match	2526651.55	2321608.829	2898910.335	2286799.116	1719510.495	1596394.934	2473765.159	1339238.271	2027248.225	1859413.349	2329456.58	927396.8318	2721883.098	839496.1535	2642216.755	490110.127	458085.4961	1031379.175	2468835.604	2834113.128	1104552.561	13004789.26	1958377.568	772008.6763	1493784.413	7965142.82	685176.4874	4365918.958	1257557.577	894733.948	1490986.908	1162750.459	1582687.803	7162841.889	9893385.723	1154875.54	11941667.3	1763867.642	1058769.446	3197848.667	5329181.519
Com_16350_neg	Mag (18:1)	C21 H40 O4	356.29343	11.583	355.28625	No results	No results	Full match	5193233.184	5558950.334	6993765.608	6162952.222	4499021.736	3847574.306	6090977.421	2533358.184	5064314.288	4944460.832	4159991.887	1684907.934	3058616.548	1143081.465	3827491.843	196753.7825	1601439.192	393111.9064	3686315.554	6153542.986	5097659.982	12097469.83	4103537.437	1816192.737	6159611.814	13317693.97	8560617.232	16712220.55	16010185.66	2533031.531	657815.2944	679006.3282	3169115.33	29147135.29	18162305.22	2498150.785	23423935.58	1186934.554	240584.7294	19872756.59	12710191.31
Com_16351_neg	FAHFA (5:0/16:0)	C21 H40 O4	356.29359	11.34	355.28632	No results	Full match	Full match	5193233.184	5558950.334	6993765.608	6162952.222	4499021.736	3847574.306	6090977.421	4217049.811	6556005.084	3278707.282	4159991.887	1248362.906	5191638.975	1143081.465	3827491.843	225979.9585	1601439.192	981454.4946	3686315.554	8485502.848	5097659.982	12097469.83	4103537.437	1457130.555	12631452.38	14437098.3	5569985.286	16712220.55	16010185.66	3935760.02	919763.2186	9144448.674	3169115.33	29147135.29	18162305.22	2391462.143	23423935.58	2260660.404	1581050.484	19872756.59	12710191.31
Com_16360_neg	LPC 20:2	C28 H54 N O7 P	593.37006	10.014	592.36279	No results	Invalid mass	No results	8160763.783	11092099.68	1137278.468	3401750.062	837759.2855	2379203.3	8014157.559	7812794.614	22974862	7132443.958	12515171.64	15726556.18	8637496.008	5325451.882	9884443.6	3615547.68	10312105.91	15535835.97	9372933.724	10595515.83	12928208.59	3068141.31	2927990.593	1376981.703	4152170.859	27676799.78	2709205.533	26084725.59	9915501.908	5407030.316	1948749.05	15017282.46	5541307.713	24227568.15	14538547.37	7033186.828	23788174.09	4183769.663	7410123.957	29685207.48	12601678.91
Com_16609_neg	7-hydroxy-3-phenyl-4H-chromen-4-one	C15 H10 O3	238.0625	1.34	237.05528	Full match	Invalid mass	No results	8824148.795	9656153.258	12109038.76	6053099.66	8779676.749	14266758.34	9748389.378	20329795.76	2910179.991	13183392.42	9183099.256	9371147.074	9597821.534	7311011.007	9403030.398	11540393.83	9429510.422	12436694.47	9212155.296	7953252.392	2127757.78	3934629.078	3884264.921	7413550.561	2899739.986	15970804.65	2403409.672	3843234.468	4309054.857	4622369.239	6777717.956	6113906.581	6853776.354	4779047.733	8783389.152	10432128.96	9806102.168	9877995.134	5565762.277	13798941.38	8141220.41
Com_16706_neg	APS	C10 H14 N5 O10 P S	427.01981	1.183	426.01254	No results	No results	Full match	3638470.641	1024100.51	4488789.172	2543798.565	1231997.541	2192719.278	1338346.88	3358582.713	5902088.564	3763565.825	3582406.969	1668165.097	2142662.752	4133583.283	3881632.385	2077703.813	2790146.793	1602673.525	1795105.314	3041963.598	7355965.708	3606771.227	3205622.113	6043694.491	3049595.189	12567507.5	2137840.098	6512732.221	4250332.532	6346683.986	1077950.996	15427884.02	6354878.006	12978578.56	2508951.317	4152160.535	1958916.817	1655982.824	29285066.75	5227659.092	3371326.985
Com_16767_neg	LPE 20:2	C25 H48 N O7 P	505.3173	9.805	504.31033	No results	Full match	No results	1770283.242	7657368.293	1380221.759	1320902.257	1109110.556	1101651.117	2105392.281	5871563.541	10912514.58	4269752.369	7698162.813	7001375.144	8153498.005	1988192.246	3725780.585	1041399.415	3824080.114	3691261.202	5332064.186	6696883.874	9773097.949	3261810.822	1075544.761	1580388.292	3488608.083	25285417.95	2037712.989	25779265.85	8511224.036	2530275.108	1475942.831	8608221.914	4250894.556	23843517.47	12380417.4	2972596.043	23458023.22	2375224.451	3584694.388	22632309.23	6745619.247
Com_17018_neg	LPA 3:0	C6 H13 O7 P	228.04046	3.44	227.03319	No results	Full match	No results	1660844.34	3568784.135	3047725.347	5882870.39	4022374.213	2008431.087	3941733.452	888670.1007	638433.783	1287327.436	16620452.58	4756115.443	21205216.82	759671.8731	2532112.366	5519455.618	2530771.944	976090.1897	1459136.32	2064286.231	137774.3539	267576.2604	346900.3543	420878.7603	185158.2577	534686.643	212684.5596	247870.3441	356505.9883	392628.1157	4477302.68	323091.1383	509391.0923	444495.9634	434291.8038	519686.3693	354693.6036	3242785.101	389946.9291	412159.443	1541411.085
Com_17462_neg	LPS 18:0	C24 H48 N O9 P	479.31119	8.099	478.30408	No results	Invalid mass	No results	3671516.727	4079877.828	11030049.41	10460831.91	7242414.186	1641622.47	9299318.436	2477625.459	9128621.029	9194728.048	11109710.71	10560706.45	16257323.47	7293247.487	14232675.43	8603002.656	7167600.803	9169628.214	7421421.419	10784165.4	12056701.67	2666392.608	6867407.495	13681620.44	7964861.659	23765927.91	6947197.676	24318497.72	8321157.653	8458425.566	13174947.43	1527042.768	19190594.69	20348157.29	11207089.19	21008950.4	15047169.5	11003675.69	987259.0162	16321996.88	14087368.36
Com_17474_neg	LPC 22:5	C30 H52 N O7 P	615.35458	9.076	614.34778	No results	Invalid mass	No results	7385136.133	5889862.357	11091331.61	7615686.843	1986793.484	985275.4542	6072139.374	1711229.381	19454947.16	2883034.187	8896737.846	11056234.76	4508065.265	5468092.066	6829645.1	1469801.647	6927051.147	20918660.13	4474078.137	12750332.88	3955878.012	1485370.867	1594238.393	4420686.969	7533901.073	12114540.13	6129918.819	24229585.3	8777818.441	7908941.219	1022638.769	6255954.492	7233594.552	17488289.52	5436151.933	12519333.16	9265471.061	891688.0479	2638166.656	14742596.84	3327746.753
Com_17557_neg	L-Pipecolate	C6 H11 N O2	129.07929	1.455	128.07204	No results	No results	Full match	7504210.137	7352893.87	9722266.424	17826395.66	11795566.23	14818254.46	12941904.11	9709854.754	16865868.58	9747637.969	20184726.84	7572522.861	19190255.64	5672685.16	11801590.18	7841267.704	7273612.246	12156956.08	11652158.09	9535886.459	3497506.455	5566668.754	7879994.502	9981308.379	3898862.592	14769209.23	4029701.734	4978860.117	7625218.194	7233817.105	15233830.07	16046697.59	11083303.21	15160656.47	7972638.952	11244593.54	6056262.318	12033082.46	13622822.64	10193078.66	8948132.202
Com_17783_neg	5-S-cysteinyldopaquinone	C12 H14 N2 O6 S	314.0581	1.139	313.0509	No results	No results	Full match	9197078.566	7080983.106	5476164.012	8202427.271	9381903.813	11231987.2	16345398.62	13952531.93	17206981.79	9269103.798	8449786.055	20010495.2	15245639.02	7454940.224	9803193.372	10229200.97	11019931.87	11768238.59	8697892.728	6359972.375	682955.6195	952285.3636	2247779.462	4412637.257	3066461.038	1293890.941	1769589.685	1872679.345	4395469.691	3179848.217	13907517.05	1422354.905	9936304.448	5174890.316	4160875.394	8799624.126	2287942.999	10400432.01	3122517.007	4075931.173	8282753.309
Com_18115_neg	PE (15:0/15:0)	C35 H70 N O8 P	663.4849	10.07	662.47882	No results	Full match	No results	3616559.605	1828869.212	4341133.091	1162279.956	2305857.384	2952876.923	2784810.452	1998927.088	3244832.16	17993959.53	2928343.246	4972325.944	2910503.623	813721.9681	1229543.859	704531.9206	5190351.032	1945029.861	1012730.663	1673566.447	6763087.064	3104973.509	1056426.703	3105949.702	952967.1179	2672393.47	625253.1222	1918737.489	4643943.024	2106578.016	5494339.35	2052165.591	22246334.73	2365688.521	3871722.49	1250430.114	5600293.457	1256368.822	1625170.512	2976270.698	3953605.41
Com_18232_neg	(1E,4Z,6E)-5-hydroxy-1,7-bis(4-hydroxyphenyl)hepta-1,4,6-trien-3-one	C19 H16 O4	308.10463	3.967	307.09741	Full match	No results	No results	6310900.773	2885014.942	12597266.6	3512484.042	9646067.202	3956815.929	7982641.445	17759752.17	2322687.702	11726032.12	5687894.431	8267004.124	7334841.565	1909470.849	3124836.772	4582503.69	13556063.72	8498234.586	6353248.549	4999082.188	3683340.633	2724249.289	1421937.893	4096021.031	1334690.604	3661069.059	2215475.047	1387085.136	5155586.948	3174602.219	4779516.188	1812363.577	2473705.918	2913434.801	2048396.907	2211522.12	1623990.751	2691867.779	5398194.409	3304059.947	5009992.914
Com_18294_neg	Guanosine monophosphate	C10 H14 N5 O8 P	363.05729	1.375	362.04977	No results	No results	Full match	9300580.652	4746370.744	4933186.921	7261131.809	3834208.479	5797943.441	3932253.229	1197361.102	15241596.69	8841230.307	8527654.624	9651546.388	10342243.05	3845070.308	7102690.567	11655136.13	4972403.892	3063739.996	7926418.057	8974308.471	5108285.673	5372217.687	8494584.908	12652518.2	4720243.946	27035138.08	4780120.344	7557230.413	2593705.714	3861542.139	21026544.76	10876216.29	10886931.49	7873034.658	14172689.09	12586690.85	15680693.84	11876549.23	7587990.921	4041996.952	8251188.794
Com_18368_neg	Ergothioneine	C9 H15 N3 O2 S	229.08883	1.412	228.08167	No results	No results	Full match	3149504.76	3560558.202	3714219.526	4658091.341	2489582.751	3159794.32	2797681.857	2951253.138	10439560.06	3507886.973	5713239.764	4224190.903	5098433.46	4197897.311	3322763.741	5606329.075	3889512.561	3996422.475	2879991.324	4274915.399	3197718.061	5615896.037	9052198.457	10380210.62	8807504.532	9939825.619	6196918.226	7991997.732	4453612.265	5270412.326	9373042.729	10875013.14	12120924.19	4098423.243	5725471.981	11073116.79	7078633.064	14425591.66	25474814.45	13218891.53	5186970.052
Com_18382_neg	Elaidic acid	C18 H34 O2	282.25644	7.813	281.24957	No results	Full match	No results	11520749.73	12315136.44	9192806.677	11478376.85	8611207.731	15315383.68	13279619.79	8954601.44	9663297.517	5303894.234	11963319.11	13237639.23	10218844.9	8045749.064	6210135.79	10473171.16	8024261.583	10991857.79	10344470.32	13932213.67	4984973.697	2305092.775	8884461.592	4986895.031	4270134.001	6504065.537	3965185.37	7229985.916	6611284.619	3401662.897	9500548.522	6318348.199	9554577.671	6439221.746	9163507.486	7796205.089	8350119.178	5691912.16	2256937.725	8457189.511	8545717.43
Com_18612_neg	FAHFA (22:5/22:4)	C44 H68 O4	330.25733	10.153	659.50739	No results	Invalid mass	No match	2027707.101	3691780.798	11214716.25	3994294.251	1858615.096	1137749.799	3976331.782	3134264.864	7987245.354	824885.5003	4195128.752	1599318.572	2513830.69	298259.2523	337718.5097	285907.502	416624.2558	1288140.252	1973941.764	7448449.336	4939720.56	907957.2555	3520520.038	333221.6763	4709505.583	3646149.677	1775076.898	5597425.594	5080754.971	1114175.542	346517.2843	25108249.72	1539213.998	13696727.26	4692271.823	1889209.087	6664464.722	359708.894	4475398.275	11166328.78	4766083.615
Com_18767_neg	N-(1-benzothiophen-3-yl)-N'-(1-benzyl-4-piperidinyl)urea	C21 H23 N3 O S	365.15953	5.061	364.15234	Invalid mass	No results	No results	9371741.736	10035349.34	8205799.077	11788191.86	10476513.72	10402535.15	15307899.52	10865204.31	6423915.461	12908534.25	9957222.267	11392122.37	16097285.51	8138860.336	8976393.26	11160761.56	10358757.88	8397632.384	11875885.21	10482457.82	3362967.254	6035982.689	8270135.244	7159021.932	8479662.145	8058237.114	6429200.155	5366394.298	7510137.784	6804163.773	11987675.63	4262636.685	6775575.668	6458230.021	8108672.847	8846658.955	8991517.626	10869049.72	7107548.228	8330483.61	8585935.586
Com_18950_neg	Tretinoin	C20 H28 O2	300.20936	7.68	299.20209	No results	Full match	Full match	9174728.893	7823160.917	11450361.55	9477465.36	8464225.632	6180408.535	9443087.633	8818433.292	12273287.51	8702429.779	12488825.73	7868487.798	10287192.73	7967589.222	5415996.71	10489497	8298314.628	13613197.4	8557845.68	16823151.54	5145823.289	7150292.923	12907900.25	11678878.18	5874900.971	8912674.026	4949916.422	8367196.496	6983800.667	8809465.01	8027221.215	17784041.37	18344530.49	19281879.84	10619268.21	10301334.87	8347829.136	6548726.068	24308855.16	8768605.786	9873580.137
Com_19112_neg	MGMG (18:2)	C27 H48 O9	516.32827	4.968	515.32098	No results	No results	Full match	10675547.87	11187468.66	10040283.52	11658892.24	7574592.132	6337411.232	9733184.849	12268791	14236217.27	11944003.06	13668065.91	12809967.49	13999874.3	13129380.96	9908730.393	9684954.49	13533755.08	15168873.31	11842429.69	10185329.48	9417070.636	6945277.451	9138222.905	11696819.37	6638495.646	12109832.04	9018609.536	7782379.414	12952414.88	10561583.44	16150722.66	13898010.92	17579054.63	16842473.66	13543497.99	20193169.21	11373868.74	11512975.55	21748029.27	16161216.31	10356696.07
Com_19201_neg	N-Acetylphenylalanine	C11 H13 N O3	207.0899	5.501	206.0827	No results	Full match	Full match	11307971.82	13835312.32	11200341.41	11623828.09	12842799.6	13552781.44	13091348.93	13176164.75	16530732.18	13066143.03	11537903.94	10409917.41	12386587.57	6910521.425	12538360.91	12365172.8	11299736.23	13956047.8	8865053.22	11746847.81	1104188.614	2697867.793	4178916.457	7212938.943	1774406.695	10771803.94	4376649.738	1678858.66	5740566.062	5678469.933	11888443.06	3933669.14	6247396.879	5707066.91	8061178.242	8218217.963	9047884.907	13921388.98	4545168.319	6820453.726	8300167.056
Com_19315_neg	geranyl pp	C10 H20 O7 P2	314.06772	5.278	295.04977	No results	No results	Full match	9365248.646	10998455.15	11359083	12124703.2	13655262.78	12457003.13	11498796.75	12160209.78	10267485.8	13039852.94	11127374.79	9759603.32	13626434.66	12081024.19	13996628.61	13747556.25	14246658.67	11970079.52	10760126.9	11622940.55	747766.0274	2426122.924	3128750.317	4274568.075	678315.5618	4903057.597	4472042.695	946389.5324	4195105.574	4137631.481	9553491.533	2611235.793	5850184.104	3147141.31	5578132.619	5804593.741	6049497.766	12167520.86	4080805.864	5729492.308	7807185.388
Com_19389_neg	LPC 17:0	C25 H52 N O7 P	555.35402	9.976	554.34644	No results	Invalid mass	No results	11811415.7	6860408.395	1938223.716	6653225.158	2347227.478	4054831.731	14616964.28	11624282.74	5004843.839	5916484.383	11627436.94	6139746.41	11432721.62	1480126.513	7531756.663	2916090.453	2739032.854	10728984.26	6736960.243	12771776.42	3254527.899	2562997.533	870982.6562	711773.6109	838529.8458	13530164.49	1449038.774	6343516.51	4814702.567	1106306.018	1111253.94	6823438.774	1516902.133	14363772.16	6668601.369	2069668.492	6759335.569	902142.9386	2987440.587	8799012.053	9776019.785
Com_19487_neg	FAHFA (22:5/20:2)	C42 H68 O4	636.51358	10.3	635.50616	No results	Full match	No results	1144235.68	1016161.387	1962013.043	1870046.025	690087.4297	1008284.677	1315157.297	1761526.378	4892850.094	254085.2241	946591.6273	466921.4623	1009898.326	342945.1772	826084.6518	179289.9359	224547.8223	407750.1923	821291.3016	2684107.048	1249883.565	2905546.831	2397896.674	229293.4567	9023181.872	7690593.267	5908432.211	4872846.197	11342512.57	1552301.322	226407.815	2529975.201	856375.2955	8125992.665	6813962.832	2099880.803	17615194.14	447565.6294	359214.4601	23047568.32	4627877.773
Com_19537_neg	(��)8(9)-DiHET	C20 H34 O4	338.24626	6.485	337.23898	Full match	No results	No results	5377798.46	5755344.622	8483659.691	8769054.578	8396518.488	6488497.012	7505555.992	4726508.416	20547976.9	6267542.114	7612116.812	6911354.22	9175115.439	4643431.282	8478533.335	6518672.361	5438418.452	7778383.31	5776923.848	10044536.69	972502.9238	3565558.258	2003128.422	5844892.425	4261876.102	4540621.93	2509802.323	2850629.944	3702854.035	4462070.822	3818287.375	3455407.147	4057033.166	3699495.413	5031263.741	6322811.01	3620177.346	5879806.791	3191890.506	6153306.059	3822956.766
Com_19582_neg	(��)7(8)-DiHDPA	C22 H34 O4	362.24599	6.593	361.2388	Full match	No results	No results	9422402.293	3752013.834	14094122.03	4873628.523	5445255.359	3067463.74	11654720.44	14336534.68	7374626.222	8581525.961	2841707.726	11365775.7	4117331.415	7983189.368	7780034.133	14609041.42	12763641.43	8926578.995	5808419.907	4722644.784	1664806.488	2433774.936	8178195.662	18664703.75	5530251.725	28770359.49	7488575.751	5361602.006	2106742.691	1894554.891	7403813.776	7615212.363	3982793.335	2774688.985	6085089.325	6419226.855	7112374.885	9626214.87	1916706.85	5273380.288	5867385.332
Com_19744_neg	Mesalamine	C7 H7 N O3	153.04489	1.418	351.08813	No results	Invalid mass	No results	5244572.238	6924569.171	5516726.842	8118305.919	6207127.072	5459201.771	6436749.492	8124992.979	8920725.411	7295232.153	7331259.424	7611867.579	7870095.425	5755182.133	8335086.054	7003587.316	6704971.086	8852894.486	6828509.607	5403872.186	1818170.314	2141510.621	2640123.343	4266839.566	2330617.828	5939371.54	2407322.926	2961131.914	3356669.894	3514935.787	4980143.463	10067955.82	5552834.88	7089642.047	3122404.57	5162483.896	4028402.32	8104675.343	22867588.61	5091797.305	5472832.73
Com_19877_neg	LPS 14:0	C20 H40 N O9 P	469.24438	11.638	468.23666	No results	Full match	No results	5911146.323	6295665.973	7439140.592	9669097.147	6623607.161	4759997.791	14057877.9	10644040.07	6380128.972	9017962.028	6070359.384	5697103.596	12167935.09	2754152.71	3114651.896	6713901.203	8518437.307	8695473.493	4230150.563	9345047.396	3801342.415	1310364.981	2749515.128	4040135.525	748757.189	13386181.2	2047775.121	3410160.576	4721015.003	2013891.39	5029159.791	2525102.478	5307388.179	6055444.689	8403105.841	4948049.495	5745147.039	3718036.715	3891402.937	5769760.442	5643684.313
Com_19991_neg	5-S-cysteinyldopa	C12 H16 N2 O6 S	316.07347	5.237	315.06662	No results	No results	Full match	7523861.994	4924739.269	7635863.438	7123322.932	9351052.14	8197579.225	11722138.66	9501541.223	11455782.92	10350739.46	6776716.92	6403738.615	16669810.15	4850875.105	7881108.857	8568456.382	7137895.731	7029727.633	8448360.603	9362823.884	1578759.472	2751357.428	3166769.01	5217278.583	3256131.097	6995891.071	2726430.389	5035171.969	5322450.477	7143624.84	6477387.88	3748068.36	4190451.828	3904613.394	3959681.397	5592293.53	5167289.173	7297229.538	5397901.034	4189316.086	6537490.345
Com_20134_neg	LPE 17:0	C22 H46 N O7 P	467.30126	9.759	466.29456	No results	Full match	Full match	2034846.99	5057541.724	862149.2776	1144918.874	1003308.599	925339.9341	4470507.786	9732917.048	4050024.838	4538856.874	6521185.616	2343081.643	4888943.242	1026134.872	2297963.134	1022810.736	2507037.412	5817909.766	4759017.903	9534404.599	2961874.725	3581730.185	838415.6543	1437054.281	970096.499	14922069.02	787915.4038	5762653.415	4557554.297	972123.2619	1406208.487	1912529.954	1621937.836	21503045.9	7378043.208	2082225.808	12997120.32	1321100.471	2758192.052	9494429.414	6358826.401
Com_20143_neg	Protectin D1	C22 H32 O4	396.19917	2.462	395.19153	Invalid mass	No results	No results	8845885.26	7122125.172	9489784.144	9652387.407	8722475.429	13371740.72	10344650.64	5497050.69	11353852.67	10196166.36	9890651.229	6860968.03	11492993.39	9578550.297	4911164.724	9651551.257	11160042.42	16815803.19	7301497.388	9466448.654	5018700.936	5638953.969	9680057.946	9157458.942	5755308.369	4252515.325	5675120.745	3092313.854	6711450.722	6335100	8086093.679	6980167.918	16763998.49	7873292.787	9978696.485	15312555.26	5205312.723	12575880.8	16541990.6	8483967.431	8207705.776
Com_20332_neg	Hydroxyglutaric acid	C5 H8 O5	148.03774	7.064	147.03044	No results	No results	Full match	1783558.676	1737162.394	2598161.77	1536311.731	1526546.518	1730071.837	2085572.475	1924131.913	1587393.573	1625174.03	2338762.526	2301487.517	2295062.587	2134293.987	2156416.685	2262409.069	2660078.336	2991088.26	1864699.105	2837868.935	9762598.635	1006399.961	1671849.752	1567908.043	1347081.418	1759075.295	1606921.151	996917.3764	1232292.989	1545541.504	2770467.992	1214872.111	2088822.843	1637786.968	1715593.778	1791786.305	2165188.494	1731705.358	1243138.455	1965736.232	1467561.238
Com_20423_neg	3'-Hydroxystanozolol	C21 H32 N2 O2	390.24589	7.798	389.23941	No results	Invalid mass	No results	8252777.6	6330039.26	12716391.93	14196210.58	2868675.738	7848416.067	3517412.73	4144880.751	7425333.165	9396715.235	4743629.327	5702796.425	13982115.57	457107.5358	5848400.575	6349641.377	9900085.82	4316743.241	507018.6579	11243277.17	242686.1632	336064.3366	446897.3502	1939274.919	377135.0114	620322.5123	335594.1118	382189.2338	402373.9359	409078.4814	4718063.516	2022782.567	3400554.954	1991467.359	3008301.575	6571841.982	2489391.163	5040340.995	1140395.776	3877983.229	3747873.619
Com_20606_neg	12-oxo Leukotriene B4	C20 H30 O4	334.21575	7.939	333.20914	Full match	No results	Full match	12123716.82	8301374.796	10444186.46	10379044.58	8885687.105	9295961.743	12072887.69	12346686.48	6680984.718	10818025.12	6503238.14	6046361.498	8859056.891	4092210.606	5993482.161	6730791.917	12061033.63	16313582.08	4176903.214	15163332.05	1836854.739	3653390.639	4606408.573	10511565.48	4248717.077	7479845.933	4839176.468	3362046.636	4923918.834	6238549.901	11193861.74	4490906.428	12853671.08	12289504.41	10605338.26	6297413.046	6169373.169	5339705.875	4161426.96	8883975.812	8173776.36
Com_20657_neg	Pyridoxal 5-phosphate monohydrate	C8 H12 N O7 P	265.03573	2.404	264.02853	No results	No results	Full match	9314632.005	9055227.423	12089010.68	8417121.248	8551201.562	10071225.5	981866.8657	12095471.68	13565221.09	10256808.89	12315009.77	13380601.53	10942895.18	9311614.347	13225545.55	7394686.681	10773112.88	14688287.86	9125410.114	10247004.33	7063209.269	5808494.923	8111836.256	16470913.98	6216718.301	16096344.14	6896242.555	11216114.03	9483233.309	12343586.1	16240691.24	21474392.87	18838025.89	14677395.18	11766183.03	12059670.56	2201522.139	15072171.88	15591836.22	14987878.03	11787464.18
Com_20983_neg	DGMG (18:2)	C33 H58 O14	678.38444	8.717	677.37732	No results	No results	Full match	1531639.705	1691458.334	1191906.082	1052853.183	874896.6181	1242455.83	4539360.396	3704845.984	4693714.974	1436499.015	2925488.975	1437803.446	7610645.375	1533747.312	1784911.833	1543046.402	3272770.954	1813679.711	2318556.111	6760845.195	9310277.808	2030940.368	2884825.484	4403394.66	2969966.736	5395037.615	1962193.78	3148166.204	1982590.969	1650289.804	3234497.189	1874585.823	4603016.911	5138062.302	4603667.302	5703333.543	3983482.111	3095120.13	793153.8188	5081223.464	2363232.668
Com_21359_neg	LPS 22:5	C28 H46 N O9 P	571.28957	8.303	570.28192	No results	Full match	Full match	6191432.234	5980450.307	4243451.14	3288764.623	5797867.884	12223947.72	5233469.199	9140276.197	4489629.326	9035018.729	3547389.393	5064574.123	3697141.462	6085984.022	2919719.719	4505692.837	4476622.511	5905017.862	4534317.416	3014334.058	1743712.636	3018740.152	4312778.152	3723439.261	2473332.084	9953559.292	3605797.573	2729461.432	4548606.176	2789518.429	6187894.453	3092943.969	2773867.11	4206983.832	4543299.022	4474743.883	6230747.71	4018576.181	1553940.643	4760465.728	5321870.229
Com_21849_neg	Cyclohexaneacetic acid	C8 H14 O2	142.09987	5.729	141.09258	No results	No results	Full match	8587592.141	7941330.803	9329561.236	10548532.73	10456688.44	11804134.8	10678542.88	10814264.27	7873748.618	9806048.02	10384898.8	8804786.378	9710945.663	6976029.644	10552018.85	11434160.18	9083515.846	12188501.35	8173566.111	11249174.33	1070796.643	2696573.113	2317697.886	5654343.998	1568803.359	7076584.277	2689422.089	2117493.132	4469887.518	3875116.949	8575725.727	2426470.231	4589316.953	3194640.985	5010350.312	5738131.426	5004760.116	8953203.042	2588646.837	4903149.229	6848368.219
Com_22164_neg	4-Thiouridine	C9 H12 N2 O5 S	260.04741	4.822	259.04001	No results	Full match	No results	5174016.908	4687667.399	5160713.493	6272456.155	11059594.5	5134240.605	3666846.168	5024959.11	5661362.085	4963834.55	6204752.867	4649116.37	4379701.661	4727551.853	8163904.273	4630604.634	2427612.547	6303359.721	4759867.83	9132143.456	1029522.295	2665016.418	4368751.673	4282690.905	1495461.862	4969257.122	3378088.068	2082187.494	5705432.692	4380628.871	15565797.96	1797938.253	5092288.018	4392379.859	9018494.115	12457315.83	10304356.12	8231130.145	2391850.87	12262881.94	4502511
Com_22193_neg	FAHFA (22:4/18:0)	C40 H70 O4	614.52807	10.594	613.52094	No results	Full match	No results	2901589.48	2682757.443	3735629.282	2314213.028	1637121.928	1843423.332	2709906.798	3294300.14	5632481.008	1069465.961	1241250.281	1051732.475	2475694.331	631099.9006	1171714.463	153882.8833	1699912.578	2031621.107	2057003.127	6454242.022	4480742.859	4380944.223	2316559.726	551054.1721	5742221.546	8189071.494	2552359.205	6194049.3	6380652.511	1473234.475	342677.892	19224704.01	2186876.557	17217347.9	8371370.742	2418381.925	11933028.16	1254306.215	3234313.252	16983505.3	6838596.694
Com_22377_neg	4-[2-(trifluoromethyl)phenyl]-5-undecyl-4H-1,2,4-triazole-3-thiol	C20 H28 F3 N3 S	399.1945	4.196	398.18716	Full match	No results	No results	4468442.477	3229209.971	6925456.244	7156210.3	6813298.515	7477320.755	7469551.327	3912400.8	4041210.485	4810143.248	15022772.96	10184476.41	7176311.573	5441368.608	3139905.603	9187244.35	4347497.236	12251192.28	9114930.205	8845200.96	1105836.149	555662.1679	2144587.281	3310785.02	705349.6125	1046533.951	857323.2268	640681.3339	2493852.837	2272518.609	5135729.632	2227816.085	5222013.854	1903518.881	4232158.52	3653805.273	2451366.419	4911272.332	2420538.366	2026675.852	4326635.073
Com_22443_neg	Thymopentin	C30 H49 N9 O9	679.36444	5.096	714.33441	No results	No results	Full match	1942613.638	4640756.409	6035733.633	8195898.79	5931906.201	7253852.328	7297119.932	5013870.775	10644892.32	6328504.243	5431033.438	9082823.542	4306744.312	7758380.624	4364324.171	6964664.06	2971505.3	7514374.02	4741138.195	3711187.244	5545430.533	3274054.892	5550874.142	5373777.596	5745601.679	3746173.294	5367225.906	3857164.454	4276828.625	4767779.865	6604986.678	9533440.638	10807898.04	9012463.958	9170842.335	11535505.66	5002463.895	6870841.927	18789702.01	8568227.017	3909334.754
Com_22585_neg	Prostaglandin D2	C20 H32 O5	352.22573	5.61	351.21838	Full match	No results	Full match	8231935.217	10793099.42	6663037.251	10677749.31	7671205.714	6185879.878	7652862.95	8156590.474	1644086.99	7567394.271	8380084.27	4963237.418	9253929.57	5258937.109	11298262.46	7037827.138	6633505.247	6226080.455	6787435.165	9056584.984	824920.4283	3733566.728	3102600.973	8217109.202	3329627.656	10111396.98	3678245.486	4747031.154	4460196.788	4106164.14	5927658.302	986764.9835	3351192.544	3077183.181	4041755.266	3529624.96	5285231.975	3652115.184	2795971.962	3952418.64	5395044.633
Com_22936_neg	2-ethoxy-4-(4-methoxyphenyl)-5H-indeno[1,2-b]pyridine-3-carbonitrile	C22 H18 N2 O2	342.13731	7.574	341.12982	Full match	No results	No results	3874463.556	6731024.074	2661236.527	1968842.011	10479691.07	1833334.606	4168076.316	4756767.334	538988.3386	7710846.682	1758214.697	1904939.791	942212.1807	4620839.536	4090543.116	3825470.285	3334182.364	769770.212	2330540.153	2080577.693	1310256.987	989752.343	3186103.206	1430509.118	1632717.404	1196791.651	785593.3633	1499681.411	1581716.724	1227729.837	3262309.6	2479211.214	835430.4757	1618449.256	1515588.63	707180.2802	938450.3124	776739.7362	2607971.347	792663.0508	2140523.289
Com_23121_neg	L-Hydroxylysine	C6 H14 N2 O3	162.10079	1.123	161.09355	No results	No results	Full match	2974825.198	2070503.039	2322706.136	2200654.953	1627418.358	2233555.152	2013125.692	3145038.053	8471112.033	2032233.679	2732556.186	3495232.017	3072443.837	2259912.284	2995768.743	2377702.287	2429066.915	3221844.73	2244127.473	2265469.408	4191519.448	5411111.569	9899731.64	8339374.23	5591402.396	11968383.69	3491905.243	8431949.41	4447558.932	5310749	4954797.512	8569523.402	7901759.064	7781002.555	5045480.27	7777819.075	4893951.735	5151013.12	17928140.17	8843162.947	3248945.27
Com_23155_neg	LPE 18:3	C23 H42 N O7 P	475.27086	8.514	474.26331	No results	Full match	No results	5081575.58	3670922.551	1507398.814	2191723.707	8552021.551	2293301.118	6682154.28	8444351.16	5752395.985	5750295.348	12589987.53	4886308.657	9278393.98	3869072.388	4190570.244	3195176.177	7235764.57	7748042.391	8125763.496	7616292.484	5515561.944	4720031.666	4464484.823	3166579.407	6107739.249	8666016.04	3275305.332	8474808.383	6501942.801	5775469.367	1278545.078	7913724.578	2527614.943	17309413.92	5611296.48	5234308.853	4923584.555	2258093.125	5221621.214	8298216.181	5120483.588
Com_23361_neg	D-Fructose 6-phosphate	C6 H13 O9 P	260.03049	1.821	259.02332	No results	No results	Full match	2825602.1	3862459.803	3615610.238	4316333.87	2376518.868	2581402.985	4603890.117	1100926.802	2635659.714	2219815.44	14027988.83	10693546.51	9393979.091	2091161.672	3959936.707	3976057.333	6149491.135	2420331.637	2605067.039	3064086.018	1405328.111	878213.3316	1411005.811	2357053.084	1027120.243	4609681.598	568296.0452	1381382.517	535237.3009	797282.4931	5251364.716	7113432.699	2967221.975	3671422.71	1726465.724	1801712.923	907603.5289	7043546.447	2220298.594	1543853.35	2772342.405
Com_23547_neg	1-Methyluric acid	C6 H6 N4 O3	182.04446	3.817	181.03719	No results	Full match	Full match	1759659.01	1920540.518	2050404.662	1331065.336	1419073.839	2168913.807	2213754.672	3579601.04	6494186.986	1894036.196	683644.6654	3374068.232	1598505.718	2150143.053	2068447.62	2536880.457	1336979.411	2585793.917	1841627.772	1844540.894	1387171.793	1304845.108	2386831.49	2273420.617	8221229.138	1447027.537	1498435.939	4292870.585	2952008.843	3009692.936	12047775.61	4426896.163	6560780.204	2378755.809	3820017.968	3356060.408	2445133.49	4478681.248	1918496.735	2579749.934	2276151.52
Com_23648_neg	FAHFA (16:0/22:5)	C38 H64 O4	584.47901	10.352	583.4715	No results	Full match	No results	2001747.929	2810044.821	4240806.355	1891074.254	1304660.016	1331897.272	2691166.585	1608119.961	6789732.735	1544667.088	993879.909	1607077.193	2606228.377	1032662.518	1136231.238	195374.1409	657471.095	1256731.777	1454287.078	4521392.346	4348775.105	3715533.7	4458100.677	1045017.297	4794980.568	12606232.68	2153826.913	11182650.43	5463910.314	1447556.3	260053.3491	17362024.47	4960185.345	14106256.63	7542726.513	3700189.347	7898031.078	1338186.711	5021530.961	17047221.76	6164622.649
Com_23696_neg	FAHFA (22:5/18:1)	C40 H66 O4	610.49747	10.101	609.48999	No results	Full match	No results	836628.427	1751374.864	2467333.546	1729122.471	692109.6295	2011544.29	1892255.822	2058042.804	2073014.397	366979.0051	845004.181	299136.8895	977290.2029	219723.461	264210.3565	204924.0934	779639.9567	946321.4281	1355957.908	3285095.202	2840116.291	768127.8145	1622475.678	268504.2079	3896353.558	1696345.664	1331962.638	5068102.301	3279705.881	1040610.394	272818.5839	17333238.5	722855.3695	8641005.322	2724836.609	1056773.333	4140250.776	321680.6704	1209987.069	5689020.386	2884266.653
Com_23777_neg	3-Methylamino-L-alanine	C4 H10 N2 O2	118.07859	5.974	117.07131	No results	Invalid mass	No results	944252.6805	911776.2615	999121.5527	919775.6671	927936.4725	925400.3123	901810.9297	2041370.184	1995846.318	964716.0791	995831.2819	1039982.563	949942.4053	768411.5735	974461.1567	852235.7912	842355.8236	950547.9653	895195.3061	989066.9133	481112.0113	7380303.344	3953075.055	4955165.474	3587757.894	7253531.986	1245020.656	3614290.424	3821738.811	5375401.385	879224.3621	3728735.002	2107264.758	2516343.161	2175327.713	4353469.931	1509172.081	783891.8588	1192470.947	4076638.997	2133424.971
Com_23964_neg	Pyrithioxin	C16 H20 N2 O4 S2	368.08764	5.532	367.08075	No results	No results	Full match	1150927.557	3462441.232	6295150.893	4991955.122	6389270.711	4945368.901	2730523.267	3270432.694	4905635.079	5531338.163	6701649.335	5216227.057	6139240.636	4916640.59	13674813.7	3259084.605	4196366.136	4105082.052	4284897.299	3556470.021	294440.1863	600253.3134	987217.5853	2257936.756	561870.1888	5767156.995	854575.2862	545550.0548	895320.8215	1028538.051	2165716.356	809779.5255	961721.5268	808290.7756	1494761.944	1137731.295	3138236.092	2370266.236	838116.6829	1383022.688	3488284.128
Com_24335_neg	Rutin	C27 H30 O16	610.15156	9.782	609.14429	Full match	No results	No results	3686435.054	2119652.452	2986711.615	3961833.219	5245502.089	4153664.752	2876316.562	4613390.959	8795684.904	5273387.467	5608640.834	5530871.898	12263028.01	5273135.783	8811576.268	7300517.044	6498877.194	2026467.804	3790343.276	8479713.398	834184.0858	2396389.958	6284645.221	8172764.045	3948905.985	6996103.735	1978599.822	1687659.444	3731453.765	5937756.205	11168407.1	2406433.285	5249011.65	1993949.67	5198016.874	8134221.879	3343849.676	7621042.403	1611590.048	4557523.11	3846897.45
Com_24417_neg	LPC 22:4	C30 H54 N O7 P	617.37056	9.572	616.36371	No results	Invalid mass	No results	1924926.618	1822841.906	6020216.238	3453026.027	1938051.637	1526048.218	1396888.31	1478368.894	8656935.903	1304826.895	4154218.052	6637749.56	3136851.583	1963726.508	3157421.956	1121484.108	2920580.167	11378488.33	1469935.055	5901573.335	1693264.466	1624403.034	1312163.026	1519061.297	4391732.879	5658863.091	1271318.876	14528400.93	4973368.697	3543931.489	1076080.742	5032146.762	4509224.548	8278671.988	4128710.398	6336759.278	7687669.143	703686.904	1560338.704	14646782.44	4234562.709
Com_24675_neg	N1-[4-(trifluoromethyl)phenyl]-2-phenylbutanamide	C17 H16 F3 N O	307.12068	4.774	306.11365	Invalid mass	No results	No results	6401482.255	8964239.463	5148792.074	9788857.815	8645691.26	7204730.126	9766946.119	5272114.964	6181686.741	7086201.039	7450291.369	6880255.072	11992793.81	2521636.335	7729021.193	8015000.291	7420469.178	9136846.519	8062952.919	7927657.648	2681718.845	3221463.547	4147463.263	3806087.236	2988154.533	3253144.054	2532016.885	1953018.902	656733.8639	4044296.936	8461882.506	1817618.722	8232685.511	5474498.783	4702790.652	6290317.192	3037939.614	8372411.948	7165998.257	6029311.306	5861960.349
Com_24846_neg	9-KODE	C18 H30 O3	294.22017	5.581	293.21323	No results	No results	Full match	7183040.004	5914349.529	11926709.79	6124133.738	7471735.657	5481232.012	4943784.109	3326413.792	3981762.122	4036646.215	5862841.158	4277250.488	5903024.36	3894651.46	6662390.919	4389054.586	3603003.27	4356124.373	5477125.168	5786848.94	525561.0831	1532667.864	2584379.209	3197137.647	1167418.655	4267887.27	1402870.008	1043815.236	2165364.115	2633187.449	4724250.659	1160882.362	2118026.749	2432750.011	2947471.356	2494357.823	2262001.73	4347841.763	1382021.362	2909546.909	3303602.774
Com_24860_neg	Indole-3-butyric acid	C12 H13 N O2	203.09511	5.594	202.08794	No results	Full match	No results	2244166.347	1673337.08	4743786.076	6690192.025	5234946.511	3571008.855	9003271.209	10757268.35	4292937.92	2248869.448	3336407.986	2692283.533	5309625.035	1517371.259	3349650.568	3195818.998	2623556.492	3407130.033	2575588.514	3018609.706	415822.7989	1266518.626	2245871.145	2634872.13	2102183.664	3100984.187	1243349.476	1692924.801	1720726.908	1633167.561	13092160.92	1273275.581	4363130.503	2561502.652	2437341.925	2462232.862	2086952.049	3510149.798	2536048.63	2417327.86	2937246.726
Com_25561_neg	Oleoyl-L-��-lysophosphatidic acid	C21 H41 O7 P	436.26024	9.496	435.25253	No results	Full match	Full match	4226076.672	4292683.375	3501585.322	3547934.868	4330302.028	3856703.943	4424760.725	4833813.164	6910379.143	5160301.552	7917808.828	6281412.696	9977294.972	637064.6406	5948256.85	4116733.41	6155764.448	8982604.67	3173669.508	5897083.458	6795045.819	2151843.219	3165223.147	3773702.51	2307758.244	10409442.71	1736202.61	5225081.011	4719840.759	3923120.439	1297842.209	6986151.97	1733270.667	8686626.743	2421051.984	2398536.036	4554651.853	1759810.428	5859109.869	10343855.57	6403474.796
Com_25576_neg	15-Deoxy-��12,14 -Prostaglandin J2	C20 H28 O3	316.20405	7.066	315.19678	No results	Full match	Full match	3979482.666	3009659.577	5199668.196	3652215.527	2180130.306	3303655.454	2622998.339	3767384.417	5551501.483	3108717.691	3500112.208	4952446.627	2472538.934	4727049.344	3118267.689	3149922.565	3404399.467	5236882.061	2974835.53	6692966.73	6241462.568	3330821.035	5138824.434	7201504.395	4570711.038	4080656.112	2589511.561	5260810.743	3536824.312	5089128.523	3495723.992	15296537.19	6602945.359	8727095.595	3658490.326	5838063.442	4400671.056	3510222.954	9034489.753	4273213.985	4980800.27
Com_25636_neg	2-Hydroxy-6-Aminopurine	C5 H5 N5 O	151.04973	3.681	150.04245	No results	No results	Full match	3129433.233	1643074.735	4925011.154	3112954.737	8747141.511	2433403.671	2117582.686	3067031.602	577361.3708	2347499.727	997849.2247	2593406.882	2340557.632	2001418.509	1373326.409	2106672.709	2337717.563	6866190.355	3732923.543	5055230.598	1938599.847	499585.8312	613109.4781	419739.054	116296.2984	2174191.274	218380.2626	1372201.224	2844313.633	1276728.564	2827068.182	2514134.451	2430322.449	2719251.293	2001267.857	2431539.563	1298808.096	330586.2631	9097370.166	5391204.139	1806076.477
Com_25708_neg	Pepstatin	C34 H63 N5 O9	685.46381	8.769	684.45654	No results	No results	Full match	8599912.428	5420044.87	7830753.106	7402800.043	4205301.752	4284840.949	6357066.861	5231602.327	13315931.66	6178650.506	5833404.262	6256239.905	6411924.373	5328429.111	2804287.649	4878616.384	7070700.289	8414607.578	5447762.083	5651040.584	3331219.45	1553293.325	2915849.816	3400606.148	1974231.545	5066439.773	3744561.317	2458377.458	1868924.745	2134761.516	3411191.766	4911375.078	3956049.868	3833118.056	4788329.761	5914897.399	5493422.458	4201319.215	4560343.254	11101155.48	6671933.718
Com_25755_neg	Ascorbic acid	C6 H8 O6	176.03218	5.255	175.02477	No results	Full match	Full match	4140597.294	5279366.06	4269477.767	6956882.422	4113793.395	3465672.041	1362378.323	8991462.601	5379314.03	5964177.248	5666201.28	4425649.053	8246069.074	2098597.024	12148047.06	4978451.206	4113050.837	5187288.843	5276668.975	4864214.347	656953.5834	701866.5201	1720040.9	3262456.092	2567926.08	13410095.92	1129937.66	8344665.906	2177211.27	1558327.062	10609469.25	1357026.51	4418165.108	4611695.165	3356545.281	2815892.048	6726260.987	9184533.653	1619302.972	7318890.342	3851119.857
Com_25816_neg	beta-Estradiol 17-Acetate	C20 H26 O3	314.18952	7.998	313.18173	No results	No results	Full match	1639227.021	1886238.705	2664000.477	2084356.534	1539468.998	1778985.429	1874437.991	1312245.371	4543923.342	1282159.739	1241289.315	1387067.413	1276693.301	2811633.678	1326604.13	1317252.533	2397751.94	2895265.161	1500369.584	6852312.431	6691715.944	1546896.186	2438590.187	2252631.933	2391571.033	1423880.831	1946253.233	1572738.534	2033316.26	2456683.36	2547175.627	10743839.57	8641693.492	8560766.512	2167787.751	5648867.276	1600564.636	2748941.611	7014378.8	3995290.497	3132810.722
Com_26061_neg	FAHFA (16:1/18:3)	C34 H58 O4	530.43177	9.724	529.42438	No results	Full match	No results	1143830.604	1248063.363	4889537.261	1107076.471	1003890.4	990003.0502	2843362.105	3983191.05	1827368.181	924811.7858	2590893.068	1383285.925	1151825.971	1092451.307	1448610.451	1073394.026	1824514.36	5679602.398	1493655.5	2461316.33	2790527.084	1037920.152	4029058.627	1427094.696	1536382.469	8064026.643	754121.8466	13023174.32	4387903.304	4544430.75	1354996.87	12155260.9	13102981	13289170.42	5929457.537	2736869.24	4046819.568	1886033.355	4933162.846	6927519.288	3087867.52
Com_26623_neg	LPE 22:1	C27 H54 N O7 P	535.36448	11.129	534.3573	No results	Full match	No results	857802.2986	2401880.332	246645.9965	188940.3028	243612.8074	327618.7406	563688.1582	1418051.208	3630921.817	1700477.528	2902870.674	2214092.188	2072183.546	1179499.799	3261234.874	169179.6991	1078338.543	1194347.305	1710085.896	2084470.62	3151105.439	1528178.949	951280.8901	728902.9058	1308241.047	17538941.87	874907.7667	10003764.34	3210331.947	1215701.649	747576.1578	1716499.481	2040556.406	10173642.68	6492809.21	1529181.939	11577692.28	1350141.866	1205117.732	12103192.97	2848544.507
Com_26637_neg	S-(5-Adenosy)-L-Homocysteine	C14 H20 N6 O5 S	384.12346	6.249	383.11618	No results	No results	Full match	6370459.064	6665416.995	5775273.877	7651424.846	4806825.976	6991483.559	4395086.782	6103315.209	1939135.676	5301587.983	5567587.114	6300932.343	5334222.575	5699380.658	7070859.378	9037757.453	8399049.957	7492740.769	6121557.398	6940365.745	1459434.848	3279269.44	2608554.242	4253575.289	3712360.366	3648966.391	3038371.844	1657607.297	2513812.12	3220273.332	5635099.948	3750680.762	2355036.937	1795075.846	2692364.226	3204680.799	3561700.908	3396292.856	2109577.541	2946372.979	4755366.947
Com_26713_neg	H-Trp-NH2.HCl	C11 H14 Cl N3 O	239.08333	4.226	238.07605	No results	No results	Full match	1598422.103	3029686.779	1460708.973	744133.8188	1692375.144	775277.1962	737048.0116	3174497.852	243507.7174	1246466.608	1437726.539	2906709.926	499015.597	2168473.773	2901132.961	1562493.402	2743964.223	1116329.073	1564248.695	661410.148	197191.2497	2197392.509	1055011.822	2896681.365	2413823.95	1556815.013	5318397.421	1149424.833	1107441.65	1252494.851	1196166.33	185163.1444	771718.2863	348409.1425	1273161.018	1278214.414	982783.2864	1776358.221	251332.7727	1312432.27	1315739.89
Com_26980_neg	beta-Nicotinamide mononucleotide	C11 H15 N2 O8 P	334.05614	1.163	333.04886	No results	No results	Full match	5304000.239	3498866.317	3976361.121	3350677.493	4890452.768	4577580.948	6272343.202	5721468.775	12270088.47	4385327.407	4413423.249	5381342.335	7303189.732	4615964.269	5540293.552	4074314.832	5406525.327	4317079.175	4561185.48	3464028.572	1765920.57	4523830.784	5378019.384	5660165.448	6173389.599	9675296.297	3224844.272	6344529.857	4936753.908	5159053.872	7992531.934	3570006.705	11496603.5	7005421.777	5846531.073	6024265.423	5206840.07	6204350.244	3099728.339	5745075.801	5135040.754
Com_27005_neg	1-Caffeoylquinic Acid	C16 H18 O9	354.09647	5.229	353.08911	No results	No results	Full match	1619061.494	1194055.916	1014400.064	1109537.053	1382579.112	1292951.159	1230484.539	1191657.65	1418761.8	1335895.004	1036633.535	1160846.33	1382702.572	828169.94	2105304.58	1376910.521	1190601.761	1511794.978	1100444.474	950110.0137	458293.5819	450686.6421	633053.1119	11181023.78	479896.5867	1424702.817	436450.7487	611909.7546	576673.4718	1061182.544	1231996.802	1041914.025	1019691.543	1083425.033	1261185.848	1006018.736	790401.2402	1052986.418	1218124.129	938518.2524	854426.1408
Com_27035_neg	LPG 22:5	C28 H47 O9 P	558.29633	9.865	557.28906	No results	Full match	No results	2941264.422	2292580.811	5323271.276	5001741.599	2720881.934	4479936.806	3479738.055	3876020.078	12235061.68	8236168.01	5452717.855	8143853.667	4682470.863	3858593.053	5113026.064	3941045.279	3353531.237	1877675.9	3646002.71	4299142.201	3415562.063	4007986.631	4438708.951	6597554.95	1948356.496	8270489.678	1395973.77	8870403.958	2836415.004	6990968.557	3519100.835	5700303.781	1700096.821	9943846.767	4158076.527	2942283.283	2990907.219	2661160.871	5227019.521	5895195.343	2748264.403
Com_27438_neg	Taurocholic acid sodium salt hydrate	C26 H45 N Na O7 S	538.27876	6.075	537.27136	No results	No results	Full match	1922555.601	1189669.339	1718350.561	1746130.676	1797877.702	845997.7267	1702385.123	1694905.945	3028923.196	1831990.922	1042929.194	2153953.709	1710518.959	1320509.008	2698483.047	1692406.099	1889086.269	1871989.258	1680732.909	1540745.209	880453.8894	2074818.345	2134676.249	3622735.748	6401540.618	3099085.972	2807090.204	521158.1436	1678439.39	1622121.353	1260703.882	709260.2432	1252382.679	1142289.01	1635333.544	1545264.093	2026344.661	1457143.804	743238.2864	2261617.024	1434857.929
Com_27450_neg	5-[4-(2-furylcarbonyl)piperazino]-5-oxo-3-phenylpentanoic acid	C20 H22 N2 O5	370.14815	3.592	369.14087	Invalid mass	No results	No results	413823.6848	4486037.4	1244039.393	3841476.537	592044.9582	7259337.797	4242883.656	912923.0101	1508785.72	9361326.572	1000410.953	558111.1207	2215425.007	361259.5005	396826.1647	1283680.229	896173.2417	1098903.589	1529226.529	791007.7231	170011.7134	237828.1789	436310.1216	425258.3077	268037.3242	538765.509	338067.4064	348940.0551	272152.9686	291294.6609	770318.4428	447710.6715	639119.8538	489723.5514	760898.1877	1402904.66	659938.2316	544986.5222	493096.7897	1350294.788	804319.9679
Com_27544_neg	LPC 17:1	C25 H50 N O7 P	553.3395	9.284	552.33228	No results	Invalid mass	No results	8288830.152	4552072.784	3343819.109	5729401.01	2405136.129	2248414.932	6730386.549	7115048.198	7384228.37	4598926.479	8478534.502	7396664.659	9526434.644	2325921.022	5836641.843	4697039.089	7053186.355	7679094.659	6085340.914	9258308.624	4776677.645	413845.5351	945845.629	931640.3208	867268.1524	12529211.68	664423.3027	5435621.411	2285919.793	1545447.68	1136162.14	5303147.679	1597719.352	10582895.33	3469475.707	2625079.286	6500118.068	1523478.305	3196239.34	10226459.8	4030231.051
Com_27788_neg	Isorhamnetin	C16 H12 O7	316.05916	6.048	315.05188	No results	Full match	No results	3164659.906	2923710.228	3919139.745	4146090.089	3118638.457	3035130.615	4667645.763	1692822.269	7121152.44	4711711.297	3688885.953	2677054.508	3069977.778	2858083.402	2385153.568	4933029.705	3485223.397	820213.9585	2878739.218	5169188.363	422632.0744	529630.6716	1737659.273	1248956.419	750429.8547	3072429.709	2601976.364	537022.7388	637719.8015	1836252.438	2608467.219	13365570.1	1977212.072	3008780.424	3380424.193	3477828.284	2261570.444	7608634.548	7611555.628	7010173.381	3351696.288
Com_27804_neg	D-Gluconic acid	C6 H12 O7	196.05888	4.59	195.05161	No results	No results	Full match	5049811.072	6214294.907	6078906.177	5396569.694	4509588.721	5459466.665	4472371.248	3457519.002	11710658.27	4567403.621	7970552.846	6702613.385	6834330.278	4215920.466	5300297.307	5928728.354	6913799.762	6679229.982	5304099.931	6394324.638	1381452.509	2007805.152	3731212.608	4526224.186	2058259.195	5896920.052	2267708.193	2594871.902	2691456.918	3021575.775	5677270.174	4345233.414	5035628.121	5620820.407	4809779.442	5686980.953	5080162.202	8391963.177	4361898.095	4624070.046	4855277.523
Com_27922_neg	N'1-[1-(2-hydroxyphenyl)ethylidene]-3-methoxybenzene-1-carbohydrazide	C16 H16 N2 O3	284.1166	10.804	283.10934	Full match	No results	No results	524189.5539	445882.8697	1649782.764	599346.398	557423.9636	598682.164	537153.9795	617520.5397	3301070.637	572111.2318	538651.515	313533.5921	712401.1277	512069.4259	496584.0044	373710.3135	396293.7047	634814.2519	465092.4925	573719.8736	201312.9845	2204322.796	535539.0792	403613.7493	6223441.473	1141769.263	3584916.237	9674269.234	445031.461	689210.6602	781397.2508	7414420.687	794646.7338	489044.0258	670368.9999	336643.3566	837290.4253	321454.792	5043372.09	773904.1095	1425133.153
Com_27947_neg	3-Hydroxypicolinic acid	C6 H5 N O3	139.02734	5.336	138.02007	No results	No results	Full match	5828407.185	6513436.878	7594079.006	6786665.175	5454698.488	5352195.947	4780029.36	5833558.09	4867512.539	9098170.944	7006626.159	8462396.259	4618713.264	5378270.676	8974750.671	6418467.172	3509883.661	5870026.559	4817833.251	8436508.186	881480.5074	1884861.551	4219533.144	3765956.668	1899664.849	6485905.366	3248703.36	2447452.933	7610590.864	7670182.011	5114531.763	2239443.692	3189808.44	2139667.385	5963895.377	2977057.727	6034680.346	6379151.09	1896240.288	3423573.595	3982129.576
Com_27966_neg	Guanosine-3',5'-cyclic monophosphate	C10 H12 N5 O7 P	345.04805	2.933	344.04095	No results	Full match	Full match	956752.734	725468.6475	1025876.733	1124898.655	510710.738	748596.1571	655188.8598	675866.84	1102589.814	838474.5713	2620354.296	2284120.78	1584170.854	378973.2431	430383.2617	1032558.076	877443.9979	425029.1315	1082522.694	1135494.082	5870096.597	1347260.565	2706775.133	1386968.303	383934.3961	4410825.721	449342.7372	849825.5877	237600.2004	346776.6937	512475.4833	8724395.613	2454032.728	8714017.21	1066982.079	534965.5686	506091.5434	763849.3343	3715149.821	912509.0385	1329008.475
Com_28081_neg	PE (15:0/16:0)	C36 H72 N O8 P	677.50117	11.573	676.49353	No results	Full match	No results	2117254.915	742797.8576	2669843.678	840087.6006	656225.0225	1785114.77	1896561.384	1096364.811	2825444.248	9031857.813	2184712.238	2311703.257	2393003.337	927643.215	2185868.928	535100.9147	2521234.001	1273428.964	294612.5713	895000.7278	2982289.815	1169493.383	1003095.205	2549202.66	376302.4975	1290546.417	609138.6311	323622.9434	1847335.146	1732864.487	1909091.518	910574.2291	10937122.82	634971.8111	1130293.773	666123.5372	1519587.771	688187.2606	3217631.782	1998616.668	2712293.92
Com_28182_neg	Dibenzoyl Thiamine	C26 H26 N4 O4 S	490.16909	1.439	489.16202	No results	No results	Full match	1675777.726	883286.8084	1943295.375	5940513.058	3085810.801	2509742.588	3451777.506	1870888.664	5283627.649	1504140.128	2999853.468	2224389.933	3359015.242	2130730.782	2390829.801	4351567.74	2192156.6	3297401.158	978482.3884	4059765.347	3583024.974	3297301.286	3702063.479	3951535.406	4591440.108	2617368.318	2884849.791	5048026.727	2359593.908	4960123.401	1921901.534	6875092.643	6842935.795	6772301.786	4712445.751	5791138.237	2861744.217	2084503.723	12991045.4	6873114.385	2773032.978
Com_28253_neg	17(S)-HpDHA	C22 H32 O4	360.23101	7.919	359.22385	Full match	Partial match	No results	3240784.245	3353963.423	3971535.647	3112172.392	2946894.522	4215186.778	4585559.818	3581603.546	6736076.104	2977519.476	3840475.136	3371274.154	3259598.39	1735762.024	1760202.68	3269826.794	3032589.969	9845352.924	4400533.177	8132769.775	575863.379	921327.3205	2097791.712	1715465.861	1105410.623	1819655.06	1100955.956	1237633.875	2361441.495	1195553.73	3269770.592	1339758.162	3019366.562	3057051.09	3192878.918	2848537.885	2310119.27	2101706.377	1547311.179	2966297.403	2938540.221
Com_28546_neg	LPS 20:5	C26 H42 N O9 P	543.26049	10.796	542.25336	No results	Full match	No results	4447548.395	3850873.236	4308967.778	4783192.429	3764817.104	2344541.981	5482218.403	6234273.523	2670537.181	3460697.499	6060244.263	4003165.097	9434735.588	2314191.191	2719753.281	2079610.133	3599896.813	8075694.518	6047783.286	4331120.237	1130807.112	446058.6892	1959638.624	3438939.078	1681412.836	3399697.57	1373645.117	2090369.657	3642318	2582095.166	4953015.579	2791865.517	2961228.805	4421092.856	2855502.394	2775333.562	2488100.349	2341841.415	2568937.638	3495883.187	3962881.405
Com_28558_neg	LPA 22:0	C25 H51 O7 P	494.34254	8.073	493.33527	No results	Invalid mass	No results	3892104.999	2510489.225	6390933.995	3863019.55	3718041.6	6271445.013	4902585.844	4187792.976	3242313.553	3220101.129	6799534.11	2705884.441	3850817.029	3448177.831	2938168.105	3203362.579	4791725.416	3045757.427	3489795.808	9172893.944	1515658.323	2312749.488	3760072.293	2618700.526	2669873.178	3341714.002	2179200.592	2910482.536	3538035.583	3411172.363	3627319.859	1131110.259	3493300.572	2815426.902	3346764.595	3315442.376	3384891.272	3524048.316	1198877.829	6894748.157	3061662.825
Com_29315_neg	FAHFA (22:4/20:1)	C42 H72 O4	640.54453	10.828	639.53729	No results	Full match	No results	242357.3408	163469.1547	261670.9751	302349.0481	154887.0239	167105.9927	280321.3673	211184.0745	1996850.896	188875.7892	201691.1194	177438.4061	186377.5191	146144.8317	187842.1713	142840.7092	159704.4969	183535.147	200773.3153	269194.3762	216178.5272	2468272.89	154335.8532	180164.2961	3129725.904	2203545.308	1708030.599	1171251.337	3423503.064	323872.2126	189024.7179	239060.2038	228072.2546	3311847.258	3098184.854	282942.5006	9845508.872	175562.7828	194665.8096	9722496.151	1286001.863
Com_29491_neg	Estrone sulfate	C18 H22 O5 S	350.11257	5.743	349.10507	No results	Invalid mass	No results	5282331.125	3618590.412	4665484.436	5113581.006	3591458.457	4298584.762	4196171.714	2831174.351	6235865.129	6584650.986	3061226.042	8202216.041	5117221.225	5321402.335	3226837.998	5571561.944	8099375.516	7442787.071	5500252.651	4255976.644	897461.7045	1842956.172	4818638.515	8261839.905	2750471.202	3404636.574	581275.183	2860778.096	2795465.959	2136127.223	5791391.777	1201989.726	4040291.205	2119714.001	7061796.879	4098276.608	3492517.484	6468547.495	1862212.694	11458313.55	3829850.619
Com_29629_neg	AcylGlcADG (12:0-12:0-18:2)	C51 H90 O12	894.64239	10.016	893.63367	No results	Full match	No results	5531001.347	3362451.512	7696586.2	4841054.634	4458834.841	5888269.655	6516761.289	5009002.84	8017235.16	2784456.684	5792399.932	660858.6019	5447818.652	1596097.135	2689491.798	345598.2298	4415755.825	4265485.223	5173196.015	4148020.964	3288178.734	2545850.372	4087962.828	1077928.692	3842451.863	6165366.613	1412947.093	8414545.858	4813440.677	2700761.763	535062.5911	11953185.41	3913054.681	9482344.906	7547294.11	3249041.475	5105604.53	1185859.51	5997701.916	7159514.102	7514453.01
Com_29661_neg	Inosine 5'-Monophosphate	C10 H13 N4 O8 P	348.04657	1.473	347.03955	No results	No results	Full match	4010365.619	3855722.908	4656535.312	7742925.282	3754119.956	3600740.961	2798516.175	2473081.632	5669403.198	6902447.734	8628277.725	6972982.27	5597412.621	5134321.316	4604681.156	4622228.902	4808988.286	6347809.845	2982975.825	5438885.795	1341654.784	1548982.061	4440699.134	4488674.92	1854509.068	5531811.095	2110530.268	2091253.728	1654220.289	2329064.919	4527852.247	5095380.264	3643250.574	3582361.462	2522089.944	6418389.288	2418147.613	6301041.288	4174508.071	4219757.645	3851604
Com_29797_neg	Glutathione	C10 H17 N3 O6 S	307.08269	3.272	306.07541	No results	No results	Full match	516593.1179	635450.0452	630236.0381	977279.2292	652250.6336	401394.978	379068.1304	337091.4677	530687.4948	971614.129	748518.7375	501768.9694	827355.3603	516633.1503	462080.0569	828021.1924	604425.6887	808411.022	455325.9416	644365.2366	878457.8231	255597.2236	324846.7238	386170.5985	224407.2514	605204.0281	199485.7937	291441.0196	321437.4324	324057.351	801076.2876	5010828.772	451133.0884	2842017.508	400652.9491	496962.3418	408797.2578	495452.8876	11754589.02	558852.5164	675659.7428
Com_30975_neg	albiflorin	C23 H28 O11	480.16681	5.443	479.15936	Invalid mass	No results	No results	3425821.271	6333733.883	2830465.83	2143004.593	4198334.23	5239895.632	4079110.156	5273888.037	1932730.629	3510714.537	4059385.45	2927622.177	3230413.22	2145601.099	3488501.636	2679144.289	3786340.411	4530811.526	2699677.388	2449744.243	241332.1836	582549.0075	752169.8482	1480324.608	570319.0222	1479539.572	1017570.206	279166.8431	1800787.211	1582242.881	2677228.75	754718.9964	1549512.05	1552436.154	1877413.133	3731891.838	1648387.418	3282561.297	1165870.974	1453118.648	3614690.051
Com_30995_neg	Maltotriose	C18 H32 O16	504.16737	5.784	503.1601	No results	No results	Full match	4639958.124	2926572.907	3608556.332	2394439.846	6295111.089	6188497.152	5234960.595	6977974.84	4975594.14	5369842.019	3609585.561	3453705.602	2874471.436	3948016.922	4351053.7	5439257.03	1282393.521	4697004.799	4202007.937	4649160.362	849668.9977	799194.8047	1051662.298	1708384.983	597702.5965	2022703.617	1449014.48	472751.1853	1706078.548	1548004.35	2684897.864	1755889.339	1164877.791	2404938.167	1390789.619	2058106.427	2324689.569	2866360.119	3426164.529	2845340.647	2210158.726
Com_31640_neg	LPE 17:1	C22 H44 N O7 P	465.28595	9.121	464.27853	No results	Full match	No results	1048917.999	3045287.981	413139.73	404871.8048	338749.1106	351161.1968	2139547.314	3919227.912	3059673.712	2291038.638	6236999.027	3846905.291	7415293.125	595363.431	2414177.703	1303976.076	3095323.43	2414680.226	3581600.537	5282769.221	4675711.106	244099.2341	319076.297	358502.0916	340214.4287	6672695.938	371765.6224	3569769.57	1599620.135	318552.9441	343227.8939	3557654.934	597811.6525	6767765.611	2545498.765	748615.0932	5438997.996	337093.162	1388243.534	7192175.57	1919572.329
Com_32280_neg	lithocholic acid 3-sulfate sodium salt	C24 H38 O6 S Na2	500.21624	3.966	499.20889	No results	No results	Full match	2847158.805	2780736.52	1119312.236	3941052.27	2790734.694	3564910.599	6275193.229	353381.4045	3511501.741	5636707.827	494568.7842	996825.7495	3919716.18	731610.6304	942070.0025	1732491.407	912479.6756	3996218.933	2380671.606	1982074.388	93343.29116	92517.98267	293527.2232	419589.4865	123177.9276	219414.3821	474331.924	135306.7215	510880.0417	700488.4397	1337025.491	177044.7458	361818.1882	182564.2458	751106.2567	953651.8726	774256.7269	981961.1302	180529.825	753932.1713	1369919.718
Com_32541_neg	Lauric Acid	C12 H24 O2	200.17809	8.555	199.17081	No results	No results	Full match	2992747.659	2676346.216	5016626.446	3918956.017	3386121.75	3874643.432	6173319.138	4676219.128	4438580.801	4020117.71	7335836.655	3118869.71	5435957.798	3092114.533	2879321.115	4406552.775	5497046.163	6470394.558	2624733.966	5824206.74	1299015.736	3266952.245	4116665.032	3213047.959	1349734.793	4051723.002	1399123.295	4360072.519	4658220.109	4303394.948	3526677.062	4355030.25	2917391.752	5019968.248	5597323.25	3814505.205	3102811.875	3104182.057	3322759.131	2679411.452	3578497.111
Com_33089_neg	FAHFA (4:0/18:1)	C22 H40 O4	368.29244	9.967	367.28516	No results	Full match	No results	482783.1571	1901478.079	646112.9431	1425040.778	1145227.954	623103.5951	5984718.935	770930.4854	917885.9581	528826.1575	516526.6924	481438.9557	3743434.81	413594.0906	620896.9046	402757.6295	740980.8748	763763.433	1727935.22	1253361.783	461675.3877	347670.0334	590230.6868	569333.8329	521165.2659	1340737.499	356076.5935	844536.005	851907.9304	545500.4941	593979.2496	1059117.962	999757.094	1332789.919	924428.9437	903613.3438	986375.5935	721606.5463	667501.4351	1142322.576	756394.2104
Com_33134_neg	Tauroursodeoxycholic acid Dihydrate	C26 H49 N O8 S	535.31898	6.15	534.31171	No results	No results	Full match	3216388.661	2361019.004	2825280.457	2139770.489	910790.2614	2294073.029	690456.5051	6624636.797	1947921.233	2195796.741	4579768.293	3513102.851	675217.3173	1299565.675	2733636.232	5034954.353	2429627.946	4742620.621	2332373.479	2373815.298	2207045.842	3454446.564	3810412.989	2273088.278	1676132.135	2718450.127	1023079.157	2351334.488	2962300.776	3407588.099	611688.0045	1263008.37	2629279.531	1784298.817	3130262.62	2969494.069	2053227.219	2463377.542	2126243.845	1691056.897	4401951.938
Com_33243_neg	5-Methyltetrahydrofolic acid	C20 H25 N7 O6	423.21922	6.003	422.21213	No results	Invalid mass	No results	1164948.351	1983620.04	1729614.942	1229261.444	1095525.079	1398911.86	1501028.475	2278047.97	1215622.85	1190194.562	2255005.342	2468863.75	1171967.908	1935353.618	1583816.641	1567113.631	2165871.184	1700850.399	2048020.003	3538735.51	660454.5618	1189300.575	619786.028	2075815.194	1437530.393	1921579.928	1363640.473	1025731.048	1749331.379	1312010.868	1084721.274	4090558.401	1031708.345	1566787.327	1346951.248	1106290.187	1503055.152	2261296.9	9546313.501	1812805.199	1332929.546
Com_33611_neg	Salvinorin A	C23 H28 O8	432.18638	2.395	431.17896	No results	Invalid mass	No results	807675.7085	3412981.635	2633274.017	5550380.234	4473641.527	3426547.32	4518722.612	1459591.009	2400568.344	3674454.071	2279068.539	2208098.522	4442397.489	1716375.664	1683291.08	2995901.66	2001436.208	7107064.461	2466985.685	2614027.864	411125.9583	638145.9128	1014316.934	1021441.604	622822.6041	313735.2394	728551.4556	336480.039	744311.0899	792483.6882	2838479.834	928084.5364	1489705.415	786131.5795	1343323.701	1658981.528	744244.8264	2130792.871	1021308.227	2009426.2	2331000.784
Com_34099_neg	gamma-Glutamylcysteine	C8 H14 N2 O5 S	250.06288	5.049	249.05539	No results	No results	Full match	2142347.823	3762399.242	3518721.739	4324115.917	4175298.849	3573640.857	2767471.368	4023298.143	1810705.36	2893379.543	4210048.379	2986986.241	3356238.149	3099792.197	4018389.395	3600706.395	4454555.374	3197369.818	3657275.794	6563709.481	323710.8836	1039883.467	567664.1035	1747736.256	445087.1099	2407338.465	983130.9682	472594.5735	1748290.9	1827739.322	1692002.102	689809.1872	2733397.838	1244774.868	1390851.358	1343375.019	2537044.253	3211981.532	793868.4921	2366814.605	2937209.507
Com_34437_neg	LPE 22:4	C27 H48 N O7 P	529.31141	9.476	528.30414	No results	Invalid mass	No results	1573045.874	2532269.425	1939295.404	4207270.952	1063946.687	1771064.876	3359226.031	3351469.914	1586270.821	318533.9977	5850105.733	4706793.213	5926058.702	1720905.295	6012974.887	2682614.797	5245913.491	5419809.218	1179716.616	4836167.597	1066173.798	267026.4943	214774.1463	305575.5135	866488.0107	10789458.94	1069939.187	5778083.05	1423273.055	176740.6956	234444.1536	7666719.607	1145700.819	6838942.589	1703070.77	1352939.919	2692651.661	207876.2299	2787294.788	8786231.284	3224131.058
Com_34530_neg	Adenylosuccinic acid	C14 H18 N5 O11 P	463.07627	2.442	462.06921	No results	No results	Full match	4140201.54	3145060.945	5229098.472	4779190.265	2422187.375	4301129.975	4519101.849	4616055.821	6464375.955	4306030.785	5079750.828	3276712.493	4303951.134	3515015.28	4139182.933	4208626.914	3927292.483	4594472.412	3485358.762	3812253.448	3590024.944	3566461.623	5470907.483	6161007.513	2794901.787	6564036.938	2532828.75	3845532.164	4216608.128	4016519.192	5418597.721	5672866.71	6296167.119	6768552.028	5579598.19	5064963.455	4349092.347	5092238.872	6114884.567	6057980.136	4661574.949
Com_34557_neg	DY131	C18 H21 N3 O2	311.16432	5.954	310.15628	No results	No results	Full match	2777209.406	5137509.742	5138639.209	4056147.927	3971026.743	4696073.425	2793509.176	5002915.042	3661491.605	3153230.912	4718846.684	3826966.031	2364512.6	3685869.863	3765696.979	5355762.013	4864138.334	5108822.868	3248463.998	4891332.178	940069.5245	2103534.02	1907962.13	2947892.163	2488464.699	3509241.297	2725414.766	2644766.64	2870935.286	2642152.789	3274191.353	1538224.348	2373964.928	2743948.377	3370145.207	3247309.171	3435466.025	4561530.71	4168347.525	3511604.653	3637417.895
Com_34802_neg	OxPE (18:1-22:5+1O(1Cyc))	C45 H76 N O9 P	805.51472	11.089	804.50745	No results	Invalid mass	No results	805948.7865	670271.3926	540567.9872	2393451.979	2417535.91	655202.4655	477316.2883	531395.0339	643304.2546	884049.1598	986046.1833	551693.9321	566644.5854	995987.1177	1097314.668	476250.9352	491061.4911	542776.7359	449172.2799	571792.866	300794.4768	374105.8705	447908.18	596075.9138	441734.81	5110498.663	706757.0292	1350417.025	881553.5191	473434.1721	582874.4571	652026.9155	693017.333	8444624.843	608527.7605	583343.9048	648279.1466	552752.9893	612510.1543	3799751.758	507187.9783
Com_34816_neg	LPA 18:0	C21 H43 O7 P	438.27888	7.56	437.27161	No results	Invalid mass	No results	757210.7908	477925.7735	162042.0894	5692498.828	313609.4942	2670139.727	3078796.602	154311.4052	167248.0406	3914854.649	478609.0606	146213.6436	211651.8627	485009.7475	227750.6466	2866884.349	1105760.194	566454.8809	2183671.094	851423.6156	331488.3045	217798.3686	171888.5849	173594.5966	229226.0721	244394.6673	194960.4956	336704.5549	222190.2557	277235.4914	500868.6374	536944.1138	150956.0625	321351.9855	136668.1164	252973.036	166490.3691	510257.5934	598182.161	157433.6786	295033.377
Com_35390_neg	LPC 22:1	C30 H60 N O7 P	623.4175	11.48	622.41034	No results	Invalid mass	No results	979890.4362	1224245.449	261303.0133	338200.4766	208957.5287	366282.8196	750162.5577	813300.5452	728974.4431	478479.981	1250310.669	1362748.443	1040125.736	459613.2405	1224091.032	210466.9825	614101.0334	799307.7354	773556.7738	1550610.365	2322416.643	449503.5596	383060.5834	448397.3938	829388.1053	5005273.231	359068.4945	4856126.942	1880400.371	491868.0515	272326.6824	1146085.21	799736.4984	8151161.148	3192900.165	592538.3072	4566721.319	493526.034	661258.3759	5728189.421	1542689.589
Com_35553_neg	PA (4:0/18:1)	C25 H47 O8 P	506.30206	9.458	505.29437	No results	Full match	No results	2092652.927	2286487.904	6233797.025	3182536.163	2016890.649	2730819.931	2027173.922	1201784.333	658684.3327	740474.2157	4415705.265	1581813.291	3215888.796	982608.0128	1661218.954	1300071.067	1000291.465	1493451.974	1839109.558	1917360.523	2601644.799	2123898.933	685323.5377	628804.6718	516790.2428	1204971.869	499168.5968	549651.2153	733557.3998	465477.6353	581748.0859	710771.7489	787897.9418	4541294.459	1296360.995	597936.1359	640214.6747	2957272.028	1429504.811	731294.7638	1064984.239
Com_37717_neg	Guanethidine Monosulfate	C10 H24 N4 O4 S	296.15056	4.869	637.29932	No results	No results	Full match	517448.143	362488.1136	488147.6766	509758.7612	356782.6127	375519.732	399354.4513	393438.8286	674840.2064	333529.8	472677.1586	513359.7446	430457.6871	733063.6146	386301.2961	360166.3214	377166.8236	786646.6534	355607.6135	340000.1381	702707.6963	401167.6976	501439.6756	572641.3014	737117.3802	534484.0992	193908.2068	840817.4311	350077.7406	386411.7158	457058.5847	1955998.79	1179424.547	1430871.928	917063.9442	1161581.208	386812.8335	398777.4487	7336005.411	803555.5928	636680.4737
Com_37878_neg	PE (16:1e/22:4)	C43 H78 N O7 P	751.55358	11.189	750.54688	No results	Full match	No results	751522.3554	216444.8648	503075.5623	781881.8796	329957.741	328465.2419	277667.5976	254522.7662	312664.3017	246455.896	1139259.92	266676.3622	320282.0743	201857.3049	475003.9983	204042.5082	222701.9918	290262.9799	280108.0803	247534.598	379469.3389	278936.7749	204490.1628	278185.0761	177130.885	1341100.885	146628.132	275988.0822	1531129.783	331047.6195	971441.6132	282266.9532	1084447.902	2599527.962	269353.7338	6346758.643	1216971.806	919710.405	1559659.761	1948155.199	452090.7758
Com_38172_neg	N-(4-chlorophenyl)-N'-(2-phenoxyphenyl)urea	C19 H15 Cl N2 O2	338.0785	1.709	337.07126	Invalid mass	No results	No results	695270.756	1530588.087	2130230.489	2163078.111	1359480.085	2393217.247	1428593.357	1942366.113	1667503.559	1895338.519	1681774.791	1945903.977	1023306.275	1557980.014	1917668.318	1832826.974	4820036.076	2302032.574	1685562.501	1514978.54	963413.2808	692013.1509	1342787.812	1405922.079	931696.8488	1655221.458	1134431.703	1054272.549	723567.2396	1374512.489	1997437.019	1890588.159	2026609.454	1634537.696	1623377.323	1620381.611	968606.8591	1817052.553	1525203.61	1362525.804	1392058.823
Com_38448_neg	FAHFA (20:2/22:4)	C42 H70 O4	638.5261	10.845	637.51868	No results	Full match	No results	160990.0874	530906.0145	226649.0383	214000.5562	185966.061	156870.3528	169929.3169	198248.5471	1216098.43	177306.6973	178000.2941	166569.8812	218229.6671	137193.1128	171583.7334	128330.1082	149922.2162	167196.8652	156033.3146	579363.2913	577778.9537	3025052.47	361673.2456	169128.8039	2607338.535	1007772.362	1253084.817	2092483.291	1043467.034	155727.7765	176521.4468	3635083.379	208652.8467	4194274.51	2001981.333	180966.0463	4697690.482	164108.6308	254229.3881	4412669.963	1254048.789
Com_38770_neg	LPS 18:1	C24 H46 N O9 P	523.2903	10.017	522.28302	No results	Full match	No results	1610312.387	2152862.212	1770373.801	1435528.96	2124427.932	2417191.542	1604896.809	2017652.58	3618663.759	4761712.612	1231152.905	1462641.926	2433601.844	1372136.436	1272173.024	1363893.662	564659.3964	2042383.637	1900934.527	2344657.836	1111580.955	715201.3952	1245682.866	1663242.422	293659.4736	8142094.404	1213754.257	2692142.931	3462006.298	452616.5385	955834.3893	658989.9512	499115.9258	805921.0655	574476.8748	3009102.192	3540801.555	1854680.796	1194054.898	3324008.236	1964114.629
Com_38933_neg	[4-(1H-indol-4-yl)piperazino](2-thienyl)methanone	C17 H17 N3 O S	311.11012	4.507	310.10303	Full match	No results	No results	4203241.752	1324035.808	2196201.302	1812059.842	1964495.878	2276244.383	1796646.262	1043521.724	1009751.317	2194809.164	657345.1143	1696383.205	1411461.014	3167556.226	1432191.395	3031368.231	1367707.605	1094034.846	1803627.168	2941181.074	658238.3195	436123.9799	3024412.189	2612288.981	920150.3864	2608852.241	1401525.88	464800.1883	1432133.531	1436477.463	1208904.28	3538917.665	1541539.026	1149054.39	1701132.671	1957226.745	817465.6814	1161502.305	6728678.329	1132137.582	1671092.811
Com_39015_neg	Citicoline	C14 H26 N4 O11 P2	488.10914	1.072	487.10263	No results	No results	Full match	3650815.553	1642556.744	4708592.371	3547024.982	3228416.652	4027134.479	3543159.595	1306279.643	3615797.49	2958157.94	5407744.437	2822330.538	3796634.608	2456713.835	3127018.202	1495833.215	2802827.939	4509134.097	2678509.867	4158003.811	425893.2766	44663.81155	272018.6667	1016460.104	353360.5878	530361.7695	369809.2096	460347.3352	323644.7842	569467.3332	1734226.182	1107033.934	1510536.715	1977375.803	775075.63	1352046.077	169593.6976	1981131.587	4548267.753	791103.8379	2435430.245
Com_39892_neg	LPE 20:0	C25 H52 N O7 P	509.34843	10.971	508.34131	No results	Full match	Full match	453044.6008	712964.9874	251116.3362	376185.353	166020.8209	273730.8555	572172.2931	694266.8265	993069.1331	542659.7181	866994.13	531683.9624	504262.5289	434253.7745	705982.4295	221045.4492	478550.5676	671451.057	649131.0065	1201330.401	1154740.304	1374873.341	663177.0172	801631.0232	568591.2074	2911315.827	240196.2456	2502516.752	1337328.648	468464.0348	541133.964	1022819.513	922045.8457	6249311.57	3694338.661	851480.9214	2209452.658	305872.3729	833708.5281	2479118.64	1563954.086
Com_40108_neg	Thromboxane B3	C20 H32 O6	368.22056	7.23	367.21329	Full match	No results	Full match	3441315.521	2655193.839	2251474.286	2668707.383	2384932.579	2411214.892	2680889.16	1871234.163	2259253.257	3575722.452	2166495.626	2496524.348	3019303.27	1542151.228	2067443.673	2231202.271	1756358.826	2381948.582	2393127.401	2742927.832	2839717.976	1159004.488	1173956.6	1967531.75	1053869.698	938959.0569	1275800.9	788216.5134	1152477.72	1363518.652	2326230.569	607223.7524	1607075.442	881903.7203	1747841.831	1662316.539	1951735.396	1825682.038	1021535.173	1741579.778	1766810.029
Com_40207_neg	4-Guanidinobutanoic acid	C5 H11 N3 O2	145.08541	1.364	144.07826	No results	No results	Full match	3186679.747	3666814.731	3260215.311	2831790.048	2474368.902	2790558.165	3544057.128	3029393.482	3663728.394	3359875.342	2490666.97	2253744.971	2892439.024	2218991.535	2328302.592	2806514.528	3563933.495	2603766.179	2587164.452	2802510.056	1485465.09	1367822.73	2039582.768	2076034.949	1651313.161	2755462.95	1558164.869	1856580.016	2563766.734	1734381.713	3739649.748	2854087.673	3042161.516	2785147.245	2963298.611	2847973.718	1811396.894	2124017.431	2945214.965	2687466.013	2277729.885
Com_40567_neg	D-threo-Isocitric acid	C6 H8 O7	192.02753	8.115	191.02025	No results	No results	Full match	2403775.099	1879657.643	1796682.4	1940117.904	1747788.191	2070659.186	2840397.579	2601336.784	2203193.047	1873232.054	1915333.853	1762310.229	1633836.317	2129604.419	2055145.441	2178567.08	2662471.049	1921996.451	3039102.976	1901962.941	893890.1522	1274694.66	3813784.65	1443910.411	1661308.989	3021537.52	1462533.997	1620556.488	2324367.547	2106749.737	1963668.951	1842179.787	2157472.352	2755492.139	2081590.529	1366575.082	2466040.734	1774736.428	2064637.376	1511503.63	2739517.117
Com_43485_neg	LPA 22:6	C25 H39 O7 P	482.24447	11.834	481.2373	No results	Full match	No results	2303120.333	1544456.582	3869704.285	1569059.224	1293760.492	1427691.564	988506.4013	1436376.143	1819208.165	2661953.736	3252973.723	2380377.13	1078459.654	1775234.343	1401540.993	1628988.995	1590251.697	2342744.472	835182.8708	2414589.7	877631.7656	1426791.098	1849094.328	3056076.758	2046890.106	2422913.06	1000129.429	1591425.91	586718.7704	1477810.649	767491.2752	2924232.726	2532864.489	2181308.757	1829691.468	1383985.243	1183032.357	2148506.881	4537012.207	639811.2801	1395188.463
Com_44272_neg	Oxaloacetate	C4 H4 O5	132.00616	1.543	130.99905	No results	No results	Full match	2361853.236	2448208.064	1704882.715	2821495.532	2008546.392	2472314.767	2910052.319	1425180.033	3781911.248	2093647.567	2904775.037	3324655.98	2446071.871	1221347.168	1941285.912	2409093.658	1574184.438	2425229.525	2436119.764	2963240.261	718361.2325	1960806.631	3041211.707	2296913.395	1338555.011	2709772.074	1714551.645	1217647.5	1694883.049	1379123.604	3583718.138	2548984.299	2659915.715	2236658.37	2637449.243	3259353.014	2993956.979	3400712.572	2427104.164	1938153.79	1958602.091
Com_44507_neg	LPC 19:1	C27 H54 N O7 P	581.3702	10.171	580.36249	No results	Invalid mass	No results	1540411.983	2737044.221	507911.87	620262.8269	659285.0092	639068.9653	2052289.791	1307856.829	2483474.193	632705.3032	2264573.92	2573451.053	2030468.913	754241.1742	1191208.445	571216.9176	1695511.832	1939462.769	1210807.229	2808744.357	2121094.497	540372.9082	461522.5133	448504.9079	823001.6116	5356764.493	525400.6044	3834599.531	1274138.787	687044.3433	848297.4136	2127036.795	900520.4279	4289051.809	2958276.746	1156088.423	3946136.687	469171.6145	1638949.921	4447589.679	2982106.683
Com_44574_neg	5(S)-HpEPE	C20 H30 O4	334.21494	8.642	333.20758	Full match	Partial match	Full match	2093364.548	2804711.117	1509840.048	1206259.414	1871612.35	1750639.554	1801928.634	2357031.249	1293301.08	1724835.387	1026072.859	1840272.158	1001784.607	1369001.004	1275613.699	1608305.85	1345542.531	1599240.045	1996541.216	2196777.591	944487.3205	1635023.422	1942217.173	3126211.714	2069688.846	4862208.257	1702246.447	1934636.016	1051624.395	1479443.118	1885674.418	1243627.282	1419705.444	1174647.845	2073738.451	1884514.821	1215996.877	767965.4328	881290.9002	2274918.626	1329591.211
Com_45436_neg	LPS 16:1	C22 H42 N O9 P	495.26167	11.443	494.25439	No results	Full match	No results	346319.6564	901074.3125	1318407.142	546712.6324	404156.3712	285970.5022	761153.386	965056.753	1759839.687	391407.2685	986658.0626	1132135.632	992790.5714	709893.6844	564424.8073	611021.7887	1164718.268	3471289.987	896436.7727	1811570.778	1221570.914	251258.8624	529595.9673	290929.8106	1183842.167	1035303.366	613589.8505	2168803.454	680877.6701	386708.8247	1132287.828	2844571.304	1954614.013	3549099.45	849324.4982	1560697.49	900132.0162	551461.1318	1653651.33	2357282.799	1380661.686
Com_46267_neg	LPC 20:0	C28 H58 N O7 P	597.40125	11.311	596.39429	No results	Invalid mass	No results	548931.1821	427940.807	181427.2696	264700.3438	152091.4017	198923.5967	520493.5793	698105.5158	355276.9318	247378.9353	430608.5184	338456.6638	365215.5449	295209.5618	372067.984	154440.686	296941.1353	750527.7696	287476.6929	682375.6574	590985.5241	781903.6364	299905.5445	461218.3007	293972.9774	1035102.102	287840.0857	1040476.94	928132.1887	298405.8616	264144.1599	711106.0957	419990.6661	4167096.066	2368638.493	312687.6329	1452300.48	178095.5203	719288.6754	1857926.385	1334921.435
Com_46641_neg	dUMP	C9 H13 N2 O8 P	308.04164	1.947	307.03436	No results	No results	Full match	1511991.455	912915.8779	1817492.887	1101697.822	1235301.242	582264.2656	865453.9101	1267902.512	1205984.759	1292700.838	1954183.178	2389573.858	2234741.619	1448632.216	2479043.901	1617816.505	1893373.402	1513432.865	1342275.528	1561219.064	1870635.885	695377.6082	1253079.539	1947711.854	1021807.663	4265553.292	361520.0409	2355953.899	958503.6268	1392726.586	947777.7736	3171112.248	2081115.41	1869189.415	1296369.884	857791.1915	667677.5171	1234831.533	2762881.871	1143896.421	1221306.807
Com_47176_neg	4-Hydroxycoumarin	C9 H6 O3	162.03406	5.947	161.02693	No results	Invalid mass	No results	1732213.638	1771930.568	1772568.162	2636328.315	1544557.985	1967582.235	1521855.155	1832198.242	2107043.505	1605224.871	1957163.933	1823922.563	1779913.665	977922.7399	1157155.349	1610779.636	1226501.678	1715047.589	1531586.416	2567444.506	303923.8653	619876.8136	546859.3182	1235754.416	550559.0277	1485918.558	625215.993	610766.5009	905708.4783	754384.1141	2315136.227	605129.9677	798395.3183	891983.3547	984854.9839	1757418.634	1283988.099	1691354.278	930182.6912	1150816.326	1002584.148
Com_47495_neg	Ethyl myristate	C16 H32 O2	256.24092	6.799	255.23431	No results	Full match	No results	1988230.994	1772851.938	1732461.635	2153397.858	1703865.486	2034950.581	1942623.33	1718368.845	1612548.622	1676208.078	1981820.008	2010906.555	1775193.863	1643574.208	1421409.526	2107762.808	2225370.277	3009232.277	1826459.649	2044075.716	603886.7592	1295531.533	1799755.433	1247497.37	1157926.991	1508719.552	1107472.36	1141251.957	1874534.663	2066495.718	1962909.565	817231.9862	1341114.479	1130329.986	1481227.901	1682644.599	1458871.114	1654889.128	712777.9616	1710036.838	1762496.535
Com_48811_neg	5-Aminoimidazole-4-carboxamide-1-beta-d-ribofuranosyl 5-monophosphate	C9 H15 N4 O8 P	338.06145	1.777	337.05417	No results	No results	Full match	56404.39111	37421.16465	56280.73543	45337.43689	37715.65142	48626.60979	46569.53536	67643.66096	112935.0031	58565.09425	73718.56188	47081.40218	53056.35128	63508.31593	43476.36254	55128.41421	64114.26752	49322.97248	37514.09347	57794.30875	1600505.469	139487.8782	96534.90762	51713.37017	32381.81704	64721.66849	26825.41894	137464.7067	51034.21834	180113.0205	88781.23831	1640532.526	205798.9088	348848.7364	43491.28405	53937.67809	42016.2446	56762.08624	694253.0737	53039.23159	39737.88676
Com_50659_neg	Aflatoxin G1	C17 H12 O7	164.03124	6.25	327.05521	No results	Invalid mass	No results	870362.783	847314.7759	679427.5196	1482533.614	1407742.319	1311159.79	977390.1045	1234745.77	1665844.257	1275937.032	550051.5693	630989.066	2309730.635	492375.5966	1661736.137	1524504.341	856818.857	1676817.374	1191254.761	1812458.807	179578.4883	340164.5335	396486.6623	532340.5701	339602.3804	581325.2986	402615.3235	342519.95	344780.9547	646083.1545	541751.8277	347335.7964	435190.2342	364613.6757	433709.9841	425255.2101	404025.0268	469403.7349	422251.3893	396402.6325	683025.6442
Com_50768_neg	3-(4-chlorophenyl)-5-(3-phenyl-1H-pyrazol-4-yl)-1,2,4-oxadiazole	C17 H11 Cl N4 O	322.06514	3.909	321.05771	Invalid mass	No results	No results	581655.8425	1631188.95	770901.4413	776409.3257	908685.1959	1552933.317	744995.6207	875472.6297	517438.8017	2131057.976	1941381.8	1137966.751	1603309.947	304027.9851	1056280.06	1094007.13	1256794.947	999895.1512	1607917.362	783349.1905	35586.56057	136527.1789	93714.66232	151686.4401	93870.68923	147480.3933	322826.94	108164.426	61075.14697	111114.1397	1699581.384	202290.3974	234580.3945	194799.1523	168990.3342	133513.6993	430632.3796	1125845.414	122809.5124	277000.7047	732556.974
Com_51051_neg	Erythronolactone	C4 H6 O4	118.02458	11.938	117.01754	No results	Invalid mass	No results	236124.2686	158189.2674	153541.531	214160.7128	149954.1589	155526.6687	147289.6072	156183.373	191745.4696	174288.4622	227120.1676	247232.484	282254.5968	195083.439	150703.5302	133867.7762	264253.4626	161873.4562	143179.0673	293152.3845	87565.29307	98731.95302	265359.9788	187625.3074	99135.55784	286849.0957	88960.02092	351816.7354	156919.7355	148564.3862	192615.2963	452099.3612	269379.3501	162915.8408	172514.5813	1615749.388	2456650.156	149361.7445	248589.3294	203766.0761	169186.4227
Com_51541_neg	Calcium D-Panthotenate	C18 H32 Ca N2 O10	476.16932	6.446	475.16205	No results	No results	Full match	592476.95	992405.626	989345.7641	1517403.589	1174012.955	1076466.881	1457599.255	1937457.207	572580.9794	1261338.197	1216590.863	778269.5571	1704740.552	630100.5289	916520.888	1846337.913	682175.9878	1684927.212	908572.4865	1784203.183	143205.5833	373243.5103	619957.45	894278.8384	620119.2047	684992.957	456586.996	307757.3047	716562.6225	494955.6039	652521.6628	421627.5273	665342.9954	339432.661	494038.9522	370882.3542	686608.8076	476438.0404	359790.5802	444117.3996	622186.4427
Com_51622_neg	Gibberellin A4	C19 H24 O5	332.15649	1.634	331.14938	No results	Invalid mass	No results	590283.4941	917842.7042	520368.5703	562968.4421	1029246.876	1737647.131	821023.7744	417513.3992	637350.3733	394680.8258	640359.9795	629801.1362	593163.7446	524492.9431	499944.5332	743585.4861	414251.8424	309221.1543	691325.5889	542636.3765	145726.6397	219735.7286	300115.0593	545625.2274	223298.5168	403528.1475	191899.2552	297834.8797	270862.6341	255434.5484	1046933.497	549563.1679	552663.1274	357137.6791	310552.9931	381361.3901	280077.8418	609648.9007	691017.7428	291954.2559	278868.1237
Com_51646_neg	Piceatannol	C14 H12 O4	244.07445	4.612	243.06717	No results	Full match	No results	535845.8107	1259651.513	1196293.074	1338306.642	1446474.386	1133983.395	1789135.3	196795.2467	328275.488	591691.8517	470999.2129	830581.0859	1193504.766	737501.9495	805262.3098	749856.9345	914360.063	1244361.35	1041293.603	1123418.773	86160.44984	108885.3432	180592.2999	504271.0343	122658.6783	397275.0541	119634.2364	113224.679	128992.6618	225038.2335	505282.3561	219478.8619	233015.0569	274751.0572	221450.4657	266260.6583	266760.4827	683252.3007	199281.6929	360586.449	963492.6817
Com_52138_neg	glutathione disulfide	C20 H32 N6 O12 S2	612.15461	9.725	611.14777	No results	No results	Full match	1202898.915	932645.9989	668316.9566	1212539.641	1087769.687	998093.7838	941165.5084	811479.35	1521651.575	979589.94	994278.6226	1289567.815	1241223.592	1108521.853	1593716.047	1611161.74	789176.8988	444364.1399	923581.4633	966509.1759	553352.2219	642500.9438	1009040.632	1646505.975	1009844.678	1339532.506	818576.0143	561326.8557	723524.0336	742044.4338	2268052.785	1151197.99	548893.7477	740295.0322	849751.3464	894017.2819	603591.3652	1596021.731	961625.5432	654044.5866	909604.565
Com_52513_neg	3-Ketodihydrosphingosine	C18 H38 Cl N O2	335.2599	9.531	334.25262	No results	No results	Full match	1515259.067	1473581.845	1880270.346	738798.6629	1527546.9	1193304.228	1042985.023	1720010.48	1951201.729	1539412.278	1488880.377	401009.0363	1572800.402	1028284.851	541598.8826	852429.578	1689324.528	1633855.252	1142659.123	1724732.954	1195615.369	447779.8993	331430.3611	790022.4492	603198.3899	1101469.344	633671.153	378464.8771	1528921.458	318632.0368	562470.2293	1042397.41	552343.3928	1249638.594	614556.1237	326236.1	456613.0313	314789.6956	1059392.793	649736.8771	933907.1673
Com_53011_neg	L-Malate	C4 H6 O5	134.02195	8.66	133.01465	No results	No results	Full match	544451.1061	487546.9781	1012747.772	467148.3081	428625.088	510698.1337	313724.2729	795506.8016	730905.5801	879677.6789	422681.9631	577430.8892	584445.5241	801141.3719	1052701.35	687705.3204	776530.0118	596113.6146	471170.8588	457762.8431	539254.7213	886680.9188	963686.9817	2063423.84	1114606.333	2744398.225	904667.6482	1181647.034	475618.1343	675145.6566	960146.701	1436646.156	1621018.262	1219477.7	1459589.528	1647130.994	1042702.063	987268.0251	1845973.3	1561388.561	692629.1748
Com_53691_neg	J147	C18 H17 F3 N2 O2	350.12314	4.928	349.11609	No results	No results	Full match	1347896.086	1397885.308	1307271.96	1384450.793	1344070.524	1353290.721	1247237.67	1419398.373	1191859.624	1633271.087	1597098.51	1586851.462	1257795.593	1175375.13	1562394.094	1385916.199	1496286.37	1649335.594	1416105.293	1327189.76	546181.4821	470253.4963	736058.6982	958768.3286	555439.9261	1179287.313	496066.5993	535890.5812	764566.799	715006.9203	1219329.553	1032719.164	1043210.612	1133385.429	852068.4603	1148742.27	1246670.007	1465097.714	1297622.473	950978.229	1087648.855
Com_54479_neg	Orotidine	C10 H12 N2 O8	288.05968	2.452	287.0524	No results	No results	Full match	632226.7729	954692.1135	569659.9834	452793.5291	1281805.938	593348.4022	808963.7202	979732.3414	515265.8228	514367.9732	587973.1803	783642.0792	873082.5565	455106.5732	744162.073	923077.2667	629205.8114	1103860.137	1076095.283	345106.0586	130545.4831	163857.1939	372017.1267	829520.8693	200365.3311	286314.0602	195737.3979	168180.7855	260735.1928	438721.5886	519705.5268	297332.6743	363540.7734	275904.1771	252833.604	492850.6301	219097.283	495138.0517	360414.845	269452.7929	602476.683
Com_54481_neg	5-Methylcytidine	C10 H15 N3 O5	211.09608	3.96	210.08908	No results	Invalid mass	No results	477082.7807	762047.5878	644701.3911	404352.0424	776069.9181	578759.921	472285.0677	679054.3003	633209.017	714524.2768	699062.7296	1661945.308	541610.8401	453149.9581	492267.6689	639053.1423	702232.5141	745827.1569	728112.0443	709584.7022	160798.2277	462737.8459	345368.2655	1456730.598	144842.1286	873397.4457	186427.9495	154820.7369	179226.5869	285322.42	657910.665	373754.689	541581.5304	297710.3486	255966.5065	360881.2218	471547.606	825577.5744	476166.8515	347957.0032	516218.3391
Com_54895_neg	Acetylchloline Chloride	C7 H16 N O2	146.11846	1.639	145.11142	No results	No results	Full match	463037.8922	646167.9943	639447.4159	474841.9562	370211.1837	680080.3166	532476.628	759270.0711	940706.3346	688577.6119	499741.2555	486938.0861	394776.2512	737751.7171	462130.508	774795.4334	468562.1297	745948.7264	439031.8842	709991.056	198165.6735	559555.6932	409206.1941	1215803.255	926530.0033	938473.7979	798622.2459	542596.2865	790367.6623	951591.2508	1191613.24	1052834.432	745191.7182	541524.8852	1434187.393	1370415.656	1044650.404	1574387.446	929281.4153	1154414.749	660352.5241
Com_55133_neg	7-Methylxanthine	C6 H6 N4 O2	166.04872	11.669	165.04144	No results	No results	Full match	783019.5907	357697.47	803485.663	191856.6649	251948.3217	242320.999	302828.0842	256051.9365	410876.2436	265392.5477	1649650.748	606293.9582	890006.9062	324526.9512	282612.4149	298614.0019	190094.0022	442972.2885	308303.1704	196882.6081	216571.6767	256740.8878	872503.4938	630967.4689	167001.4498	1193836.484	209087.4001	556391.544	144127.0664	302170.8004	468556.1576	371439.4752	209537.5024	418477.0316	379114.2014	381124.9645	239872.2374	1278694.266	616082.7857	1372478.45	1147112.439
Com_56581_neg	Cyanuric acid	C3 H3 N3 O3	129.01555	2.424	128.00822	No results	Invalid mass	No results	482838.1682	715085.51	592367.7564	1110804.819	1001445.12	939095.2235	956453.8956	640644.4185	884357.3485	671234.1785	439186.4428	600463.3442	741484.9395	355912.1985	517340.591	615600.3756	586992.9849	903803.5734	489991.7444	616097.3075	160867.9908	146300.3457	321583.0432	230181.4901	381265.0613	296024.0583	372772.4626	172173.1167	209285.2354	222145.4071	911832.7702	716539.0466	651222.8402	333786.4771	328221.2286	854882.7175	319279.6315	771229.9708	646701.3183	521232.1288	467604.4858
Com_57331_neg	6-Phosphogluconic Acid Trisodium Salt	C6 H10 Na3 O10 P	341.97032	2.181	340.96304	No results	No results	Full match	268127.2565	284234.5817	283764.3969	360449.0236	231903.1891	275630.9856	278375.6355	501224.7895	511741.815	300654.0318	361668.7787	365298.1506	400575.0994	310274.8633	331936.2973	310461.0934	355791.6498	370277.2442	280711.8086	311282.0444	285512.2643	224875.8504	347671.2589	682954.3911	244310.4767	1704131.866	267186.2625	488032.8713	371932.595	515235.6759	468560.0006	451005.2998	483460.0627	657737.6032	302735.6332	421543.5799	1266935.787	483139.4167	522065.7471	1150688.012	366890.6697
Com_58784_neg	N-Acetyl-L-methionine	C7 H13 N O3 S	191.06213	1.962	190.05489	No results	No results	Full match	338708.7684	309054.442	546978.6587	356989.3199	357232.9525	566868.2392	455007.3003	351119.7647	537026.4888	507475.4947	383489.7702	646527.11	407405.4199	698482.4686	347124.5769	362467.4915	534288.5927	516916.5568	363446.4311	372425.1302	181233.4923	168204.8312	364144.9278	446657.3401	259934.0881	391535.0709	234338.545	259828.0454	238144.1081	301271.7371	443873.1521	447300.7174	478052.009	441651.0572	333246.325	418884.5281	285727.8099	452444.304	738880.7856	354761.9538	282030.0648
Com_58793_neg	3-Methylglutaric acid	C6 H10 O4	146.05502	1.777	145.04774	No results	Invalid mass	No results	36946.92054	36506.74584	104541.0368	44229.57707	36794.03658	94457.41262	45431.56813	136557.2133	59942.09834	114067.6664	47056.07493	64317.26062	51759.87305	36944.36594	42413.97969	40585.20085	37367.79191	150414.7816	36597.40387	111509.4675	524488.2876	30312.47773	43405.88133	50449.70886	31590.53909	211241.3769	26169.91643	139933.2935	60019.11089	57738.05922	477450.9157	136793.8951	597858.0227	195539.3386	96273.4885	52619.66387	488591.6301	55375.05515	178164.5653	562664.7446	38766.85683
Com_59015_neg	Sinigrin	C10 H16 K N O9 S2	396.99086	1.178	838.97931	No results	No results	Full match	276130.8799	261206.2433	399316.8371	311139.3628	403813.1757	252894.8493	235422.0164	610529.8576	980222.375	314067.2536	346912.6563	538239.1509	348212.2099	282980.9316	436404.4799	282496.6226	316850.7453	286626.9371	263161.2541	318834.764	215764.376	228307.6663	414763.9776	489930.1239	520067.4238	780708.6935	207223.8175	518869.7393	425422.1014	526441.2114	585782.6263	558156.5529	653140.1886	804102.2504	449417.6767	708230.7073	589435.3153	383376.3127	466722.714	493272.8771	470292.3944
Com_59805_neg	dAMP	C10 H14 N5 O6 P	331.06856	3.93	330.06128	No results	No results	Full match	369604.4844	342411.3825	269774.2629	292142.2766	318711.4177	378042.9172	356689.3294	578470.7177	624792.3774	467161.6089	490698.3784	371475.4146	506242.2309	200061.7782	323258.3943	307882.992	440142.8652	507386.7539	354249.7396	312132.7916	364571.9612	126779.8493	165001.9827	237476.2632	249498.0876	245910.3072	132725.0775	339666.0774	190439.5787	323810.3838	503587.4925	250144.5624	411226.9848	370502.0635	205244.873	329934.8973	253838.2573	427429.9178	474010.9148	359491.747	265691.6167
Com_59900_neg	Glutamine	C5 H10 N2 O3	146.06936	3.942	145.06209	No results	Full match	Full match	324710.42	257808.1018	221024.5613	215271.9513	334388.3806	278765.789	333140.7053	298197.2963	470418.1726	351734.9415	516330.7153	518241.8758	506545.8699	150630.3526	437909.8489	252387.8213	544067.8348	382021.2253	358168.3597	259718.746	72889.66742	85984.01936	125556.5244	178800.4365	103942.4387	185150.59	97500.35643	120833.2942	126005.5919	133984.355	363382.8912	187319.3232	198044.4635	160895.2871	172743.4747	213092.823	205507.5577	565742.9762	140903.5305	188100.4882	200044.3176
Com_60252_neg	Dl-3,4-Dihydroxymandelic Acid	C8 H8 O5	184.03755	2.45	183.03035	No results	No results	Full match	144720.2077	186723.4046	242130.3929	162371.4343	132173.3953	376461.8702	134208.9095	277833.1996	192633.4659	171602.246	195409.485	283867.6382	179932.9156	146004.1826	140822.2343	138304.907	150336.5971	228441.4657	125398.0863	167690.3617	69043.41769	77368.89471	138284.6616	128142.1786	84073.68228	184119.4432	63706.68851	117327.4377	105863.6691	111036.3678	183148.8887	175823.4446	218515.9446	132450.9116	130906.6187	218439.0114	147187.7673	144708.8529	165599.4161	142175.7864	126247.7877
Com_60444_neg	farensyl diphosphate	C15 H37 N3 O7 P2	433.21269	9.785	432.20541	No results	No results	Full match	157860.4842	120658.988	381884.485	180038.526	131552.4485	117393.6052	118277.7632	105549.3976	159238.6474	110014.964	157931.6529	117806.6668	186065.9071	158030.3864	222158.8096	138921.5053	111892.2375	72785.1513	119766.5944	144528.556	70041.42787	101561.9127	136996.4967	196262.1645	158513.0492	267963.2266	112571.9529	148319.8916	108310.676	126553.6229	198369.5921	279965.387	145833.3163	103260.152	139684.5154	171002.1535	139599.2759	215866.8382	173686.8534	194147.8205	143553.8824
Com_60506_neg	Terephthalic Acid	C8 H6 O4	166.02667	2.531	165.01939	No results	No results	Full match	67444.50944	98691.50038	54985.6628	57429.1774	54740.84769	284506.1859	60978.81591	97250.16543	62408.04707	63372.30465	55329.08651	64753.57901	78003.99618	32090.43002	68179.97248	47303.94176	61273.76182	74046.85969	43181.76885	132238.0541	10161.66965	45100.48581	52324.39262	50270.08706	45481.79852	94692.03218	31224.23323	48972.00711	25050.90624	59459.67397	68021.34259	77732.53802	80608.63166	50695.29873	32237.33124	44288.84283	37038.84783	110004.6282	72000.11509	46300.58714	41090.61763
Com_73_neg	7-Ketolithocholic acid	C24 H38 O4	390.27737	7.662	389.27029	No results	No results	Full match	6530824537	1745475374	3049254998	3155779239	3372524248	3009654572	4801738925	6108082663	419811641.7	1891500498	2704215281	4754318711	2273854773	10350057744	4115653122	8331930667	10310738713	4740040953	8393978815	3364947911	984787312.9	2240573913	8556953212	4602666760	1370039662	5256937959	2392100661	857342279.1	4527924869	4455152485	4320567125	473382475.2	3813642937	2339589260	4712403173	1871323453	2928896666	4090976792	100786005.4	1554559704	3888024339
Com_42_neg	7-Ketodeoxycholic acid	C24 H38 O5	406.27232	6.586	405.26492	No results	No results	Full match	3829263757	689393715.9	1653518308	3789376926	1757887381	2846375153	3008071708	5249156471	606114647.2	990818548.3	3344168472	3475602425	1938182617	14142919973	3075835278	8787155794	5519947461	3045366895	9382149960	4807902147	4952219983	13518588818	6951042841	3328098558	3982019251	5449346736	5185561032	4190237178	12891186452	11484278311	1930253456	2107328481	3791351518	3756080663	5412802510	2638788704	3194631368	1815100031	1560947347	2039878926	5131913427
Com_153_neg	Uracil	C4 H4 N2 O2	112.02754	1.753	111.02023	No results	No results	Full match	2469731357	3381000145	3873086802	2962657663	2175655158	4625674096	2873092417	2594233268	3847212503	5040704073	3344332936	3646532763	3440681308	2525182295	2617011376	4216866231	2756587130	3308437522	2981944312	3063915080	876373635.1	2407046469	3432279826	2728643392	2069316986	2264942884	1745987840	1869242278	1885067205	2093459288	4595816976	2645994984	4982543916	2508961609	2785540984	3874789421	2678833376	4519512755	2482101670	2862882304	2743182901
Com_394_neg	Biopterin	C9 H11 N5 O3	237.0853	1.399	236.0782	No results	No results	Full match	171897219.3	47168660.33	38200673.06	56299446.57	49008302.11	51406730.75	49654471.99	42827671.47	62801283.32	44476751.85	67624228.12	48600243.52	48406180.06	46567922.67	55954905.95	62747430.31	735909993.5	41468032.85	61216841.67	45767276.49	38334875.08	31107320.13	40698682.61	40744535.19	22387175.37	40346040.67	40020960.51	26514595.09	35019254.98	41003334.68	75682182.66	361570029.8	54076339.15	148678213.6	63696486.69	2361258781	51985160.54	85618290	727710931.8	1784805174	142380565.5
Com_85_neg	Oleic Acid	C18 H34 O2	282.25609	10.58	281.2489	Full match	No results	No results	4338575836	4511591457	7444123517	4486062588	3211162838	3910241565	5766018690	5008168202	6482118393	3042147440	4775455542	2146342718	4836887392	1687088773	3056377185	213551533.6	3138404604	3551838835	4360519069	8359133462	5327747887	4531522730	3924417121	1690550769	4341470385	14082760537	2554488479	11139482447	7489668158	3353037421	1006749668	13345780234	4859122363	13997197139	9143354644	3570929030	9908614047	2503042556	6257399483	11009584427	6852993682
Com_30_neg	Taurochenodeoxycholic Acid (sodium salt)	C26 H45 N O6 S	499.29708	8.648	498.28979	Full match	Partial match	No results	423561776.5	315323015.9	641078362.5	373004319.6	164064243.4	213958308.6	471370527.9	269407433.8	134500618.1	119747506.1	162599884.1	363967092.3	189413138.4	842379485.7	534612126	421960367.1	780446344.3	463126194.6	249127062.8	271329503.4	19693906384	608268806.1	686350074.5	362116992.9	1765279370	201581668.1	1247728590	2058855681	286245028.9	281372417.3	263019965	11462445944	244658639.9	4045271828	506380495.5	456479698.7	726034718.5	210300571.4	3963709611	379983578.7	2288669836
Com_1033_neg	3-methyl-5-oxo-5-(4-toluidino)pentanoic acid	C13 H17 N O3	235.1214	5.942	234.11424	Full match	No results	No results	217875342.9	264015465.1	234581030.7	372761212.8	238362943.5	377686737.4	501827421.2	447909891.3	525437628.6	109353136.3	488037402.3	342487257.6	340604354	173699013.6	288124536.1	343897349.4	282962877.6	716979552	191130190.6	398895512.9	29854451.28	63645561.06	138184969.3	155309508.4	32931538.61	138951541.5	52285222.45	34711425	92537630.03	115520227.8	602336072.1	102160824	159859405.6	287148175.2	193456859	309963234.1	140992834.3	304089604.7	33192533.67	299359976.6	230194155.5
Com_10431_neg	Lysops 22:5	C28 H46 N O9 P	571.29011	9.312	570.28345	No results	No results	Full match	11479225.53	32018755.75	4989560.795	6218990.261	12789266.67	20839813.99	18092215.24	21169820.51	6133380.306	24914815.94	11850708.33	11093500.04	2846932.953	12134011.12	1648227.282	6957164.9	7324942.6	10322990.58	10275460.16	12888226.41	4954584.896	5032901.101	5573086.724	4843233.632	3426974.787	2542213.153	9176413.786	4051268.345	3201227.003	878422.3513	1205103.023	2659304.564	2128029.713	8054400.315	4227157.812	1999145.975	6371262.76	817988.8465	1623935.407	4215400.488	8251298.656
Com_1000_neg	Gly-Val	C7 H14 N2 O3	174.10087	2.78	173.09367	No results	Full match	Full match	458846524.4	393223654.1	491152064.9	610581973.2	448502172	563421315.9	452305413.3	401352828.3	595151177.9	467231407.2	432641725.1	360453962.7	404248454.2	395137432.9	412686948.9	469142073.6	366742626.1	551432525.6	428081683.9	532482216.5	133952008.2	218325517.4	381865909.1	384250029.5	329845018.5	462541879.8	364449006	215790623.1	407396277	361824513.2	623970610.5	205495702.7	535973540.4	278989947.3	501912656.1	705475728.4	376461276.6	504495535.1	377144616.3	644937535.2	415797388.2
Com_382_neg	Thromboxane B2	C20 H34 O6	370.23616	6.357	369.22876	Full match	No results	Full match	423083104.4	298862354.1	568414572.6	278785022.6	201840544.6	203580248.3	301581323.4	421604455.6	780893804	228262660.6	249790851.9	336809389.3	264585917.6	228018045.6	351299206.9	304190209.4	150653619.8	445438693.1	259043463.8	513819331.6	286123129.6	618961064.9	588832573.2	704914612.8	691943364.6	526640201.8	264171994.2	764097644.4	370242814.7	441775098	491372498.7	2810473588	1345474012	812218333.9	343198594.2	541573974.1	523644231.9	330086259.7	1098238009	417356790.6	291952355.6
Com_257_neg	Palmitic Acid	C16 H32 O2	256.24065	10.378	255.23335	Full match	Partial match	No results	622503148.6	715859898.7	898061087	732103545.6	620029755.6	442384060.2	619700178	398737355.7	1057515052	559105610.4	619289300.3	460772749.4	963628228.2	273341684.4	450432348.3	124450591.2	310222563.4	341848571.7	581103176	846807157.7	937340503.4	1869903468	937819372.3	623847305.5	778343690.9	3630365307	417826292.5	2500255854	480730113.3	323171031.8	304083064.2	2040511883	1053611723	1737950815	2062077655	590497076.2	1994345348	556361547.4	775490582.6	1201100603	1541434832
Com_944_neg	Ala-Leu	C9 H18 N2 O3	202.13238	4.938	201.12512	No results	Full match	Full match	292672245.4	406847445.6	289774891.3	613841449.3	504669606.5	492637645.3	643186455.1	187087373.5	276346244.2	347873768.6	303638545.6	244973605.5	396018773.5	159621516.5	311250559.8	277866608.8	289235254.8	362999592.6	266431680.8	241812298.6	48548596.18	47899659.9	93229473.68	50136380.98	110806791.1	57107678.59	97887096.85	86430690.64	63738217.83	64528088.91	502362749.4	143333802.3	191753288.9	110462847	123827500.5	214171025.8	125238415	354197044.7	177977216.1	225221218.6	241658885.8
Com_1349_neg	gamma-Glutamyltyrosine	C14 H18 N2 O6	310.11727	4.957	309.10999	No results	Full match	No results	187189033.4	211749594.8	245100179.3	275188338.6	139156312.4	183575083.5	213287553.5	305377510.1	428377474.5	202947297.2	259837824.1	240285160	229042103.7	199497286.7	257337156.5	226099402.8	208095188.1	348254872.9	151117154.5	240489074.8	259206285.9	199370363.8	421448753.8	510199660.1	244413308.3	469004772.2	169327974.3	279630621.7	252169738.6	276423715.3	534475045.5	518748961.8	411312541.9	454339326.9	382710987.5	540387791.5	325177605	440657970.1	669462653.9	474260745.1	270205634.2
Com_586_neg	Deoxyinosine	C10 H12 N4 O4	252.08546	1.469	251.07784	No results	No results	Full match	296035282.6	593949832.8	59210832.04	925653957.3	1001229345	752461953.9	536321651.5	360411098.9	425896921.4	136756823.3	1152686383	132783083.9	1067578563	259478630	672318661.8	551875544	147185465.2	48198176.69	752872990	590540813.2	53018949.58	12464911.26	109666522.7	117526700.2	44030423.88	99651346.88	60172723.34	38996412.58	77418764.34	93267748	1437971128	62797148.32	240378881.9	138342644.2	159126833.6	271366937.1	98905107.96	938440603.9	45249315.72	188444270	306588623.4
Com_1580_neg	Val-Ser	C8 H16 N2 O4	204.11149	2.429	203.10416	No results	No results	Full match	159158743.8	221488681.8	160376930.8	322319128.3	191463626.8	327890380.8	354654302.6	114749029.8	289365028.5	217073333.8	129176540.8	140833714.6	173123052.2	116359385.5	108747436.9	164057474.4	180471561.8	390350291.1	143758415.8	149997887.5	31241052.61	41311654.75	61478259.2	36888924.36	67615026.24	24441436.48	82451019.68	34339242.68	39786039.1	42867153.98	283367353.3	80273496.01	143868979.6	49794195.78	122362203.2	175002131.2	74868845.67	216327120.3	101185414.3	131698182.5	137595910.1
Com_430_neg	5-OxoETE	C20 H30 O3	318.22043	6.952	317.21268	Full match	No results	No results	84350453.31	136709866.4	49477569.9	41675051.23	78115857.8	45910306.3	37790446.66	82530713.85	850722145.8	63584512.84	23205857.7	30836444.1	23249867.48	45508238.49	104949219.8	38511238.53	54211397.83	60626343.39	49573960.99	51520738.98	10567168.3	224149503.5	81634919.8	279377664.2	1176017454	161736405	227637451.5	693199166.8	239617833.2	204810841.5	412472247	51406235.72	118061164.5	66773997.55	181435555.4	322347682	341961976.2	160809147.5	27736168.55	322861869.3	171699809.7
Com_704_neg	Asp-Phe methyl ester	C14 H18 N2 O5	294.12224	4.917	293.11487	No results	No results	Full match	544869449.3	723831666.1	536138232.4	947792872	696515870.8	734902370.2	818680554	357499602.6	628740153	877906336.8	686564063	675401208.4	845625074.6	435530152.7	570979266.2	581152422.7	569022793.5	684725161.5	612081557.6	727570165.2	159701926.9	67886891.29	214928316.5	194057938.9	331458815.1	261871399.5	305656223	243695728.7	208747332	152406280.9	750804345.9	177551240.6	357618737.4	242196587.5	430900530.4	616440518.3	366104098.1	690393995.6	415527076.8	588522122.5	488260338.9
Com_378_neg	Xanthosine	C10 H12 N4 O6	284.0761	3.607	283.06882	No results	Full match	Full match	598103263	174310911.8	272353343.9	591538964.9	942989721.9	453275146.3	121206308.3	105865964.6	1824153740	138028315.5	848677494.4	385574596.6	515671004.7	443406095.7	806661662.2	339737348.2	144749012.8	634820613.8	379352277.8	753059408.9	88402783.68	1091104270	1099493708	1049661530	253302553.8	278357187.6	442829305.5	109425852	350743372.4	426091676.5	1690599225	252877197.5	1340729328	851973662.5	1554081403	1436297981	1531715488	2339322106	92884268.32	717224488.1	461238191.1
Com_70_neg	D-(+)-Glucose	C6 H12 O6	180.06376	1.31	179.05644	No results	Full match	Full match	8250501100	9420919250	12236227543	8929611033	7175277168	9352690755	6112498550	5326953051	11871485707	9310546120	11983031168	6008142409	9541800814	6558446212	5950164690	8211165721	6465409914	8894934578	7930037285	12034973058	3452717556	2486144497	5101423781	4998823874	3247277588	6201673285	3444572312	4609569325	9808896970	9300308698	7755510812	12695371494	10428281818	8818639097	8354882058	15898102068	6539896219	8075151555	9601035940	12452047719	7416534197
Com_1176_neg	3-[4-methyl-1-(2-methylpropanoyl)-3-oxocyclohexyl]butanoic acid	C15 H24 O4	268.16805	6.024	267.16071	Full match	Partial match	No results	368293269.6	423430728.7	353360911.9	372069423	388084360.9	279148791	346612927.7	165662708.8	107758068	241441130	316866500.1	318236770.2	338633406.6	291009960.4	453748763.3	272834578.8	239240268.6	243564291.5	250428306.7	521590452.8	87146003.37	274863589.7	430195579.3	517564929.8	382270756.6	560023667.1	203879537.8	326604518.1	351482652	374123963.2	245274912.1	73982331.89	166422093.6	97623112.47	410043590.8	328024799.6	339514368.6	212741655.8	206339621.7	311144375	284203157.2
Com_4277_neg	2-Arachidonyl Glycerol ether	C23 H40 O3	400.26961	5.445	399.26224	Invalid mass	No results	No results	63741471.24	74003173.67	75125865.64	96651887	77717253.2	83073944.2	102622595.9	45444802.59	75448433.73	59220386.62	75843516.62	70223538.88	101259753.6	64904767.83	62787901.55	65075295.56	90538120.37	105107061.9	72854222.92	55063796.27	72252762	29681819.93	34933251.28	46535350.28	60022275.48	53759267.96	51116100.1	53393218.65	48810445.14	42668190.05	88748690.48	91366616.02	133977874.2	105132004.7	67893776.92	110483895.7	56170421.13	74064353.56	163474419	90042821.57	72407807.93
Com_1452_neg	L-beta-Imidazolelactic acid	C6 H8 N2 O3	156.05381	1.418	155.0466	No results	No results	Full match	204980607.3	299706560.3	360929897.3	266171336.8	237283245.5	292754889	305646352.8	230423362.1	390236551.1	223410669	195448026.9	322121432.8	370553088.9	233204455.8	229986400.7	398521510.5	336915947.7	299959065.5	297686786.2	313321761.1	158961590	228085022.3	331944243.3	357195000	190668978.4	433411560.8	190255879.8	184123869	339499265.7	341089187.2	478522930.1	447036470.1	461835876.7	422609597.9	403933491.5	542308765.4	296069945.3	514407577	436539822.6	442558843	299433476.7
Com_585_neg	Asp-glu	C9 H14 N2 O7	262.08043	1.407	261.07306	No results	No results	Full match	414353343.7	552886529.3	379767453	524919906.2	452404912.6	454839437.3	572629971.7	360227964.2	1176262040	294415446.2	856934269.8	583434410.6	571824299.7	419164041.2	841917705.5	645335593.2	472473447	451817922.3	512132464.5	586020535.1	315235851.3	239372969.7	489772004.3	628114230.9	309696037.8	803644385.7	239089359.6	406997531.2	343815152.6	347845097.2	1439383646	812098021.3	748446192.9	541268534.9	581428980.7	852634881.4	574050863.5	1313906555	908325731.8	742111379	471206635.1
Com_1529_neg	Gly-Tyr	C11 H14 N2 O4	238.09605	3.957	237.08885	No results	Full match	Full match	251095202.5	235042920.4	264543100.4	389526578.4	245757458.8	306107122.4	300377567.1	286671910.7	242864398.4	308606891.6	324555204.5	271710540.2	320530075.8	268111295.3	222901445.7	123314331.8	300536806.4	332336461.8	291815394.1	287934641	117284384.7	3592484.72	14160554.82	15058361.64	246218119.2	182615259.4	138257056.3	161857203.4	177155045.6	154744724.7	370967796.3	8268878.686	280655865.3	63357919.28	269066473.8	409211358.8	226175524.3	301039979.6	15334663.83	308515280.9	234289318.6
Com_1649_neg	L-Leucyl-L-alanine Hydrate	C9 H18 N2 O3	202.13239	3.966	201.12512	No results	No results	Full match	123705717.3	233267040.8	121868718.7	348845419.8	284053237.6	262694960.3	332720560.8	86939813.83	98696090.01	182905759.1	178756372	160922594.1	234983063.9	66219931.76	110343177.7	121697021.7	161727140.6	235575928.4	159247615.4	138809479.3	44546430.81	20288803.53	51764485.19	33660236.41	85099237.91	26806085.19	51323288.94	49558611.7	38264982.08	47689256.14	204873901.7	153534956.8	134506366	70357280.78	52253641.87	136221556.6	40501845.9	139538415.8	215625445.6	125222189.8	121749446.7
Com_736_neg	Glutaric acid	C5 H8 O4	132.04264	4.652	131.03534	No results	Full match	Full match	705574552	777802637	739815313.9	892911157.7	458482361.1	414321564.1	501760850.2	344696646.1	781822520.5	797535605.5	757597243.3	392996783.9	590716132.9	336119890	376094771.2	449505866.5	332327451.7	826161313.8	407261976.4	648249743.7	50548749.69	95307657.03	410301787.7	250006735.9	72211724.4	192449808.3	225160379.1	111951733.3	248895967.6	324462260.2	904491328.4	176881495.3	511667244.4	321344518.2	603469605.1	537626217.7	378435893.9	621076927.4	83786724.23	587578649.9	444457453.8
Com_362_neg	Adrenic acid	C22 H36 O2	332.27182	10.598	331.26407	No results	Full match	No results	654985458.8	752482140.1	755582719.8	646351027.5	488832219.4	489429175.8	565158782.3	702899561.8	1600983899	473775951.7	344332261.2	410127959.4	704928504.8	218866638.3	488162617.2	30947656.03	361070249.2	667284729.7	509195095.1	1144871771	793724484.4	733613585.5	608895286.9	191421601.9	1168043714	1946257744	642570921.6	1132279004	969901473.1	420016898.1	124476180.3	2728158591	821735558.8	2400562757	1236837560	777309831.3	1855760401	407493876.5	953587826.8	2923286522	1011502110
Com_986_neg	LPE 18:1	C23 H46 N O7 P	479.30184	9.543	478.2944	No results	Full match	Full match	29891875.59	174867129	5226710.237	7087264.844	11999960.9	11544423.67	72157938.28	197397155.1	428813992	163258724.1	427953319.6	225781670.9	361710343.7	40599694.32	238216716.5	54708383.62	227486734.5	233864604.9	146382932.8	265325089.2	240211917.6	23857561.14	13666625.46	10139946.18	38290080.59	896195173.6	19514895.45	683857934.8	264239421.6	27312690.94	12237518.87	341954513.7	66961143.07	739345314.6	436406010.9	53806116.88	742583269.9	32034347.84	73872073.06	969887094.8	194811171.9
Com_696_neg	13(S)-HOTrE	C18 H30 O3	294.22	7.925	293.21262	Full match	No results	Full match	482577815.9	196660282.5	1099575043	280923477	278211773.3	382472940	436568493.1	493511035.2	580334152.6	261042520.7	269491141.1	244865764.9	219276847.2	338296102.3	193876920.2	461427304.3	292736214	456770533.7	265708523.8	586289623.4	136253783.6	394319083.9	413412900.8	515372544.2	170846901.3	382254250.9	277869329.8	291723123.5	276993729.4	244254390.3	456105971.7	307996354.8	416106359	404731554.5	617964261.9	356774828.6	376848758.2	296776452	271743326	321103410.3	426054461
Com_3166_neg	Estrone	C18 H22 O2	540.33101	6.478	539.32385	Invalid mass	No results	No results	104480611.9	91050418.02	48441231.04	43760927.11	91021870.08	42459836.88	54000344.79	87225660.4	17681340.78	76358489.76	42322738.34	100124925.4	59470477.88	136906104.2	105085947.1	73327186.25	77512710.84	77309219.05	143977022	39677694.7	13451570.22	47075054.71	79616296.06	33880767.22	29100021.31	34070353.96	86783585.11	15006648.99	104282404.7	79352350.32	26991802.92	7954108.321	25945753.13	25939625.75	78394372.2	47508966.48	57900388.74	35339192.94	11662117.8	32374625.55	56737977.33
Com_1047_neg	LPE 16:0	C21 H44 N O7 P	453.28617	9.325	452.27921	No results	Full match	Full match	109153569.3	234063333.6	6032193.044	33777670.76	15720662.01	44261319.19	207130831.9	396918234.3	232286871.9	168957683.5	312992214.5	177033089	263260017.7	86618613.1	195497359.2	71671508.33	233730533.5	285636688.4	213014129.2	385114086	77748094.52	86470107.74	18115347.96	12165294.24	43010906.53	411271405.2	38334172.68	286427394.4	254242342.3	27792202.82	28479238.37	284105461	85354646.9	900707511.8	248298485.3	71220620.2	386886866.4	31484411.3	129734270.6	545529050.9	257831418.7
Com_2145_neg	D-Glucosamine 6-phosphate	C6 H14 N O8 P	259.0461	1.314	258.03876	No results	Full match	Full match	81867191.11	77890513.4	81373937.36	80846888.7	81949287.81	84146650.05	74849817.21	81833056.15	222507910.9	84201175.67	114221473.3	53337586.99	106461911.6	60529561.37	100280919.7	83167399.26	80634166.05	165326607.9	72111236.35	155379665	20893065.45	62682460.56	168958759.9	184136845.6	65531010.53	128829170.6	60848849.45	78054030.77	70157668.51	77343048.4	91242731.53	117678081	158193597.8	380621158.6	135976787.8	149649919.3	102134399.8	109627228.3	112510434.8	129013434.5	108346666.1
Com_1281_neg	9-HpOTrE	C18 H30 O4	310.21481	7.133	309.20749	No results	No results	Full match	108314297.5	85149528.45	547427979.5	86844478.41	104519648	54708812.04	136158711.9	113735528.6	40398921.48	89318991.98	100931361.8	83667715.72	79307254.27	38119479.48	61406425.41	75905727.69	153992380.8	205024547.6	102672506.2	169273004.6	8691051.824	110124718.4	42899472.55	60839782.32	9185263.218	42421810.92	13873864.78	29809103.66	67563237.4	21171919.08	108410122.9	23740342.04	45190651.57	53569163.35	119929536.7	33063824.46	48817482.37	53727921.54	25590046.15	30507111.39	62937894.76
Com_1229_neg	6-Hydroxymelatonin	C13 H16 N2 O3	248.11674	5.175	247.10945	No results	No results	Full match	59878472.49	75102993.35	103915546.5	123608300.4	55859675.02	113169561.3	108664710.5	63601690.58	70320413.64	78649891.01	96560180.84	60633174.45	125302107.9	53053049.82	56399109.13	75256216	78240473.7	97933388.42	80357669.26	103425696.9	35168434.56	27914193.11	41431522.45	42974527.17	58745459.09	75223064.88	37166549.27	50824305.51	66097661.69	56582865.17	74844699.36	776218645	65635324.44	44048821.67	80185911.33	62564253.88	65778849.72	82264147.03	58753875.23	84719423.86	67403444.1
Com_2708_neg	N-Carbamyl-L-glutamicacid	C6 H10 N2 O5	190.05932	1.285	189.05203	No results	No results	Full match	108281272.3	88302026.97	74820058.37	116611219.8	91369493.72	111640995.2	92804567.97	81949764.91	152914339.3	110163159.4	89068014.56	92989714.22	92990586.35	77168595.94	78118316.1	74658687.63	89252790.56	103990219.8	75197908.72	119429727.8	60919554.95	32345578.74	67806273.85	84332526.1	80494878.23	152227977.2	58482906.41	109353897.2	81022398.79	60057215.31	118004557.1	135832976.8	136659709.4	141593932.8	223856067.7	158977581.1	168170722.6	93197089.8	195180576.7	157570071	101928593.7
Com_8502_neg	Porphobilinogen	C10 H14 N2 O4	226.09602	4.748	225.08879	No results	Full match	Full match	10406590.8	10537777.57	15741724.91	15389853.51	9411322.772	14351128	14186517.66	9133243.868	42027110.23	10736577.17	11302407.32	11512823.03	12128526.52	11020126.32	12172394.52	9651853.242	8398057.662	15996954.15	9968929.816	13510082.08	17972925.63	7696606.117	16257576.39	13165533.86	21129568.81	11284271.6	10449704.5	27691673.16	12955615	16069807.54	25442447.75	72802507.51	44374717.81	27110043.4	14546635.28	22055307.62	13694760.49	15923742.56	40987052.12	22197110.84	16459192.42
Com_1976_neg	N6-Succinyl Adenosine	C14 H17 N5 O8	383.10871	5.041	382.10147	No results	No results	Full match	9289116.336	7701660.524	38682474.93	6147713.027	12371917.23	8935403.824	4985432.729	64553998.94	9217787.118	14227599.8	12833109.68	10731504.5	10882764.21	53942603	7059970.61	6902797.359	15958703.1	25303483.81	8681638.376	18089701.5	145793613.9	88293115.29	121370394.1	52968341.13	102779976.6	92781512.97	62507618.59	176179909.5	90537182.57	106713651.7	3867793.97	225115794.9	42272970.04	353382024.2	18169153.89	27128297.62	12844281.37	8407402.606	431319079.5	30134300.33	53184255.52
Com_2219_neg	Nicotinamide N-oxide	C6 H6 N2 O2	138.04244	1.432	321.0831	No results	No results	Full match	103388575.4	186819567.3	281474807.9	127902687.3	121316158.2	169077707.2	43447810.46	196471578.5	71961127.31	205844573.3	73708270.76	63870673.23	95455835.24	99325137.06	63665356.59	106793616.1	37107391.57	100581755.6	59765000.1	202438424	10272392.97	15727119.28	32102928.45	21904893.58	5868327.837	30479060.87	27351063.72	10451363.93	115544729.1	92898970.4	51913133.7	55059667.83	19995340.34	27048734.26	45128300.01	34114372.87	42165552.64	78095708.26	32094836.58	31432534.92	72292966.87
Com_1092_neg	Oxoadipic Acid	C6 H8 O5	160.03757	3.963	159.03027	No results	No results	Full match	139734141.7	101034552.2	28090666.57	43852937.66	56126046.73	178643733.2	44310657.15	72520432.42	343314046.7	217141353.5	60373144.73	49075990.85	24807178.9	194718937.2	90227339.95	157801151.4	68224640.74	114233498.2	17322022.31	125082051.1	22199975.75	76392909.46	286251327.2	226613377.5	181539549.5	190171092	335917878	201101714.3	222035681.9	351010896.3	303388941.8	114379644.3	183342706.3	148389791.3	226772307	330656516.6	212795203.9	485551670.7	75340073.13	285980338.4	191414759.5
Com_3336_neg	5-oxoproline	C5 H7 N O3	129.0429	5.324	128.03561	No results	No results	Full match	55408808.91	62159657.87	69694550.03	48417476.43	27556758.97	39913963.92	70093528.67	96362419.72	127734166.2	43371810.04	38806544.14	56348476.41	74804481.7	70214978.8	60681851.46	67449158.02	54318185.16	110970489.6	31506764.67	41607281.94	66128189.15	44702846.74	88305256.51	142091509.2	69559613.99	168545726.8	40327277	97919925.9	65800204.7	83203989.8	71946742.89	149783515.2	94659156.1	131624618	81673778.82	144366155.5	63041051.32	90291547.1	221587027.6	120889974.2	65957488.9
Com_2233_neg	Deoxyguanosine	C10 H13 N5 O4	267.09715	3.955	266.08987	No results	Full match	Full match	76862646.21	156839553.2	217994368.8	136740741.5	117734072.1	63469089.56	109361144.6	240945328.4	18068587.76	138070155.8	134558597.4	165465059.6	166372155.2	88976615.65	92090383.1	118185529.6	245942186.4	228429962.4	92472244.58	107056448.8	166979143.8	2325803.838	5420832.767	5175233.516	1197733.822	23089144.58	8594545.898	7166291.312	52209966.19	32724396.6	113343919.9	8984624.353	25964275.15	96225011.92	17842883.01	48375483.83	21259894.65	26619830.46	84696140.68	75345996.84	70596241.4
Com_3925_neg	4-Hydroxybenzoic acid	C7 H6 O3	138.03212	5.99	137.0249	No results	Full match	Full match	85055032.97	88818570.82	123172599.8	98548420.65	78001257.8	66756032.84	84076818.51	60077227.06	113576051.4	112433217.6	124170716.3	95523501.51	117172516.6	46388119.24	75628014.3	77273695.35	68155693.15	140153934.3	53409666.49	113232111.1	33362533.98	17002223.85	65674934.15	63400481.25	14142557.7	76008486.18	35636663.46	35560867.37	55208026.05	46061159.79	114711332.1	132024868	70949236.52	67170029.11	63698127.41	115651928.5	47582024.73	102293489.4	86912765.98	87553011.69	65116149.65
Com_444_neg	7-Hydroxy-3,4-dihydrocarbostyril	C9 H9 N O2	163.06384	5.32	162.05652	No results	No results	Full match	685554288.1	810503107.1	1541338071	1490418996	1380826236	1299187519	1456409943	985272575.5	1182578948	1398207334	1182155209	897874038.3	1304043836	589739167.1	777343302.5	1406070215	1260190596	1499819251	857731208.9	1685487678	67920081.04	130558748.6	208679686.2	388917303.7	60077834.46	637412795.4	200794009.9	82923939.08	570744176.4	570796735.1	410662080.4	329887495.7	408112342.3	319083291.1	455973882.5	707663066.4	398965732	669328457	314328457	779669021.4	798075485.8
Com_9209_neg	tetranor-12(R)-HETE	C16 H26 O3	266.18859	7.218	265.18127	Full match	No results	No results	30516330.92	21437490.82	29398813.57	26992144.99	37250131.37	16404887.86	19550560.66	19105439.45	26141464.26	31603287.59	23851069.86	40182214.17	23638068.27	16112269.48	36413285.38	28403683.05	20674094.86	36005776.1	18371532.43	34245987.38	10966443.85	6046179.407	21150130.11	42550839.04	17361790.48	25980603.66	14355513.75	17331806.99	17522498.51	20531828.8	46292696.1	18426021.01	13946599.3	11721743.08	34511111.26	27542935.04	39690881.54	47474567.83	14221853.26	33820039.15	22776571.77
Com_10653_neg	Tyramine	C8 H11 N O	137.08435	5.595	136.07695	No results	No results	Full match	16503545.3	21886906.06	13087163.6	13572384.31	14563457.76	10933383.93	10715740.58	10941106.23	47428827.23	14732039.68	13013180.03	10973234.33	7524380.147	9010206.468	11575693.99	11481324.09	8044412.128	12637799.69	13329172.26	24399693.72	2705665.024	17071920.41	12923035.14	18148350.26	19039936.99	25840152.72	12311434.13	21729838.4	19072753.27	13310556.9	13253204.28	4194142.736	7488871.233	4905143.225	16403551.88	12722244.91	17027427.35	13685331.51	2152532.499	14121350.75	9892096.635
Com_697_neg	H-Gly-Pro-OH	C7 H12 N2 O3	172.0852	1.408	217.08342	No results	No results	Full match	509084789.3	841422242.9	502711679.2	895877353.6	593122377.6	685525092.8	840766873.5	652211400	709082513.4	791690137.7	887566284.9	643234186.4	962777251.7	438865847	620595252.8	695420393.5	687256592.4	816976414.1	742317818	663641306.7	109127574.9	79554733.17	283238496.3	282782757.4	257537243.6	366398212.8	231801753.4	239079327.5	254943460.1	205510847.7	1204811509	148303743.4	469177855	258483453.6	399771868.9	503091880.7	355967209.4	836638092.2	182979638.3	549315343.9	512630555.3
Com_1362_neg	5-Methyluridine	C10 H15 N3 O5	258.08573	4.104	257.07852	No results	Invalid mass	No match	264866926.9	224071500.1	227815604.8	351379877.7	390026264.3	188466148.2	110831938.8	153546836.3	204965894.5	189101796.4	456985980.9	212818900.1	328756036.9	238174744.9	337037452.1	239974134.9	123546123.4	289342216.6	156519222	369849630.9	137475882.2	52321676.33	105236919.5	105078785.6	20690578.33	94288062.65	92310582.54	23876167.88	173584445.7	123892925.2	526632873.8	101288350.1	275978919.3	260331683.6	195187670.4	277637728.8	196336406.1	293208071.1	86549349.85	297434215.1	191869922.8
Com_406_neg	Palmitoleic Acid	C16 H30 O2	254.22498	9.724	253.2177	Full match	Partial match	Full match	383940937.1	469824135	999289393	449760851.2	265210486.6	443586689.7	905902633.6	1014549731	807881676.4	427793657.8	882923964.4	398826150.4	522502036.2	321808198.1	334193676.6	197640956.2	643331628.9	821401103.3	541538873	1024449663	771313524.6	515137133.4	1046378137	497977165.7	525083109.5	1389518949	298596655.1	1745558201	1333658112	975709925.6	188860686.5	2249813448	1511323610	2543349571	1319363908	812456663.6	1003312337	567044459.2	1288210547	1350053093	849741486.5
Com_9568_neg	N-(5-Aminopentyl)acetamide	C7 H16 N2 O	144.12677	5.064	143.11945	No results	No results	Full match	22442986.58	21608163.46	27716036.32	40134486.48	25949361.43	26963703.67	35327328.01	23693311.24	29678336.67	34052632.36	30792927.52	24474055.51	32205095.85	21565217.93	28632487.04	27143398.61	27504017.85	31255482.69	27903272.93	28881332.66	5582585.489	12993630.13	18187450.17	21181934.59	21021308.09	35665755.14	15590336.46	22925731.61	20845543.83	19856096.9	30375163.09	5812834.176	24627871.68	13367713.8	27600584.1	27149453.08	29529667.18	33130661.64	12557510.1	37564981.87	23222423.79
Com_412_neg	MAG (18:4)	C21 H34 O4	350.24639	7.113	349.23914	No results	No results	Full match	260064649.1	516285158.8	160432299.6	132715269.3	379644797.6	97844512.7	175434435.6	148057147.9	960632194.1	314160973	105312962.3	346682765	103458264.8	267961237.2	215194152.2	136311398.3	180254996.8	248122273	330843784	267838292.8	23448555.03	422004947.1	440589711.5	610278869	1220153324	505075661	482528265.6	948104464.7	631138483.6	531961243.5	319814349.8	234644370.1	180123963.8	140497325.7	212750431	457942579.4	435975083.9	373593843.4	319943185.6	376887768	370329005.4
Com_3098_neg	5-(tert-butyl)-2-methyl-N-(5-methyl-3-isoxazolyl)-3-furamide	C14 H18 N2 O3	262.13239	5.374	261.12515	Full match	No results	Full match	57852455.42	114716342.3	93375874.83	159536416.5	90007235.37	109869957.6	137122552.2	77513404.96	77678228.98	101391902.1	170358082.6	131816854.7	155825901.4	62331611.64	129492956.1	47053231.04	102434529.1	81104748.82	110002446.6	132141220.1	4461531.741	3112319.444	9334846.42	11159277.07	4100045.382	34156323.58	12533041.17	13824099.81	24917023.67	17398189.08	102066022.5	6658269.718	9890100.676	9544766.095	29331164.67	20377334.23	37011115.84	79280122.54	13330179.42	41582735.8	76503637.21
Com_8663_neg	5-Methyl-2'-deoxycytidine	C10 H15 N3 O4	241.10667	1.423	240.09975	No results	No results	Full match	29989878.14	17764253.02	29165768.37	31046535.15	24227804.78	27586344.31	28739894.47	48737847.5	48375359.04	33129679.95	30826105.08	40148839.44	34304557.79	26614040.99	25529168.71	35766305.79	26565697.88	38267830.3	27424951.56	37264615.92	14216085.1	19343572.76	33140175.18	34417167.44	25076141.23	46599519.31	15853616.79	35819252.12	29855499.93	28194887.35	45233301.47	40521666.34	42678027.62	44089895.93	32850180.68	45256177.77	36778577.26	36780946.93	30077940.14	49572940.88	31934131.02
Com_3639_neg	Lysopc 14:0	C22 H46 N O7 P	467.30007	5.618	466.29254	No results	No results	Full match	102883133.8	83447802.19	149385961.6	115021115.1	96183013.54	100533652.8	89969791.24	110562029.3	94275246.98	114639281.6	106753526.4	86949003.75	112006666.3	69955634.93	102879497.4	100110281.5	87283182.39	98483334.23	93582309.19	143625581.6	4561665.637	20602999.82	31460398.73	53181349.06	12421416.55	57153301.68	31421596.82	10271612.41	39839768.59	44432765.31	96808139.42	18708767.04	54234554.5	44521389.43	53492360.45	54118340.93	63755110.83	103760032.3	26360629.94	55028396.35	74140861.03
Com_2435_neg	4-Butylresorcinol	C10 H14 O2	166.09982	6.232	165.09254	No results	No results	Full match	32182309.68	34923781.43	29994221.97	23261038.86	28613608.51	11966542.18	17626698.09	53306653.36	16233339.95	21160525.31	13543882.24	21644381.52	18431520.41	24814209.64	33001702.87	20116969.39	21973649.92	77503712.54	21952009	43325292.14	25234638.38	15997565.7	35901172.82	185775104.2	84597815.37	122151293.9	31480923.64	62515879.14	57996093.15	57218348.55	86402158.21	53015550.88	37951873.9	16907892.58	54144983.65	128299022.4	32875114.43	51100280.88	330896094.7	121369116.6	50103160.42
Com_2379_neg	N-lactoyl-phenylalanine	C12 H15 N O4	237.10059	5.702	236.09325	No results	No results	Full match	48357897.85	20260709.37	51343200.73	39310386.49	39387098.72	24735685.17	65818555.72	65047173.14	80984526.87	26817510.51	58640194.74	96152196.02	65319482.8	56939412.26	90782446.2	52615603.85	74115694.34	81825455.46	50684611.44	27980368.64	136305732.5	39654013.48	60622141.19	83761824.96	44655006.39	70719680.47	19331022.96	72900268.03	37781615.61	57974634.67	77813913.08	244687431.7	76600282.15	331767614.8	27193405.98	74482974.78	29116035.32	60977234.92	184407997.6	58985230.27	60687007.97
Com_3037_neg	LPC 22:6	C30 H50 N O7 P	613.33906	8.978	612.33179	No results	Invalid mass	No results	22872476.71	23698554.87	20327687.73	21117617	12700291.2	14543442.58	23224987.32	26387441.17	84151465.99	21305173.66	29912841.75	42074347.71	23914315.22	29040244.9	19317679.26	20180261.43	23357828.37	48309091.11	15499362.97	51215977.15	18803820.79	19698839.35	69448596.03	72912025.7	61513981.95	51188226.02	27107483.96	135621479.9	43680339.58	55548321.77	23382579.84	252369635.9	136439025	241353220.2	51618954.5	112485493.4	56858634.69	31406233.17	96983455.08	113876721.9	47341870.34
Com_6682_neg	5-Phenylvaleric Acid	C11 H14 O2	178.0999	6.138	177.09261	No results	No results	Full match	37274138.22	19727135.49	53136427.7	60657331.72	56545032.59	39409581.04	43966476.2	22257211.19	24425102.73	33496606.03	63842938.98	50681998.2	54990736.95	33916033.95	44764891.79	32520984.35	50326012.99	50799236.45	39241077.71	65176357.56	9982376.17	12287781.3	16826660.22	23160582.68	10767776.56	37530175.32	17404274.83	14853291.52	28241644.51	32556626.19	48834480.91	33023042.59	26666051.63	28791511.34	36560109.63	49842061.63	32808477.61	30594559.77	33815052.92	38814263.23	34430094.29
Com_4611_neg	L-Alanyl-L-Lysine	C9 H19 N3 O3	217.14306	1.152	216.13568	No results	No results	Full match	58244819.24	70783218.86	49084189.3	99036010.11	64863547.02	76114825.31	78321920.99	51865775.3	65711708.83	59493621.6	77312601.64	90372502.85	76708307.18	44761223.99	83063665.9	48212882.14	58587467.46	108343368.4	69723352.1	58683471.04	41182984.26	2937167.33	20589738.07	19960538.02	36956785.85	48190891.49	29710574.86	67026692.12	13901434.05	16135402.33	71103533.13	65651441.75	55868769.91	62199243.42	48898529.27	54467418.73	24856230.04	57085232.03	75141860.95	82393616.02	44277258.7
Com_463_neg	Phenylpyruvic acid	C9 H8 O3	164.04772	6.166	163.04044	No results	Full match	Full match	381932216.9	297470695.8	378978438.8	132257267.1	132560152.8	369066188.1	202473857.6	369164038.6	1067354124	533185236.5	180376265	158817456.6	87398615.24	522012158.5	145712468.7	456590760.3	288067239.1	335820925.4	199026423.1	360166972.6	125628501.8	545240975.8	1316337326	1135599622	656052494.9	853581597.1	650608749.3	666903862.8	898504359.9	799836367.3	560596309.4	367131640.2	854788038.8	540047315.3	1013871004	1721913231	761540381.3	938988637.2	246564407.5	2260489050	474736282.8
Com_5301_neg	N-Acetyl-aspartic acid	C6 H9 N O5	175.04844	1.397	174.04123	No results	No results	Full match	11406287.31	12444820.74	11987191.34	11023737.22	12629662.47	10996977.82	12340834.26	13497009.38	16166310.04	10556652.46	16112882.72	14119121.77	16565778.21	9765052.931	17475997.33	12338621.77	12790603.02	11623204.64	10664259.51	9829607.734	57919995.39	6487092.976	7753003.038	7343165.392	4535090.831	11044310.79	21506682.46	5385218.623	8014021.297	10182612.28	14758299.63	123987002.4	8322250.732	9623977.36	12258397.08	8831516.465	13377306.39	29807681.63	119604790.3	7823221.488	12850570.67
Com_5487_neg	N-glycyl-L-proline	C5 H10 N2 O4	162.06434	1.269	161.05702	No results	No results	Full match	46735343.86	48120813.54	40945435.61	81432490.56	60069978.15	51641860.55	66068827.31	47011441.9	43036782.87	48731096.46	49655754.67	47577849.87	66955290.37	43718246.37	46009830.8	51187854.39	59356789.75	69971124.12	49013460.09	54309620.75	25744821.18	7954815.565	29385998.25	25447190.57	48451733.01	61356043.23	37067864.48	38266893.81	31714100.99	29274296.24	69521723.38	35101888.66	48827124.55	33871818.6	71513138.89	48996936.59	44581663.02	51080583.98	72897582.39	71679781.15	47263078.68
Com_41107_neg	(3R)-8-hydroxy-3-(4-methoxyphenyl)-3,4-dihydro-1H-2-benzopyran-1-one	C16 H14 O4	270.08989	5.804	269.08261	Full match	No results	No results	2615931.216	2415693.626	3290916.838	2868986.452	3450511.986	2795709.791	3073193.135	2471920.732	2725522.884	2800405.538	2459758.011	3549843.638	4210092.741	1156672.662	2365904.138	3655245.13	2954874.547	3364435.677	2031576.067	3390870.167	188757.538	633036.2557	402161.1493	1597680.893	302242.0478	1359854.324	849179.9957	315140.5189	966319.3382	805855.1221	3094883.642	526855.562	760001.7074	691410.3898	1611896.636	1792598.772	1318880.737	2406552.035	846371.215	1224520.521	1525475.292
Com_4439_neg	Tetradecanedioic acid	C14 H26 O4	258.18366	7.035	257.17627	No results	Full match	Full match	97769063.64	56253326.16	80052062.14	76766785.51	65190336.24	75110477.96	68464443.37	58981621.1	131505287.7	54963092.34	70271677.44	76100620.39	70147129.82	56469106.52	61437702.12	69547361.31	58424962.98	97843725.31	76409852.85	85761016.78	8500762.555	35692177.63	46745688.87	104568648.6	73535090.59	67824415.58	44369466.59	63443990.8	62596777.51	62511716.99	117980295.1	61340680.32	66664997.19	48352483.37	67381664.98	86847850.77	81994090.96	49560202.24	38059105.96	68272944.92	62427178.98
Com_5392_neg	L-Carnitine	C7 H15 N O3	161.10595	9.745	160.09827	No results	No results	Full match	13013025.87	13184549.03	69971848.47	15241450.01	7793341.596	14020947.29	40380458.68	45017728.97	31614399.11	19079456.97	41676810.11	22892863.36	16007893.91	7596579.117	10194978.67	5970749.843	27987755.44	61249127.45	17700231.7	30468250.98	33052811.88	19641877.79	40010449.2	12670548.57	12390451.61	138034284.8	6662754.709	112734530.1	56006355.23	49065366.26	4838922.568	105289482.9	108680164.5	112797940.5	57421957.92	44154431.4	55565837.63	24698615.16	68158832.87	77276093.95	32309245
Com_3151_neg	N-Acetylvaline	C7 H13 N O3	159.09007	5.329	158.0827	No results	Full match	Full match	54474707.64	53266116.58	84179285.31	60852704.98	38156137.61	60330294.44	72291021.73	106349439.3	161226475.6	50610836.97	75573264.27	73825732.75	53874511.14	70121525.19	88156506.02	61438003.03	62540270.23	111169501.9	45994746.81	82442131.73	28344088.81	37901946.23	109482205.7	191816241.4	75407328.39	213887028.3	46837910.21	131069267.8	83142344.37	92278536.19	128184172.1	103683282.7	159346893.7	118263009.7	102484283.9	162353142.3	101115242.4	141277733.5	91798140.79	138260167.3	73575620.87
Com_56178_neg	Linolelaidic Acid (C18:2N6T)	C18 H32 O2	280.24035	6.598	279.23361	No results	No results	Full match	881657.0189	672858.785	980707.2135	922977.5096	787426.0084	1044570.82	1107500.883	767746.7492	906613.0395	946907.099	718791.8485	998351.5048	1172967.949	976687.0507	817667.7587	1116317.544	843593.0747	1168724.826	951075.685	1193731.969	294596.5214	787513.7769	647195.6644	752529.6623	480106.0711	821171.8015	593784.4537	789968.4939	865429.8211	885627.5658	1045309.506	427310.3884	573147.3545	941912.2672	960431.6782	1031417.586	795545.7574	1108241.825	405942.0774	798922.3472	910361.3783
Com_1503_neg	Taurodeoxycholic Acid (sodium salt)	C26 H45 N O6 S	499.30064	9.001	498.29337	Invalid mass	Invalid mass	No results	23160682.78	10513188.13	7094611.637	15758401.65	8244696.223	17855116.15	13979766.24	16052712.08	8003992.597	8130512.883	8747571.253	10575216.93	8004183.409	29601098.36	10667755.26	14703531.46	24140771.68	21669686.39	31635705.67	18333099.13	268061066.6	123677922.8	53778273.64	7051058.039	287103516.7	3904624.095	122040821.4	180851859.6	41315398.2	30098489.51	6944976.66	24687122.33	13478584.97	98793292.37	18293688.29	9596154.383	22315799.56	7311849.695	95355269.98	8391762.684	55854505.07
Com_1819_neg	LPE 22:6	C27 H44 N O7 P	525.28626	8.858	524.27942	No results	Full match	No results	34917305.22	41444571.32	40287684.66	30232602.61	21561440.92	25360263.31	32117714.4	60957431.31	136601034.8	24216058.16	35758776.96	46454635.32	33835948.66	49031131.25	28394343.89	19635218.18	25263798.55	53961728.92	24741493.02	56670212.19	104184495.7	44747312.48	102304825.3	98470339.99	107160359.3	137934900.4	47087542.91	249551123.3	138313666.7	109321396.3	29975162.06	424440777.9	154949649.3	465076528.2	95735590.34	139199329.6	114406711	46553917.31	156750712.9	187357376.3	75753783.18
Com_9025_neg	4-Methoxycinnamic Acid	C10 H10 O3	178.06351	5.948	177.05617	No results	No results	Full match	23526903.91	13563747.49	49649356.37	30073101.62	24045999.47	29308109.03	27751144.04	35911656.87	23429562.32	35119897.31	34571258.05	28711280.37	15108166.15	36795239.38	19858046.5	19601139.34	26786931.84	36490831.67	18348926.08	33707175.77	6929875.868	4442390.731	14017183.62	10079715.03	2983060.912	11214551.35	11688459.91	2683788.626	11466083.13	7795544.511	24431366.2	7100308.636	10808680.6	17874644.52	21646759.47	13936688.22	13893394.18	46895932.2	12056444.38	10177489.23	23757809.61
Com_1988_neg	LPE 20:4	C25 H44 N O7 P	501.28621	8.733	500.27872	No results	Full match	No results	170187989.6	146774469.3	236399332.6	165810015	160501909.4	84134167.77	86557249.12	159195353.3	321297732.7	90071507.13	207820326	244000227.2	184597928.5	93522982.68	140222927.8	94449859.87	144064743.3	325857700.5	120235727.2	260429473.5	71770721.94	23194570.85	46071819.72	61220907.13	37677282.9	409658849.1	70322314.9	319171051.4	157143311	153643172.3	69611369.33	85355226.09	105713569.8	383345433.9	184912490.5	181046570.6	244538225.4	55058583.01	130209146.2	394911064.1	225109615.4
Com_9538_neg	Isobutyryl carnitine	C11 H21 N O4	231.14755	5.529	230.1403	No results	No results	Full match	26887811.74	32853894.96	39883785.1	35088884.01	27562230.46	35936751.6	35389523.77	27965976.87	26604008.09	35855160.22	38652512.78	35941070.91	37813752.76	20113666.06	34269505.28	32344835.69	33251534.38	31563718.29	28335756.8	44610879.29	1171330.688	5638211.964	6305032.939	14078364.86	2573273.887	16041783.35	7780932.506	2821607.486	20286975.46	16303285.31	24160605.84	3770607.969	10647719.55	8999455.05	13641342.52	17492707.95	16603557.65	30040040.45	5431884.166	18311973.12	22038074.84
Com_3589_neg	4-Acetamidobutyric acid	C6 H11 N O3	145.07437	2.354	144.06709	No results	Full match	Full match	69141057.1	85288422.23	78487072.82	79374777.24	55005829.66	85733602.95	84607884.64	88919452.16	86431716.71	72944037.5	73978282.61	116556850.6	35967227.43	74392019.49	78166607.31	80036535.95	89796559.41	118358267.7	74924650.57	86780434.6	24924553.93	36365323.59	84958607	89689986.21	41185927.34	78078037.53	52043951.17	44023634.88	46565152.58	45585605.48	166762230.1	84766527.75	110099220.3	71606877.02	61740048.19	84813969.05	54534147.94	124798260.3	69690831.89	70203569.79	48595564.78
Com_7946_neg	Lysope 18:1	C23 H46 N O7 P	479.30221	8.816	478.29486	No results	No results	Full match	40015542.58	24554152.01	19762623.95	32835482.97	10219350.76	3979936.915	10047683.67	39119718.12	35027950.87	28486335.21	38536370.29	12387818.38	30534629.64	23768643.25	30534363.95	24969292.21	34186573.83	48916290.34	26206266.58	34714199.79	35384657.19	2286567.362	5382963.659	8604999.267	8668629.721	46999734.1	8126935.308	61204997.16	17402563.53	18556704.96	6929641.391	63129623.43	23166701.87	68188055.03	16510850.24	32870168.16	29864593.32	7350475.506	48337087.83	55889220.85	33227097.64
Com_11328_neg	L-Saccharopine	C11 H20 N2 O6	276.13268	1.43	275.12524	No results	Full match	Full match	20488322.58	22108692.57	25582738.05	23498191.29	21444912.89	29931342.56	27091071.21	28134712.51	22301672.73	25072507.9	24941557.34	24082900.35	29478063.42	23922223.54	19486649.2	27832274.53	27083685.58	27881714.47	25362566.11	26517379.77	2511285.457	5191089.014	7443366.243	11805934.49	3657038.381	14437337.84	8904995.78	4867223.381	9614365.447	10185013	28847885.14	10335927.85	18511445.45	11539420.53	14931140.9	9248370.925	12559005.54	21891991.2	11892717.08	15322184.96	19566534.74
Com_4384_neg	N7-Methylguanosine	C11 H17 N5 O5	299.12178	1.262	298.1145	No results	No results	Full match	75603063.99	82546578.23	66220443.83	63859327.3	40502419.38	87675034.04	55757756.65	32218479.24	58339318.46	77330904.37	73954355.14	24647778.18	65709362.78	47551715.75	23633146.74	102217577.3	38645128.01	50486425.33	35096098.05	46050936.14	15179263.29	16224017.17	28417385.55	27839927.2	13954079.15	111883419.2	36715260.02	36332480.31	51817247.21	29494320.92	32276056.24	17803763.3	20421095.94	61170706.82	33553953.88	59885648.12	75278476.87	37564116.35	22462302.78	134077292.1	43442279.11
Com_4236_neg	5beta-Androstane-3,17-dione	C19 H28 O2	288.20951	7.549	287.20285	No results	No results	Full match	88122256.82	97195055.45	77904688.89	69278842.76	77169618.68	80715518.43	71778653.45	92004368.82	89609722.19	99221036.72	44549055.69	93481709.23	72957213.9	50230490.45	61894873.55	62791332.9	45559416.11	92015933.21	90841568.28	91291768.95	11574532.76	37655160.08	61054840.48	85728033.75	56355414.24	60510717.77	53411383.69	25321387.99	81479766.1	84380739.24	102730732.4	25911942.47	57648426.39	35096090.45	99327993.21	77269453.69	97447695.93	71110004.98	9760067.951	73556369.63	75522123.82
Com_31909_neg	DL-3,4-Dihydroxyphenyl glycol	C8 H10 O4	170.05855	5.237	169.05119	No results	No results	Full match	4569915.405	4805423.429	5673179.26	5882542.534	5957627.426	3742465.237	5552125.654	5351323.019	4439092.684	6480046.163	6580134.23	4675586.185	4642873.864	3422563.04	4566047.962	5184474.828	4569975.522	5389714.061	4134004.811	6827541.887	741002.7604	1129579.117	1632694.92	2710113.646	1132973.659	5256176.551	1292563.847	1803489.257	2604788.829	2345554.74	4791161.758	2757641.407	3017263.425	3449453.471	3186981.215	3440955.724	3582493.082	5816747.316	4405879.63	3518005.342	4195720.266
Com_196_neg	D-Erythrose 4-phosphate	C4 H9 O7 P	260.03	1.355	259.02267	No results	Invalid mass	No match	579543418.1	885362414.8	733314971.5	987511693.1	652215920.6	465661971.4	806501109.3	306200434	668180649.5	596797511.3	4489817848	2391707223	2076681191	383657934.6	1611236004	866244493	1178109498	362457820.9	520964504.4	689974487.5	388756259.6	654947464.9	237988025	495579659.1	345296886.8	3573565152	147897518.5	592732105.3	295945717.2	319518765.2	1446291850	2064739126	1165677781	1468059942	734672034.8	770779117.2	882045498.5	2306088521	271509331.9	1218475283	789148277.1
Com_145_neg	Lithocholic Acid	C24 H40 O3	376.29814	8.914	375.29037	Full match	No results	Full match	3520610541	4561601952	3972194516	4245497997	3083728672	4737553491	4942121445	2366846482	178636259.4	1403496778	3362182775	3754268446	2594351963	2497292600	2530084699	2250877333	2098732898	2874361638	2259921142	3612987966	239040426.4	404968307.1	2511182249	918355415.2	1010404025	1014472348	1047371798	481048536.8	1234144864	930496175.5	2295415220	51607603.26	969426077.1	607598675.8	1366454340	1089638577	2619783145	1522510141	12251097.11	1248638273	2208623628
Com_2368_neg	Feruloyl Putrescine	C14 H20 N2 O3	264.14816	5.253	263.1409	No results	No results	Full match	66177789.05	134984540.9	73640230.67	169903056.5	129834365.1	117359623.1	160208513.2	52455318.84	34744932.93	146497776.4	195576943	120261529.3	256042265.1	28501766.02	131736103.8	101593767.6	85377354.26	93051125.89	131292726	84657924.5	15034766.7	9605600.962	19712113.63	18591897.95	18116219.9	31983624.75	15822139.03	20797127.4	20462758.59	24133289.62	113941219.9	24429240.17	25721791.68	18015660.58	32247766.29	33879530.1	36847866.4	82418111.53	39648636.07	44541612.62	69980573.25
Com_10725_neg	Hippuric acid	C9 H9 N O3	179.0589	5.402	178.05157	No results	No results	Full match	12838301.07	30900920.64	19057091.3	18830053.82	14390927.54	14511000.82	13527027.71	14646853.56	31187905.84	11029546.44	12569107.29	6526831.52	11164932.16	6271520.789	8752039.177	6843631.405	7863499.444	10358157.71	7659380.523	15466752.68	4937309.442	5487352.101	8189304.104	9887634.954	6115699.968	11745689.04	6611124.051	14823936.35	9690884.508	19029913.52	7963929.022	16616431.51	18229419.83	12909192.35	10708641.56	21304034.18	7528567.778	13389880.12	15133755.97	20917482.35	11283803.99
Com_10822_neg	Ala-trp	C14 H17 N3 O3	275.12791	5.207	274.12057	No results	No results	Full match	16164919.25	23196393.62	14950506.91	34334127.93	22761776.52	19573684.31	26244339.54	10604500.24	13927590.27	26013409.31	25505407.31	22012835.34	32845625.18	8717172.047	30949297	18804434.22	17107622.92	12684394.17	21130239.08	21842773.35	1838798.449	2089281.121	3866867.324	6833540.579	4093435.052	6044708.906	3768923.102	3725769.73	6072811.054	6761849.032	22334321	4030646.135	6657840.764	5003229.584	7960949.201	11479328.37	8763000.53	20997909.8	5780996.573	10447048.6	13924731
Com_7062_neg	2-Methoxyestradiol (2-MeOE2)	C19 H26 O3	302.18923	6.192	301.18124	No results	No results	Full match	27169188.5	45571539.39	38514076.33	30225051.12	27751608.85	31653363.55	28616038.31	39648046.3	37677732.36	42782552.74	51789848.92	50794774.42	52930788.97	35631037.47	43008167.37	49990104.61	38052028.92	49265342.79	55504566.12	59490874.14	3624044.489	13962463.34	15684153.54	33555401.48	11577461.2	30526162.64	16416552.01	9759501.867	20384019.83	21280579.08	35252040.89	10598668.87	15140707.9	12130083.22	24167413.73	24720234.02	30521155.88	39310151.44	14453989.52	20800966	28062744.39
Com_6707_neg	4-Hydroxy-3-methylbenzoic acid	C8 H8 O3	152.04788	5.144	151.04057	No results	No results	Full match	37518410.61	8599086.17	51027522.16	58292347.48	33060746.52	40152657.06	39303796.23	20711780.91	56269205.58	33642981.19	77380022.31	70582207.04	45579520.25	29249343.65	23375801.23	46223351.15	45929058.44	31613064.68	21083563.72	44578363.56	4900055.161	5577674.933	10903227.17	21032669.86	3897236.535	28877480.06	8563095.229	5743204.581	21899676.82	21578091.91	21224335.67	12666131.71	14370401.36	12801452.19	27545486.85	32182857.09	16972073.89	28003578.2	16162141.63	33643661.56	31256158.85
Com_840_neg	LPE 18:0	C23 H48 N O7 P	481.31748	10.161	480.31003	No results	Full match	Full match	73997335.65	145148418.6	7406165.147	19733410.45	6761736.016	24862789.53	86512659.49	232503199.3	172883083.6	103872550.8	158461082	76379903.06	120681209.5	57761737.54	102548853.7	21015568	103424272.7	171272703.1	107820147.9	231762849.9	166422447.2	231237563.5	81895886.56	99811232.54	84527601.73	450944946.2	50949266.28	308115309.8	318643128.8	73910603.44	66677716.68	231150615.4	100374713.2	1139462894	443676032	76511043.02	402712384.1	39153111.67	208512711.6	440488759.9	342117235.2
Com_8580_neg	Levodopa	C9 H11 N O4	197.06938	5.988	196.06201	No results	No results	Full match	31773926.81	29179528.72	37900386.86	38159595.4	41119743.42	43058245.86	37018253.23	35805943.61	24479829.92	42050104.46	37280823.54	38455035.42	45453272.69	26419118.57	32563643.58	40849128.97	28131953.92	29110285.08	35613513.8	45680339.88	1678702.531	12038882.93	10484425.42	25472519.01	3683081.72	24983165.88	12952745.04	3474566.391	14675358.16	11265867.09	36638065.49	2959710.638	8385586.449	6445699.629	21465956.87	15634534.3	23538198.88	32872382.69	3187413.042	15541247.49	25063064.76
Com_9552_neg	Glycoursodeoxycholic acid	C26 H43 N O5	467.33326	7.375	466.32596	No results	Invalid mass	No results	32226377.34	35753426.97	18585451.11	32103192.55	23163410.79	36799851.27	24832942.78	9091395.118	10598868.01	17722141.6	19810491.64	30720093.24	9040956.167	33124088.57	16969002.71	14531883.69	32237992.02	33739520.47	22580407.62	36963446.2	8233670.099	6431302.981	3251682.66	6705931.061	6955754.795	4246208.182	5842895.601	8770053.603	21934995.28	8133801.669	10041190.42	4951947.866	4652855.92	5527023.847	6070359.247	8935512.047	7529622.293	5904641.326	7251006.658	7618139	11725642.08
Com_479_neg	LysoPE 18:0	C23 H48 N O7 P	481.31749	9.507	480.31003	No results	No results	Full match	231106480.9	187903872	162879421.7	287025808.8	87179566.73	146769262.2	351155888.4	353792730.4	338283174.1	183368419	491713035.5	430027421.8	397676090.4	180694703.9	330308012.2	189002578.9	430190613.5	534077650.4	230853594.2	511834138.7	992548518.9	580522166	39045971.75	13599113.49	152639463.6	696816589.1	149446341.1	436109339.9	239372841.8	69645195.2	31737093.22	817564199.2	112126169.6	1125225490	276184685.9	153103379.1	404224168.5	46081040.36	467736407.6	774406620.2	537194169
Com_15288_neg	N-Acetyl-L-tyrosine	C11 H13 N O4	223.08452	1.972	222.07726	No results	No results	Full match	5168074.923	4511479.613	9383751.849	6207873.408	3530493.412	5695772.071	5667612.991	10406071.81	16754069.33	7339651.161	10451263.17	11714774.16	7371743.102	12040116.2	9746976.779	8231998.138	7877473.173	13199288.6	7192929.808	6228791.205	4356112.108	5397305.218	20459810.31	20617402.14	9137540.474	10164469.19	6755514.361	7013561.783	8100286.234	9796918.012	11451839.01	17721139.7	15601961.8	10505137.42	11181086	18909351.99	6783984.867	13111145.62	14943298.46	11683838.9	7998951.062
Com_1200_neg	Ureidosuccinic acid	C5 H8 N2 O5	176.04376	1.431	175.0365	No results	No results	Full match	114059326.5	106849668.8	43251266.73	82284451	45818232.29	113030065.3	137955035.7	59342095.8	206422282.5	80552906.68	156323696.4	260816856.8	118857391.7	155340382.6	172569120	125209367.5	143403767.1	155670558.6	73289149.7	80164735.37	40353460.55	168633724.3	225615176.9	130005440.9	44063382.8	181527423.1	128804044.3	73282130.36	110747691.1	90241101.81	406359322.7	77712500.04	145882220.8	82202425.73	289845500.2	694260667.9	210770960.1	187119446.1	21437310.46	507438916.4	127292442.9
Com_1211_neg	cholesteryl sulfate	C27 H46 O4 S	466.31229	7.798	465.30521	No results	No results	Full match	413646356.7	197655887.4	313781048	225335769.5	216458840.6	300619358.6	293761108.8	200728321.7	214116665.7	199851775.5	88815491.67	340565168.1	4242221.143	452260262.6	248284140.3	411121768.3	531878728.7	310009997.9	27861007.76	315487217.6	113816288.1	81011582.28	138925770.3	165026049.1	136552376.7	350647134.2	123784989	165115042.6	82879049.95	53011161.5	211193957.4	197364662.3	144088942.3	183425109.2	158070529.3	141469662	250852390.6	196928350	102214914.1	118070476.8	367463875.7
Com_1375_neg	Orotic acid	C5 H4 N2 O4	156.01756	1.456	155.01019	No results	Full match	Full match	192421569.6	260483455.8	77079055.31	127286388.9	67085791.78	179282949.4	204780500.5	121507113.7	300832225.7	230842432.9	193633681.1	385434837.3	127404771.1	178775004.4	226872821.8	217960231.1	142346488.4	256353770.3	197376635.7	159211441.1	40386862.58	209144061.6	410903444.5	278040660.4	175263518.4	89891427.15	226567054.8	98229613.68	128895706	163673845	531931841.1	160022824.1	260329151.9	95731541.19	426093994.3	561348866.1	271357051	298163380.3	62051871.33	317022225.2	210648292.8
Com_131_neg	2'-Deoxyinosine	C10 H12 N4 O4	252.0862	3.994	251.07892	No results	Full match	Full match	2180083747	5152555215	2867607859	4246326896	2458822108	2665217507	3198364740	3193590136	1307082053	4451054170	5762824796	4988948771	6622075605	2561549541	3021182642	4647700090	4613818564	3525392340	2647232295	2250299690	1051306983	39471700.05	460095064.9	663264680.6	46451488.27	607891522.2	382393583.8	68628079.49	837432435.2	678549489.5	4032429964	178436559.4	1489618697	1243271864	846648012.3	1602864510	811324815.5	3627739600	743127237.4	1211765449	2144446135
Com_2652_neg	Guanosine	C10 H13 N5 O5	283.09213	3.655	282.08469	No results	Full match	Full match	79929998.3	38770492.72	119250998.8	82897133.89	170330625.1	61118321.34	60103843.03	147923119.9	11804774.92	63819511.19	50596990.31	65343624.48	66508514.46	64948126.13	28876015.03	48520950.47	94583251.27	164740391.7	90047602.29	156319510.5	51879784.39	10869347.87	13555137.45	10455575.45	2383416.009	48030220.07	4475470.821	34579823.67	62972710.04	30382642.02	68289140.79	54221204.98	49663735.67	133577710.4	43623992.22	63682064.65	34064468.16	9080795.191	281845016.3	131579954.2	44781990.15
Com_12761_neg	O-Acetyl-L-carnitine	C9 H17 N O4	203.11561	1.418	240.06392	No results	No results	Full match	10933914.84	14557951.12	9821679.66	10418609.4	18394444.88	18801030.37	12430676.25	18124192.6	11912051.07	10180895.26	24971403.14	12995105.66	25369762.9	10427124.37	34355092.05	15185165.5	12334640.6	19336811.18	6103764.741	18290560.02	1370383.621	4225133.643	9135177.516	12913745.18	4369711.145	19116836.33	4308611.819	3896002.385	6209123.918	5105488.852	15040018.48	4910182.888	10052023.19	7257456.872	18111738.66	10951313.94	20756369.77	16100616.56	4363930.713	10693795.11	6180496.383
Com_3063_neg	Gamma-Glu-Leu	C11 H20 N2 O5	260.13787	5.478	259.13049	No results	No results	Full match	109500840.7	91933373.05	98228300.16	115499301	83714785.35	102544474.2	100003721.4	80449418.31	188210668.5	155094263.4	119612048.7	136567751.5	123565734.9	121961220.6	159738991.1	103414649.5	138533013.9	93824016.5	75318304.23	108903920.9	43541760.75	31503676.32	80862367.05	118498014.7	117409819.1	122492878.5	56597118.23	100473353.4	78407442.63	80022128.61	96323732.77	84375127.98	132002974.1	102438795.8	123099674	130463157.2	85318858.54	104232289.9	122882988.3	117713149.1	91099343.51
Com_5686_neg	L-Fucose	C6 H12 O5	164.06896	1.699	163.06169	No results	No results	Full match	38484705.39	39763791.73	59590407.37	61385076.54	38970135.99	51992706.12	43705017.43	35360499.95	66182579.59	35925592.84	50732662.02	89786221.1	72867762.48	19722532.9	43710691.22	43706387.56	40122985.25	56511524	49513098.32	76758967.9	7367713.122	3619626.611	13810027.83	74270158.54	10483184.96	58350680.21	6620517.573	8428876.186	7589276.746	8567125.082	83276555.03	28496331.73	32140591.32	21051402.84	42643826.01	35746955.39	25674913.4	73725691.81	35587189.21	29010779.22	30528550
Com_8355_neg	Orsellinic acid ethyl ester	C10 H12 O4	196.07404	5.91	195.06686	No results	No results	Full match	27827929.2	18219326.78	55243803.13	33917530.26	29609618.46	34055896.34	31549135.13	38062250.74	26671600.64	40698536.44	38703218.78	31642921.12	19678967.14	40183259.41	23394481.78	23936697.71	29899182.93	40555384.46	21890689.31	39070590.65	7762072.237	4793530.067	16003626.52	12280467.86	3574665.098	11010192.16	12950532.85	3585224.446	13305064.79	9529153.149	26743037.49	9095185.484	12681425.94	19313124.02	23967816.94	16651343.54	16259581.11	49848251.57	13974385.99	12703292.73	26141214.45
Com_12037_neg	4-Methylvaleric Acid	C6 H12 O2	116.08401	5.637	115.07664	No results	No results	Full match	9372759.2	12792886.33	10062339.04	29960878.95	10056884.94	9567445.024	8113281.895	6666783.214	16589729.13	14345267.28	14383006.83	10950979.71	18298669.64	7424153.174	9736622.441	8032051.247	9096588.742	9801026.528	13042605.72	23897030.86	11511908.01	5427548.924	8396139.988	8601616.748	6226965.462	14320529.15	5845210.053	6757214.444	9370983.284	7061937.601	11233097.97	17332319.65	11067957.9	9854281.387	12670675.99	14879669.58	9812006.587	13269547.73	6167238.364	13006210.89	11187869.31
Com_340_neg	L-Ornithine	C5 H12 N2 O2	132.09015	1.307	131.0829	No results	No results	Full match	1108974349	638446081.5	379793017.8	415405736.3	765870165.1	1095922741	1762593057	1741811479	183210223.5	1295774101	761164020.9	1418502805	993902650.7	1526705125	1180281213	1549240696	1698658979	1556032526	613628774.1	437654299.7	497710107.9	1242905568	1441010006	1100154625	1239315166	1387686928	784140963.9	1219662001	2062201053	2057838300	2418643582	1481932776	2753656735	1610069309	1659874626	2448977338	1036299325	1033462715	278642371.6	2280925219	1152983242
Com_1109_neg	N-(4-chlorophenethyl)-1-adamantanecarboxamide	C19 H24 Cl N O	317.15945	4.791	316.15216	Invalid mass	No results	No results	109811351.7	138793389.2	89637461.73	137703729.5	116992366.7	106009463.3	138585558.1	112598619.7	110159629.3	610815733.5	138764442.1	139902797	195436920.9	95480095.08	139496280.4	140562678.2	116445043.6	94852822.86	145220818.6	121787529.1	33218446.68	68042066.09	78535924.74	76230237.91	66589173.89	66735457.79	86395335.85	38622717.74	79138536.53	69190386.73	159550307.7	42166568.9	78622602.49	62807005.64	91143925.94	92539668.06	86367783.04	111213970.6	75633469.9	67524520.54	100390869.5
Com_10782_neg	Spiculisporic Acid	C17 H28 O6	328.18916	6.988	327.18179	No results	No results	Full match	23530240.25	13218979.68	18254825.15	29523516.47	25210692.64	23652253.82	30088628.05	14367679.31	16014108.45	28565369.32	16289114.89	21720782.02	39217307.31	9856155.259	17802603.66	23334608.87	12099755.74	29394201.37	21828765.04	29295363.34	1105714.151	4417352.786	4534817.405	11801927.49	2734914.233	8890242.802	5070891.352	2103023.821	7112096.239	8422957.28	22104798.46	12146124.07	5182005.595	2437393.13	14235196.59	10836163.93	12995395.99	15868140.34	3813958.527	8311708.609	11562991.99
Com_5649_neg	Monobutyl phthalate	C12 H14 O4	222.08953	6.249	221.08229	No results	Full match	Full match	45510847.54	3571999.582	13093929.84	5225445.693	4767284.152	6054340.7	3231374.863	8887089.024	19024158.14	11699468.69	19802751.19	7023288.715	9674232.639	5632466.369	5191387.77	2948486.841	2497765.185	6723017.906	5012602.239	2090266.23	24122823.85	11773280.5	28674784.29	21099266.67	15823356.53	30490006.11	6893545.032	24473969.73	10474832.07	14140317.9	99069390.4	34034337.23	29670741.88	49076866.21	10656350.27	17992578.12	15502289.59	13385177.24	6845117.945	17408239.74	11964817.89
Com_9656_neg	Deoxyadenosine	C10 H13 N5 O3	251.10066	1.331	250.09335	No results	No results	Full match	16954696.88	27516721.07	18023935.84	19622520.3	19024959.42	24611834.96	28914026.84	28172546.1	19037230.64	16854675.69	34808850.28	24612890.78	29900437.15	16230557.54	28020126.65	20905002.21	17913060.47	35114252.52	21468051.58	21443403.8	7360394.84	7540985.627	12463457.63	18985605	4494920.408	17159487.89	6129920.247	8683212.298	11094152.02	11657068.93	49803123.04	35019196.28	18307203.16	17850983.23	16381748.35	25034843.26	21410535.84	21611149.05	59076465.35	18019922.39	15477617.98
Com_15897_neg	Anserine	C10 H16 N4 O3	240.12259	1.414	239.11525	No results	No results	Full match	12879068.16	11670708.29	12713159.71	19495639.19	14013153.43	16124134.88	19523228.19	13851987.5	18993033.37	14409270.05	19987634.71	14892966.11	18154040.01	10990257.14	14271632.86	17786724.85	14744054.31	16951916.64	13409887.8	14149455.68	4569302.658	8963582.595	8379709.659	9910743.398	9157834.717	14809807.43	6803345.704	9616687.14	7845419.995	10295846.13	24298801.74	9653890.212	18163443.46	10275737.17	17300659.72	21306272.92	12899569.47	20005219.72	14961100.15	22953587.94	14540575.18
Com_6092_neg	N-(1,3-benzodioxol-5-yl)-7-chloroquinolin-4-amine	C16 H11 Cl N2 O2	304.09863	5.311	303.09131	Invalid mass	No results	No results	41609817.12	45002839.59	52291292.14	53241224.11	50207215.06	66252851.35	45062409.17	45643444.95	10065316.43	54765097.08	51379746.05	36864474.47	48432511.97	35743484.41	49664849.31	53577341.82	50691044.46	65294302.74	47305858.43	61799778.79	1383999.105	7480084.026	7564610.878	21431946.03	2599952.572	23162651.29	14533805.1	2333202.743	13491246.67	20103657.38	4789797.912	1486252.088	17983339.2	12783781.91	9124115.613	10788481.62	17611471.51	23814034.28	3923923.035	9792177.829	29094862.33
Com_17502_neg	Diflorasone	C22 H28 F2 O5	410.1906	1.418	409.18402	No results	No results	Full match	10353054.52	6487105.815	14799145.11	11712509.78	7667323.54	8085155.292	8129114.799	5726291.442	12219434.87	4999235.468	7301077.239	6904453.412	9667276.734	7401885.064	6098284.032	7991714.255	7436062.909	12259912.52	7266541.145	8911079.986	10218795.29	4607183.017	8369433.819	10264265.16	12950839.53	9836490.549	5002677.297	9433006.653	7852568.251	6226197.376	9430562.714	18016436.4	11343051.32	12752508.77	13689963.33	9296006.9	8840128.719	8831653.875	19415570.95	13314957.63	9584652.524
Com_5099_neg	Neopterin	C9 H11 N5 O4	253.08021	1.389	252.07315	No results	No results	Full match	46683874.21	42973497.43	42522110.25	37374772.4	55969253.7	60436616.42	51902535.29	63091852.69	85232397.63	28879735.69	48176244.02	94378873.25	72462117.76	55889168.34	63641241.19	63180658.73	77377436.73	74815451.46	55724580.92	72983264.87	14440368.67	37360615.57	51142342.19	63191925.48	21823283.33	67446283.26	36924060.38	23111545.91	35111885.48	35119162.82	98411878.8	47320967.18	72771119.03	50531940.76	60230219.53	118039404.9	91393069.24	74519635.72	48311279.62	91569420.23	51817256.02
Com_5595_neg	N-Oleoyl Glycine	C20 H37 N O3	339.27783	9.779	338.27078	No results	No results	Full match	8930759.018	2629948.236	15394671.05	7513640.952	4676450.064	10469947.4	4082950.038	25035049.64	33124886.32	5587738.847	13320046.85	15086554.78	5783960.373	9693434.108	5365453.679	4749990.642	5242760.625	13003595.22	5500349.308	12376932.99	13227841.43	22358422.06	35027046.86	28175368.45	27030487.35	68130993.61	25887756.23	37795512.34	18302233.3	17368904.33	5843816.771	54980783.73	53697979.16	117892570	20576120.93	31225641.94	41589643.54	24083120.27	46240174.99	50097996.37	19489772.44
Com_6388_neg	3-(3-Methoxyphenyl)propionic acid	C10 H12 O3	180.07923	5.535	179.07211	No results	No results	Full match	23185873.57	27680680.67	26945849.64	23795275.5	35098941.54	24136958.05	23439628.98	17208436.55	40547453.75	40557896.8	26263153.1	19369175.34	35749428.89	17780423.97	14333667.59	29097186.53	29469015.17	29556062.19	36624753.17	32381475.5	9919404.295	3247800.927	10256819.05	8362639.644	3117400.537	12374587.43	8288125.838	4644540.59	10170351.34	8599351.624	85497457.28	58870887.89	8501016.413	8421073.327	20860511.01	25868896.28	10835242.38	50550258.11	99237390.07	19874857.5	18385952.08
Com_360_neg	NSI-189	C22 H30 N4 O	366.24127	6.131	365.23413	No results	No results	Full match	289983420.6	304004745.8	227299203.6	149328794.6	225639954.8	142764993.6	182167559.8	164178351	946226656.1	207595389.9	134880720.5	231004451.7	152177774.4	145147783.6	283322204	157194301.4	127898150.4	496331790.8	189100648.4	260293219.2	126482903.5	1150804547	298502300.7	1417604435	1405019445	719461182	724549557.5	1117253806	612729018.6	621998810.5	440361996.8	455469487.9	220809948.2	149171006.2	760567556.6	490393615.2	559212379.4	218406312.5	290870608.6	380725283.3	335628165.1
Com_5465_neg	LPE 15:0	C20 H42 N O7 P	439.27049	8.882	438.26321	No results	Full match	No results	22311701.99	25416565.81	19408895.95	16912646.54	14877798.01	13517119.43	40976817.98	86427732.65	10744154.57	34687381.1	20337638.82	37386759.65	32870322.72	19465024.01	20230672.63	25089858.22	35683321.48	36300260.46	27002479.72	34357455.45	10576430.08	9155287.45	18021710.94	14797866.37	8270855.12	60118199.21	7279172.782	20425358.18	30121872.87	11770336.28	20499117.98	5607951.993	15082716.54	27070733.88	24179529.4	11647099.28	31604999.7	12731582.6	8646062.918	24556496.4	30446065.1
Com_12688_neg	Carnosine	C9 H14 N4 O3	226.10694	1.258	225.09958	No results	Full match	Full match	13909781.01	20305532.76	11980801.45	27993157.98	22308484.39	23675164.98	26296612.51	8544990.936	16965965.39	20228232.12	17305149.57	17267673.94	30245884.07	12668136.19	15844886.75	16624522.54	15160799.43	30446284.71	20084929.41	20166651.9	5364124.078	1888461.075	5580721.819	6293086.879	9281243.982	3812652.173	5658182.104	3575960.428	3669115.074	3854791.838	10665687.86	10249800.88	9148491.354	6578879.205	6758224.176	14903802.95	4717537.582	9652142.174	15366630.46	12148139.19	12894683.06
Com_267_neg	(2-oxo-2,3-dihydro-1H-indol-3-yl)acetic acid	C10 H9 N O3	191.05884	5.495	190.05161	No results	Full match	Full match	922310901.3	1142647887	2202634645	2099139790	2086719238	1828882305	1878341301	1172223736	1172231605	1531998454	1978346987	1512302590	1975384724	815897450.7	1007964468	1894045490	1683100453	2247932004	1167367308	2978457361	131954331.7	118716448.8	251446105	474995092.5	54430630.06	728239378.4	151248731.8	75130207.81	769225162.2	781656117.9	534684704.9	597047517.9	469376885	466183529.3	538253978.2	878959148.1	390574074.9	819687501.6	634707688.4	884296395.7	1030089378
Com_9057_neg	Pyridoxine O-Glucoside	C14 H21 N O8	331.12721	3.086	330.1199	No results	No results	Full match	8933962.946	379262.8378	49409737.9	16881380.07	20377417.03	13692283.03	1163844.161	526533.1522	444596.0247	422131.2099	476068.4437	437227.6317	482421.7052	318866.0808	390805.62	409338.4112	416819.9113	446856.209	365212.6903	414099.8517	205953.5322	169697.8905	291387.6306	339715.9048	209507.6536	512416.043	212692.4745	257857.7131	265340.7181	290991.0809	500922.742	396525.9127	434103.9964	437616.575	390245.3107	412799.2498	375335.1536	497677.6936	442442.4001	465350.5298	2089342.187
Com_7563_neg	Melatonin	C13 H16 N2 O2	232.12178	5.422	231.11404	No results	No results	Full match	40095490.76	48772973.15	31582733.47	36486570.51	45104869.21	39911890.22	32869504.76	53007702.98	32616417.48	48567907.75	37612368.27	40755885.57	41605183.57	27283513.01	43132883.18	39589931.46	34993585.77	32402061.91	38057333.03	31507101.25	2266062.319	7368834.603	10770839.96	17756189.94	4430330.399	18688366.89	9674652.916	5193807.532	23224782.16	18338845.16	25158989.68	5031887.347	16681634.58	11746449.7	15626124.29	19281937.23	25084068.82	27840377.61	6842262.601	19338590.79	22609725.38
Com_11830_neg	4-Pregnen-17alpha,20alpha-Diol-3-One	C21 H32 O3	332.23557	7.954	331.22812	No results	No results	Full match	13458251.6	5853203.074	19514836.85	16449473.77	5582397.646	28288192.67	18356044.51	12946149.69	23850431.65	6483601.991	16635455.31	5463023.159	15386705.99	10944330.13	7005695.113	18484736.21	10187350.51	16718282.84	7413786.274	22492857.64	6423455.304	9177629.579	1623228.209	9509931.128	9772446.533	9757603.071	4072649.394	9073608.882	11470997.89	13362454.01	12515801.72	22249750.71	17471129.02	14515784.68	11699320.81	8860635.46	13940266.92	22313985.49	21409835.31	10169357.97	11391819.48
Com_7678_neg	LPE 18:2	C23 H44 N O7 P	477.28602	9.291	476.27878	No results	Full match	Full match	35585698.01	33209548.14	26885431.61	11263590.29	5370901.495	6265635.515	6058820.988	4883887.451	10242827.76	12375016.1	14747768.03	8599819.084	13046877.47	3308688.404	5261837.483	1843470.095	4398091.826	6456120.346	7830165.943	59692502.67	3751637.31	1483653.521	2069875.55	2013778.789	991666.3195	12808769.09	916181.0004	5144735.843	6599924.414	1386565.845	2165289.737	3201993.062	4841452.281	7471822.16	11473684.55	2100774.393	10962502.67	3317003.579	4135935	14784627.22	5264095.302
Com_1559_neg	Gly-Phe	C11 H14 N2 O3	222.10106	5.15	221.09373	No results	No results	Full match	239781946.9	190887239.6	286844074	378832091.9	263511780.7	289258479.5	305243144.1	278734890.8	289123935.5	359602431.5	298463725.6	221879790.7	284918643.2	213530816	262264115.9	260971255.2	233337962.8	282192496.3	256940764.8	323530905.5	66224884	44787926.14	182374810.5	227469153.8	210835891.4	433038318.8	146623815.6	241567219	202760026.8	159145001.1	345603929.2	72560586.15	264411342.8	154536646.1	234104294.8	334578960.5	310714109.4	335654108	99941704	417768791	230842755.3
Com_7936_neg	LPE 20:5	C25 H42 N O7 P	499.27105	8.261	498.2634	No results	Full match	No results	25322744.65	25011350.18	44342077.2	51842498.9	24670977.72	11195241.23	43311043.11	22289379.78	31628441.22	15258224.28	39845989.29	32171107.01	38280131.72	7284037.663	19275626.79	14661136	21626327.72	52052438.23	22671143.72	35456825.63	948853.2418	3449396.627	5656733.426	5409301.012	1391994.76	43350892.56	4674380.732	19514512.91	3815751.829	3340879.501	7312441.409	6175942.025	4956907.501	27196517.68	15894148.09	12560771.64	14796572.47	5444932.123	9129328.015	27474637.11	13252224.17
Com_2391_neg	Pregnenolone	C21 H32 O2	316.24058	9.761	315.23337	No results	No results	Full match	53526050.7	72048650.1	181984973.8	49149371.21	68606956.79	62107230.15	127269985.5	143157056.6	100853010.6	55064401.18	72302910.85	34944338.09	91935207.24	26735391.18	42725030.14	24170991.9	70499559.21	74817359.13	91122303.13	136481298.2	82371451.38	21548531.8	58588938.61	13223041.12	85168570.21	193478918.5	40761855.48	183718989.9	105815939.5	57449408.22	13356202.12	342659422.8	75180842.22	178100152.5	105404219.1	49963187.37	146853626.6	31529040.88	105926462.8	154222233.8	93615848.71
Com_3198_neg	2,6-Dihydroxybenzoic acid	C7 H6 O4	154.02712	5.629	153.0199	No results	No results	Full match	91381814.7	112414944.8	96259724.22	78361069.09	133651456.5	90918648.78	108804175.4	77323060.31	176570089.5	71941114.11	174406031.4	94861947.18	160773832.2	48582475.18	55536328.35	101670274.5	87637016.48	84356031.13	79349385.23	169750684.8	14640756.07	9633520.153	36522507.31	32523691.51	6740628.217	26181696.22	35299311.14	7683177.09	37646674.48	35084737.22	69395338.6	47309984.21	51545864.74	36124145.71	49368122.22	77460145.02	27415396.92	79675027.55	46345818.13	62850683.82	65629973.53
Com_4219_neg	Ethyl chrysanthemumate	C12 H20 O2	196.14694	5.724	195.13956	No results	No results	Full match	82539548.27	92606055.22	94115640.17	91108940.52	92762388.66	98716105.41	90681436.67	98873391	107140122.9	95316721.71	116545331.1	73338121.33	105421783.1	68424705.15	84768119.91	88446680.81	113818810.9	83736959.42	92457592.49	94544318.92	4039673.484	19865127.19	24809217.76	53807917.61	5100609.01	64513308.08	31622591.93	8727162.273	50152780.88	50957608.23	74474852.19	12192819.95	44142421.65	23145909.57	58347433.71	57868498.72	58673932.65	81930897.97	18287031.36	65558556.71	60680837.54
Com_1697_neg	15-OxoEDE	C20 H34 O3	322.25114	8.253	321.24387	Full match	Partial match	No results	141777197.4	106990683.3	138803307	105758676.7	69573506.45	87289368.87	96010267.65	70564744.2	427648957	59619025.17	74605629.48	154844688.2	88849350.06	124511355.1	109514114.6	101984049.6	72308742.07	167555656.7	110225820.4	135624455.8	118410741.8	140466914.3	270165485.2	212811974.7	228164252.9	188542345.7	102978450.6	216149076.9	165673647	136350450.8	162065582	522090017.2	357977673.7	281466926.9	173635274.3	370465143.4	168572838.8	123662564	440038440.9	182049082.5	190493622.3
Com_5026_neg	Dimetghyl 4-Hydroxyisophthalate	C10 H10 O5	210.0534	5.754	209.0462	No results	No results	Full match	76218685.35	79723126.88	72123506.13	64700529.06	67461291.46	78948398.16	81176058.75	74726002.21	65940809.59	79630809.24	57621554.34	40655045.23	92680985.83	59772927.69	101983878.8	84738644.69	75744728.36	61427777.62	67975743.7	55242573.53	2406912.339	21988676.89	18927843.87	39074989.57	2783419.202	36846828.66	28275678.91	2151583.21	16529000.5	16180471.21	31990993.59	5603562.095	13671389.32	10410206.01	19941211.09	19191270.61	19254194.92	34910396.73	7669432.313	16618979.87	40443548.77
Com_15240_neg	Homogentisic Acid	C8 H8 O4	168.04282	5.177	167.03557	No results	No results	Full match	7348622.312	8848442.586	15111329.4	16434732.36	14108899.89	19790570.65	19632700.6	6420606.072	11946740.27	11170876.43	14235711.71	14335448.97	15623487.62	8114770.263	26925670.79	14433493.68	9068330.189	8433662.976	15007936.2	19134097.51	740566.832	986750.8389	2141892.596	3616374.326	952775.4853	5038120.304	1688756.267	1322842.244	3307638.793	4395499.8	3271629.577	3782285.02	944356.1048	3201535.08	3190045.171	5926384.943	3719441.936	6815410.573	4885441.601	4945652.674	8677934.916
Com_4804_neg	2'-O-Methyluridine	C10 H14 N2 O6	258.08579	4.774	257.07858	No results	Full match	Full match	53399289.99	56721299.07	51717261.9	66061412.14	54007369.14	58816617.2	52609743.25	57411516.58	120659163.5	44959760.14	50428799.5	51138516.49	63889759.49	48349617.77	62441491.3	56003291.78	34939064.61	56984211.42	53605767.73	64505965.03	18213385.73	62176493.98	68967425.39	85461452.8	64967717.66	81084790.97	48798023.3	80828587.08	48824983.33	53719642.72	84614516.4	104087305.2	78307902.33	56084970.24	62763667.94	86486951.26	57076152.75	78982029.82	58801232.97	74842730.11	55155035.16
Com_614_neg	Azelaic acid	C9 H16 O4	188.10537	5.813	187.09805	No results	Full match	Full match	840547284.7	877729971	1154614590	1083743742	853370170.3	1004543035	971842517.6	906159152.5	927606562.9	1050627284	1234861281	1246607999	1139140603	627739386.1	871906029.4	1006434383	1078395708	1037956058	801604337.3	1113477922	105737807.9	273141450	301752861.9	495110108.2	97186088.71	602491884.6	252641407.8	185532434.2	483372859.5	473886301.4	820609440.2	267244442.8	433394365.4	377985406.9	669382630.4	876109010.4	738072916.2	865938450.1	316284695.1	808051189.1	690897830.3
Com_9519_neg	2-Methylbutyroylcarnitine	C12 H23 N O4	245.16323	6.271	244.15605	No results	No results	Full match	19501866.64	15126478.28	10578222.27	19830590.79	16638190.33	17230995.27	28820141.76	22972351.68	34542977.07	20534378.5	17783631.07	45067080.31	24831004.99	30072835.53	37657636.75	33298660.35	41781239.06	33659525.7	24205081.13	7691818.209	506063.7989	330160.1267	3734740.952	5292814.413	3442016.761	2811391.472	2834307.992	2258582.983	1207014.717	872873.5945	32795371.49	486682.5092	4169354.445	3704408.09	3534104.513	5784990.817	3977900.062	38306079.34	1417808.551	7332852.335	15531501.2
Com_11201_neg	L-Cystathionine	C7 H14 N2 O4 S	222.06789	1.414	221.06056	No results	No results	Full match	12672209.72	11570205.76	15547454.72	12542197.49	13664879.47	13587965.08	13172069.81	34711704.02	18297179.67	15826774.55	12524075.96	14080717.18	10347408.16	14393501.59	15470619.31	12212425.23	17181752.24	22827723.88	14580346.48	13378095.36	8163525.77	16606843.92	24025570.84	30783992.61	9823480.401	30437335.76	8678137.027	14137272.57	16900396.04	16771378	10789835.81	35414249.02	19730059.73	29912323.6	12957288.43	23057724.63	13000986.15	16662038.4	20224546.03	16945289.78	14558382.61
Com_5262_neg	Folic acid	C19 H19 N7 O6	441.14082	5.149	440.13354	No results	Full match	Full match	1760863.515	2122425.325	2320874.953	1663290.467	1684119.057	2291469.216	1609810.895	1674144.811	2954091.817	1201062.361	2050076.798	3710650.994	2037149.009	1441742.948	1566669.225	1885564.345	1677973.688	2129843.15	1812296.687	1927339.334	7070990.84	2086794.418	80594167.75	2224592.542	1089984.789	3417006.936	1551813.764	1034273.539	1402238.043	1101446.243	2814628.321	13196552.37	4705610.713	3165151.516	3249974.055	2764402.032	3230725.515	2764645.361	6760087.215	2252770.475	4297195.744
Com_5163_neg	Lysopc 18:3	C26 H48 N O7 P	517.31671	8.414	516.3092	No results	No results	Full match	49275993.99	41943432.19	63461091.08	49014433.47	30160180.78	47778357.21	35391818.41	39074671.05	62114672.71	19612297.9	61334996.15	47618052.23	49593345.77	42735199.2	43964805.79	36626990.92	46035006.14	58866351.21	32443128	51917256.14	6185172.813	27499744.34	30645719.3	107093551	14608429.36	41196125.52	20600400.51	17525663.12	67781903.16	31359651.5	81743465.23	19543717.34	41999919.92	93889397.26	15935654.03	52578225.77	29642436	44825397.49	42637288.57	37085903.66	34584329.5
Com_3171_neg	Royal jelly acid	C10 H18 O3	186.12613	5.744	185.11896	No results	No results	Full match	95053852.66	97038329.02	133665416.8	128767532.5	114691065.5	119705171.3	105063717.6	103808171.9	101038402.7	119459211.2	149381971.9	149091017.7	164461488.3	100448305.1	125119283.5	128000297.3	136755869.1	115614627.6	113337809.2	170873423	7597495.636	25618299.24	30292636.11	62172399.22	10871517.05	64195593.39	42435615.67	11502160.84	61655248.36	60268442.43	124567363.8	23750643.89	66949291	49409559.7	96732344.1	104597388.7	117526114.7	143475838.8	40289891.2	96076066.13	87300466.96
Com_1005_neg	MAG (18:3)	C21 H36 O4	352.26219	7.74	351.25482	No results	No results	Full match	31425042.6	14398303.36	19613952.44	13923080.72	10680103.75	27674722.83	31190380.55	45620246.67	416221324.2	10994743.16	23736634.55	46559052.25	15436342.35	30321476.31	31686820.65	15684349.11	4910041.058	31097356.94	27036258.34	13199504.98	80245230.44	118861511.4	318182627.8	291688366.4	457020307.4	336146803.9	188792776.1	182389812.6	318078932.3	153160980.9	316361500.5	249014610.6	498217278.2	326343179.4	397454194.6	746264971.5	388388562.1	185078523	4271041.937	741309926.7	154626888.8
Com_21455_neg	Vitamin A	C20 H30 O	286.23072	9.911	285.22342	No results	No results	Full match	3946320.342	4181587.023	6974569.282	3490258.831	3035622.954	3311458.292	6049351.477	5697840.467	7620145.491	2558562.139	3848922.427	2706759.934	4647743.492	1621049.739	2402777.374	1287863.562	3787014.569	9091699.484	2694683.48	10015554.89	4276741.504	1860933.856	5795305.691	2110639.683	4232892.503	10640751.11	2456843.805	8299545.404	5424292.556	4340356.574	955980.6316	20265801.43	6761238.148	17373598.42	5938378.12	5508103.092	8165884.31	3529268.338	9337471.149	11099948.84	6181133.895
Com_15229_neg	Dl-3-Hydroxy-kynurenine	C10 H12 N2 O4	224.0806	5.081	223.07309	No results	No results	Full match	10558334.15	11904828.63	8795660.462	14988307.86	10725775.8	10941885.26	11282968.82	5878267.617	18157645.34	16955004.14	13388761.43	13730444.13	4419375.685	5568620.396	10643628.61	12307083.47	4681554.022	10267629.78	10806820.6	9001927.386	11280290.03	13464642.67	15382003.63	15698896.37	15671693.08	13746353.53	12536956.92	13466781.45	13250484.23	7776953.283	4821816.947	5637180.828	12566967.27	9205933.473	12805932.39	10155713.89	15528880.61	14413836.91	16224956.27	14800732.04	12024618.97
Com_5861_neg	N-gamma-Acetyl-N-2-Formyl-5-Methoxykynurenamine	C13 H16 N2 O4	264.11157	5.531	263.10425	No results	No results	Full match	9206934.156	12440890.64	10605754.9	3219112.848	18010779.73	8565058.152	20885736.29	12828860.69	10554755.18	16576864.71	13542671.07	20375808.31	27159210.46	5960232.476	13556529.39	3490984.843	8166177.084	10938034.28	24401563.85	4996120.967	17498465.81	13326932.45	7701178.765	3438517.143	4219184.24	7796513.758	12341735.94	3443699.215	3724027.647	12066689.7	12110004.13	78695719.11	13847871.55	69700464.77	9405096.438	6624299.66	7112167.509	9740660.943	115477886.6	7299052.847	10096007.79
Com_11644_neg	4-Hydroxyretinoic Acid	C20 H28 O3	316.20268	7.823	361.20044	No results	No results	Full match	17120784.44	9821123.421	35878173.85	7646520.9	14096745.35	12054201.67	19806298.21	16357806.42	19837942.5	10074898.55	10536826.17	12284241.1	9710025.158	12580112.81	10187661.69	19224230.13	12162477.2	18024104.08	9627901.381	20578315.88	5385089.815	7985283.665	15694999.54	20173426.4	7281410.142	18424540.68	10142221.06	10951530.17	9924174.399	3478525.786	17550714.27	12893614.34	25239584.26	20140831.23	23982232.84	20301601.66	15718957.68	14055751.15	13764335.24	13086692.48	14582553.48
Com_29852_neg	Epinephrine bitartrate	C13 H19 N O9	333.1074	2.221	332.10034	No results	No results	Full match	4200724.929	3528707.773	5207569.949	6113668.977	3596229.366	7055702.641	4766626.776	6222313.883	8199967.885	5966045.361	4886269.451	6244359.281	4838367.616	4435835.606	5202493.447	6166130.121	4154139.343	8263427.781	4650789.355	5698741.593	2296597.057	2362158.819	4559697.561	6879522.566	2646013.843	4456020.832	2533980.535	2937720.301	3789611.161	5036152.824	9429361.254	4540213.883	6128467.246	4043395.093	5729850.934	6739847.554	6128455.351	7114112.698	6505044.849	5204744.091	5251642.983
Com_4676_neg	LPC 14:0	C22 H46 N O7 P	513.30717	8.565	512.29999	No results	Invalid mass	No results	72439663.19	42849265.71	62531907.25	55317352.17	37417622.81	37356497.13	55037945.57	65441617.19	49521311.2	45643853.05	63790865.35	89360588.99	65773647.8	56898188.6	54829478.19	66105147.36	89748464.78	97739227.35	59594538.95	79492059.35	28912635.52	25865002.95	33095921.56	74747527.5	17129838.68	53564843.13	22203652.12	36603806.7	28746666.91	44074631.36	68400180.78	100908019.4	66770588.63	91685825.76	43212204.68	73329123.43	50455475.36	53656664.07	82078961.23	89517891.07	51985901.71
Com_17305_neg	5-Hydroxyindole-2-carboxylic acid	C9 H7 N O3	177.04303	5.414	176.03595	No results	No results	Full match	7300722.04	6335089.192	14944540.95	10840011.79	13825455.29	12803920.17	12611677.92	15984159.54	19029200.7	14423974.31	11032612.47	9857063.168	11833159.82	7347860.962	6862451.351	15190266.85	11467280.59	21239093.69	9726557.355	18563308.97	2097187.092	2464343.964	3602204.773	5253866.036	1689244.235	8290936.68	2788165.67	3258341.646	7207645.153	5325259.799	6361916.698	7371485.993	5336376.08	5942112.896	5439352.782	11781609.63	6445634.221	8068932.445	5762868.36	9648976.515	7928011.457
Com_6978_neg	LPE 16:1	C21 H42 N O7 P	451.27085	9.066	450.26331	No results	Full match	No results	20302304.35	30681436.65	21611560.67	6361923.429	2804571.618	3005345.3	2659166.149	484389.1768	2306646.802	5825568.87	11065069.15	5788553.316	5418606.632	239713.2064	3194965.781	219958.9027	1973779.055	4458091.314	4552215.557	67005971.06	3484885.321	192028.6593	218318.4617	260489.7414	275396.1926	2780169.416	193844.5599	1590564.242	5686054.919	218196.348	300060.5313	1566890.701	1892160.411	1407108.032	5044259.105	1757386.774	4839662.868	1214484.499	2466728.815	6441317.31	3994005.812
Com_5291_neg	N-Acetyl-L-histidine	C8 H11 N3 O3	197.0805	1.41	196.07327	No results	No results	Full match	38142203.94	44826758.81	50282452.99	64294900.8	39820292.25	41729674.48	80737743.73	61278307.02	52034589.5	44673962.71	50639866.37	65297254.08	66349838.94	39446806.68	58365506.41	59180269.19	52059446.87	90226025.53	50910693.81	48398324.96	23367639.44	21220728	49032355.86	37589350.89	20668585.73	47315233.01	29276379.64	32585321.95	29125073.26	35018465.31	61901957.8	55919074.44	53684222.17	47396091.55	45281587.44	53246455.6	43045300.63	51056409.27	57652266.48	51706981.63	42873256.35
Com_14716_neg	3b,7b-Dihydroxy-5-androsten-17-one	C19 H28 O3	304.20415	7.394	303.19681	No results	No results	Full match	12996706.83	8677311.819	14209841.44	8267887.926	6549144.024	7784000.261	8626903.276	9991862.595	27396642.26	9688068.616	9573546.471	10713269.79	10089016.86	9005589.096	8478358.784	11039872.61	10133517.82	15746946.88	8309124.735	16881440.66	7674294.324	5888686.052	13418424.45	17810469.27	6368889.223	12400395.43	5531843.659	8325062.962	5766313.852	8430395.934	12911917.9	35183736.23	30424703.84	16730558.38	13318509.61	24331486.44	12306572.79	9905790.162	27988302.3	16626526	8446077.49
Com_31301_neg	1,4-Dihydro-1-Methyl-4-Oxo-3-Pyridinecarboxamide	C7 H8 N2 O2	152.05901	4.911	151.05191	No results	No results	Full match	5511233.253	6208147.791	6453600.122	5410925.653	4746634.756	4812857.137	4182254.635	6359358.419	4613439.65	6442169	5606680.729	5512395.366	5949062.83	4269651.536	4580549.625	5216860.88	6073696.367	5219066.01	4235919.624	6143864.518	2161692.691	1751594.521	3701746.582	4448098.631	3071603.2	5826795.304	2551402.497	2412762.01	4026917.18	4288525.989	3314251.657	6355845.415	6010542.233	5119362.72	4632568.353	5370311.99	3457566.961	6009662.847	7025783.828	4706638.272	4015144.177
Com_6878_neg	5-Methoxyindole-3-Carbaldehyde	C10 H9 N O2	175.0636	5.476	174.05644	No results	No results	Full match	20036448.68	20076367.97	15490642.33	36253204	14234541.24	23698234.76	14614410.69	27365406.32	26354565.84	65233801.83	18910609.38	22935725.99	32530997.71	17784999.07	16373391.15	6101768.508	21389987.06	18812316.58	26385254.24	41622943.03	1878959.231	3484198.635	9010974.137	14353699.33	3178228.352	21467108.05	4774797.62	3074452.743	17497401.56	13620471.58	8044765.027	18336760.23	12103972.9	32925333.5	24838256.03	22163314.2	14343355.79	18894469.47	55067637.81	20570452.61	17152694.88
Com_426_neg	Tetrahydroaldosterone	C21 H32 O5	364.22576	6.946	363.21841	No results	No results	Full match	84331123.83	139806070.5	50758255.44	44588495.25	78370990.53	53528092.39	39628531.69	88331856.28	856721608.7	70511156.44	26566652.31	36470063.06	27237466.18	45795301.46	101891700.3	43465684.65	61234703.56	59721683.06	49184364.99	52754107.24	9495552.19	227711017.2	76230028.51	265190509.4	1179090579	150385993.2	230711996	697329284.2	239623212.6	206644611.5	418055988.8	46324037.5	110661544.7	61892553.77	181149822	322867174.3	344309120.4	165966158.5	25546741.1	322757360.5	173583577
Com_348_neg	Stearic Acid	C18 H36 O2	284.27184	11.223	283.26447	Full match	Partial match	Full match	248628378.4	279488861.6	348296645.3	262967882.4	232559675.9	160974131.1	207567619.4	153115926.4	324714259.8	186695924.9	183369267.7	165862801.4	292078522.6	142316939.3	241315229.8	63048525.81	98567990.14	173663166.3	207687229.4	323448743.1	198474764.4	1337529279	255961499.3	223810736.7	292609747.1	1314823987	120075241	769900468.8	178937843.4	121446941.3	151138761.9	317393860.6	355494821.1	988941802.7	1075709021	158615200.5	1439114372	233603089.6	228059389.3	462612599.9	758657990
Com_8667_neg	Chenodeoxycholic acid-3-beta-D-glucuronide	C30 H48 O10	568.32591	6.324	567.31848	No results	No results	Full match	22157191.88	14286392.37	11968290.14	7322429.33	11809046.01	9577413.147	10362531.4	19884032.77	5095766.162	16628718.53	8694516.652	12225572.39	10190463.68	41927151.35	6274336.85	25490332.72	26182388.67	13699542.16	30456871.1	9371963.542	20151358.69	15753420.17	12950435.1	9811695.957	6481449.525	10948602.16	10288619.63	7365736.829	17846356.77	22824000.96	5333008.523	15375611.98	7298731.047	9935394.718	12896833.88	13344970.74	13890907.07	6335581.326	21875540.35	9057138.954	13255947.41
Com_8010_neg	Lysopa 16:0	C19 H39 O7 P	410.24481	6.957	455.24292	No results	No results	Full match	8619201.712	2933542.65	12346957.68	5146607.218	4276401.213	2925851.565	13652265.1	53973390.26	1321154.916	4537083.192	2223715.676	11082184.3	4025138.296	17002996.42	6085476.562	16767160.48	8265941.737	13386881.99	6628122.405	7196219.817	2839708.716	1572964.206	10320427.26	3959083.779	4455312.736	31194248.33	1915217.095	5279118.186	3051401.346	2879236.888	12542214.43	3908802.36	13725617.83	3876384.626	16488742.68	12433363.95	5755046.594	21890105.79	2473024.936	7085428.069	12403570.39
Com_388_neg	Oxaceprol	C7 H11 N O4	173.0693	1.46	218.0674	No results	No results	Full match	215958620.2	138055303	130360328.9	205704006.7	139327856.7	191807599.3	269450883.9	147951635.5	247126488.8	183914864.4	197768691.2	131613493.8	257876613.3	93596977.89	110327680.3	112718239.7	774225715.5	194579555.6	118778461.4	99654069.29	37912682.16	46427075.23	88096366.28	130065513.1	31144772.66	71615082.13	30393040.09	18056918.42	54386190.55	88529123.18	206754147.3	347669529.2	78249166.86	149900730.7	89355054.32	2402667638	57604495.94	149393429.9	674017171.6	1794311414	174012236
Com_20155_neg	Oleoyl-L-alpha-lysophosphatidic acid	C21 H41 O7 P	436.26053	6.6	435.25345	No results	No results	Full match	3149940.219	5009523.895	3785248.296	4525212.385	3265875.747	2291640.569	13784530.5	6536285.84	6139389.622	7037285.475	4831656.493	3838154.521	5635495.154	3432818.643	6199893.167	3438039.496	4271116.694	4085468.637	5946304.782	1023421.936	380202.5131	1352001.374	2803084.603	4640234.767	2021868.13	5070990.316	1877998.379	2291372.273	2320616.649	918315.3547	2555938.37	1309595.844	1128927.478	736354.8913	2239544.117	1675185.568	1212817.841	1741259.781	933172.9883	980521.3227	2535406.409
Com_18791_neg	3-Methylindole	C9 H9 N	131.07368	5.837	130.06645	No results	No results	Full match	5563699.433	4347454.875	12318451.44	6409461.401	7883119.027	2329891.822	4630482.289	2459817.758	6156657.957	9462677.821	19545781.81	3776166.118	7193463.559	3957226.705	2994351.018	5204954.076	7592955.803	5160664.894	4730995.814	10162929.98	677880.7526	877860.1066	2229549.309	2708923.313	1042747.741	2147325.937	1751225.982	1311962.543	2342676.076	1940518.475	1501217.204	2395506.217	2124101.761	2122980.149	2489656.036	2505518.614	1603594.312	5192817.362	6382344.685	2987377.243	5242573.577
Com_26563_neg	Kinetin 9-riboside	C15 H17 N5 O5	347.12245	5.4	346.11517	No results	No results	Full match	5211537.096	3367048.35	4055329.801	3392664.509	4602453.828	4436859.393	8747621.13	6507787.205	11596674.96	5048166.698	3107947.583	3987511.359	10612850.58	2291555.215	5175182.467	3682999.614	1818292.655	3037648.605	5570921.503	4732194.523	477727.0647	2688702.817	1761479.97	2515735.157	562891.6165	2445588.715	2018780.148	715952.4927	4182144.893	3757413.407	3731106.925	1045053.324	1764096.533	1271974.757	1905691.749	1568405.032	3512511.408	2040013.274	1665146.539	1178088.701	2526555.795
Com_11023_neg	ethyl 5-amino-1-(4-nitrophenyl)-1H-pyrazole-4-carboxylate	C12 H12 N4 O4	276.08481	5.294	275.07758	Full match	No results	No results	4915722.204	8516830.552	3764664.485	16253262.48	7804333.191	17138277.23	18246337.76	19714744.41	5874601.391	8429041.515	9209648.618	9627974.101	12152546.09	2959354.642	6808577.308	32644388.57	10227716.14	18884824.43	10480036.23	3858117.634	333216.0772	345815.2083	595227.2638	1809235.704	1075837.635	1259704.213	370060.8647	526294.5203	630345.5956	623571.7333	16333438.08	980828.6758	1864446.976	1226346.892	1445500.565	2516744.374	1319826.12	11351441.09	939258.0377	3042468.099	3916337.062
Com_30548_neg	S-Adenosyl-L-methionine	C15 H22 N6 O5 S	398.13587	3.965	397.12854	No results	No results	Full match	3662547.527	3667674.742	1220891.716	2414745.871	4004515.075	2888201.249	5603027.234	3986056.979	9891852.773	4695426.831	744014.1999	1371825.304	6802943.916	693125.1482	2680132.262	2843917.007	371102.2612	4067492.668	3442184.458	3440391.251	87728.32717	527178.7157	274569.1	773405.6367	167043.0406	207336.9314	1176078.234	127858.8949	896616.7948	593959.7253	4655250.157	167299.4904	225238.8259	172515.1749	2188965.561	238627.4438	2346922.481	2204021.252	170592.7368	210640.3118	1653199.686
Com_1997_neg	23-Nordeoxycholic acid	C23 H38 O4	378.27753	8.56	377.27054	No results	No results	Full match	81489822.66	168153644.8	141314395.4	267700152.5	110296117.7	232177273.7	245998497.5	139087362.6	30421872.7	65845853.98	196858900.8	110941964.8	229819092.3	60723689.88	50731275.32	48709181.5	77660210.07	107569844.6	236434883.4	307404723.7	5814648.237	7537705.49	15140298.82	19842375.94	9386184.07	32971970.07	19548822.45	7916088.535	17246756.14	11288806.91	23218492.96	17826329.35	24178220.07	24966043.48	20872173.19	36561712.43	35781102.5	39189020.69	15769265.31	52313024.66	69853163.94
Com_6925_neg	2-[6-(1H-benzo[d]imidazol-2-yl)-2-pyridyl]-1H-benzo[d]imidazole	C19 H13 N5	312.12467	5.665	311.11746	Invalid mass	No results	No results	40618051.65	45918342.03	27828249.77	39155909.86	40386689.36	41536397.06	38870142.92	49583192.38	34004461.14	41521246.51	43445313.42	32688506.86	43969477.57	28404960.56	45590044.5	34990793.2	32470091.69	32412266.45	42401614.61	27306369.02	2735797.378	13055380.75	16694634.18	33409142.43	13412361.98	31423631.59	30838745.31	9235874.414	59086171.64	40061122.38	2911049.093	6366802.727	12433107.8	18760540.05	27483366.39	37012412.12	64584426.87	42470579.63	7236398.938	44183999.4	28821302.05
Com_11326_neg	Lysope 16:0	C21 H44 N O7 P	453.28632	8.566	452.27921	No results	No results	Full match	19221322.72	13609387.69	17577249.11	14820794.58	7925283.558	9095097.669	17484182.26	19781343.46	20599894.81	11425566.28	17283383.68	37205648.77	18775535.62	16639828.93	18535969.7	15570828.12	16679691.15	35617114.49	15897180.51	24903809.35	10808253.51	2301865.063	8226744.709	10753583.76	6144475.794	22810446.08	7694322.289	13498241.81	13988128.54	15307553.92	9971915.476	40947861.72	24169071.43	38159584.74	19380727.95	31163730.21	18891524.87	9509479.8	32975618.54	35934585.83	16173564.77
Com_18570_neg	LPC 18:3	C26 H48 N O7 P	563.32345	8.43	562.31641	No results	Invalid mass	No results	4823226.892	2163538.907	11607761.55	7108505.866	3097809.169	1882168.044	3076410.721	1987411.594	8432755.287	1575796.23	3092297.812	3696839.851	2031104.105	2579244.906	3674671.434	1863662.233	3403504.345	19050585.18	2760576.978	7548095.952	1928798.089	699062.3423	1807948.134	2695875.698	3515577.053	3467634.138	3102964.9	6695278.435	3349496.419	4475739.331	3010857.956	4789693.554	3211001.704	11256827.44	2498632.641	6213146.976	2928552.574	1844361.576	5181944.54	8252485.532	3202213.699
Com_12729_neg	2-Phenylpropionic acid	C9 H10 O2	150.06847	6.054	149.06119	No results	No results	Full match	1320681.43	6953936.106	1664347.038	1484253.341	1575157.263	2252456.105	1412420.487	23616858.44	37659552.26	24091804.32	1814552.902	1514054.048	1852801.27	1404913.41	1928582.691	1628735.778	2077331.864	2006733.847	1802593.516	1582232.853	698729.2909	668005.0053	749947.5634	1112141.576	1607319.936	2316127.711	802020.9524	1716095.416	1077662.884	937125.2074	1514820.174	973443.5876	815310.6161	814346.3893	1152595.962	1058040.739	1201460.284	2054973.583	743330.9871	1269424.229	2582065.833
Com_19862_neg	N-Formylkynurenine	C11 H12 N2 O4	236.08026	3.764	235.07309	No results	No results	Full match	12006540.7	11597044.99	12730024.55	10832431.18	10314173.37	10283516.41	9902855.84	14270423.96	12183910.5	12670778.96	9108974.232	13923268.34	12670775.16	8244139.222	6158604.601	13680490.05	12674869.12	17244316.23	11405546.54	13307108.5	2146955.35	4744129.773	5884911.774	7977566.962	1475370.242	6827182.379	3009521.735	1442143.983	9788273.525	6057051.439	17462112.43	4494053.154	10944923.85	8133826.791	11292798.01	7448107.438	7953663.223	14760112.98	7460306.361	7878952.402	7689110.763
Com_9276_neg	LPE 20:3	C25 H46 N O7 P	503.30201	9.297	502.29459	No results	Full match	No results	3869458.233	9062796.984	2844724.165	1996348.566	1329623.955	1565327.885	4623947.377	7594187.053	18041072.32	3972895.253	7441567.141	10438846.19	5759889.044	4806403.961	6174423.023	1564313.346	5437337.319	8063088.163	5205511.085	9795324.904	4878223.845	3848991.697	4071322.171	2638623.744	11898332.12	28465963.37	6410821.442	38029731.45	18610339.38	3356939.799	2216342.023	26330773.05	9760184.761	61999935.05	16388461.95	8449167.987	23474477.28	2957600.173	11074289.67	29489681.34	9875915.973
Com_11946_neg	2-(Formylamino)Benzoic Acid	C8 H7 N O3	165.04317	5.715	164.03589	No results	No results	Full match	16814666.17	15834740.53	22133236.95	10060484.58	8605654.327	10062266.93	16210048.29	16506587.6	21290172.47	13755543.13	29711873.77	16993939.93	19338075.64	13834293.11	14899739.97	17623621.73	23718305.26	15663523.41	14899034.63	17280702.23	6175784.685	13473663.36	14839298.01	21406853.47	13686997.45	31648526.03	17396658.86	19553440.18	16574060.33	15093386.97	37615193.26	13196048.5	24431794.67	16347633.11	32134978.59	18833012.29	25208684.8	22659046.71	9790224.034	17388534.53	13242360.63
Com_13305_neg	S-(Methyl)Glutathione	C11 H19 N3 O6 S	321.09966	4.077	320.09262	No results	No results	Full match	2534295.527	2498792.712	2784147.28	5536159.149	4463129.663	4452936.744	4306911.818	958675.4359	1899496.121	3390114.765	3593594.141	3226049.527	4668324.851	6013189.34	3306042.225	4740986.973	5942590.549	3942677.03	3551163.292	2507780.62	1240422.184	233394.7307	820092.6984	895084.262	1131292.31	915550.7557	1532634.546	606364.1019	1165413.952	1236563.538	2087166.982	20393418.37	957047.4618	1550167.054	804574.362	1397236.741	655134.671	1893169.7	40119330.26	1349788.819	2716539.254
Com_9085_neg	L-Palmitoylcarnitine	C23 H45 N O4	399.33537	8.513	398.32797	No results	No results	Full match	2855144.174	6525879.5	3139187.098	4096217.235	1573565.062	5849908.403	5115528.782	18182261.18	31617827.49	3794028.997	3184132.263	4497812.146	6057219.002	3010681.898	5141934.96	7582881.2	3350365.773	5333454.665	4669661.954	2619860.802	3010304.948	20017873.06	22666419.93	50135023.03	30164969.84	32589919.08	20222161.66	16918581.18	10973208.61	10043271.8	52608021.35	1625784.178	35376883.01	17115706.83	40019982.38	44178177.04	53560003.92	23604526.06	1048854.673	41700818.71	14103801.64
Com_8112_neg	gamma-Nonanolactone	C9 H16 O2	156.11558	5.913	155.10825	No results	No results	Full match	29525571.17	35714384.24	48549325.35	44353804.86	35557488.93	42329706.62	39318051.55	29432453.54	44713885.46	45892622.13	47615269.71	45899472.4	57159278.5	25811846.88	35453668.05	45085873.53	35360158.52	49714313.89	39568394.94	50025321.47	3434501.605	10570743.84	11972613.67	21707014.16	5528068.181	22410217.58	12896849.42	6932520.13	14308963.1	18429497.69	35167793.26	12281198.74	12957999.89	11591952.63	22721205.57	29127650.84	23753982.72	42288676.11	10908306.33	27699427.88	28706393.63
Com_830_neg	Asp-Phe	C13 H16 N2 O5	280.10658	4.79	279.09915	No results	No results	Full match	500382386.6	654644826.6	469067042.7	772166683.8	695343187.7	577705694.2	701364788.2	234893020.4	449263486.3	742738698.9	589607672.2	553818940	782430339	324272176.4	491496428.6	454437345.4	483410502.8	531563492.3	514380129.2	625147296.3	129032262	25145347.76	127428329.7	106968700.2	212224624.5	136184709.6	203463554.8	191648742.6	104636374.5	65105201.57	345961535.5	199456061.4	241481378.6	195159918	215935693	407030299.7	162988513.9	397876135.8	338370691.9	408181394.9	381869574.2
Com_6386_neg	LPE 14:0	C19 H40 N O7 P	425.25511	8.434	424.24762	No results	Full match	Full match	10339857.6	19236204.66	848771.5412	11758276.6	4879688.626	4536619.51	34402485.75	71891837.45	16091565.12	32459065.74	23685606.46	24386750.69	38876521.95	8787798.323	15138897.93	18745644.38	27426693.54	37770533.2	20190789.49	27400346.44	7261294.393	4345615.413	5131202.799	9707998.224	6155250.912	38834334.27	5714768.708	14280223.46	20969966.58	11653691.34	11620970.04	16875349.08	17105114.25	29985123.72	15062552.6	12938358.59	24558229.86	8641494.558	17579607.1	29631226.32	21140898.78
Com_5657_neg	MAG (18:2)	C21 H38 O4	354.27769	7.901	353.2706	No results	No results	Full match	6433936.012	9726064.775	8491321.471	15953762.99	7704566.882	8351914.34	10598400.31	5082970.058	25943448.81	6219732.014	11320300.92	9734216.876	15300539.23	4435088.378	9213434.269	1203085.367	5412695.855	10034732.58	8768135.181	1959358.333	12763118.41	10089309.17	49154133.01	39539157.41	56930299.59	93478891.94	10258858.09	26181036.84	15959840.67	13701080.28	30004735.39	10914469.29	66804140.8	40996730.75	51449021.51	54497588.33	85246809.99	13688099.07	1100568.691	72756733.34	19503564.02
Com_13629_neg	Xylitol	C5 H12 O5	152.06881	2.146	151.06145	No results	No results	Full match	5314117.566	15069387.9	13267811.48	12606543.17	7513105.362	10052991.42	11484320.25	10975856.48	23647781.1	13868916.74	15736480.58	17585385.68	8679370.99	12228686.72	13575480.62	14555407.33	12772732.71	307811.8646	400616.6381	12715637.14	5692186.318	14249934.61	17421503.04	16759264.58	401908.7087	13952430.03	9271336.623	11982690.38	11914397.09	12377441.17	31989285.56	15568982.57	24335322.05	12111419.04	15683849.94	13243759.84	13594196.29	9342784.273	15414458.85	9919199.112	9043952.152
Com_23506_neg	(3-Methoxy-4-hydroxyphenyl)ethylene glycol sulfate	C9 H12 O7 S	264.03118	4.851	263.02429	No results	No results	Full match	3149798.168	3973034.009	4673805.899	4185230.622	3685650.137	3629404.544	3046908.625	3685590.249	3579147.296	12065112.35	3703398.047	3418064.469	4184336.396	2384397.195	3533106.703	5883813.884	3790753.785	3100860.162	4863000.26	3936215.248	488334.1211	645469.7943	1131335.681	1901743.77	464417.9472	2283121.622	808467.0221	467103.6039	1492950.525	1191160.341	3261236.307	992241.5752	1203702.088	1787808.616	1463536.086	2085997.989	1793695.202	5586108.537	1963354.795	2474484.086	2699540.782
Com_2414_neg	Cmp_257	C20 H32 O5	334.21495	6.533	333.20767	Invalid mass	No results	No match	30301134.9	37145779.23	33339234.22	22590438.54	28052988.54	17698097.53	23863927.33	17932816.04	55463890.52	24768000.17	19277955.05	31817027.99	21138231.25	29268544.42	31062853.76	25457908.87	27888080.69	34138763.96	33945283.07	39549114.18	32857915.62	30368729.71	53705025.79	83521176.5	157827569.9	74627230.85	114447334.9	166937480.6	68848238.15	66918787.34	44800777.72	109990136.8	38136187.6	32291723.13	40107210.31	79196474.23	56468518.23	72270392.51	74230443.03	65252271.1	51955046.07
Com_14570_neg	Lysopc 20:0	C28 H58 N O7 P	551.39419	7.374	550.38684	No results	No results	Full match	2565941.257	791688.0982	866622.9029	1941790.155	10036464.81	3395960.929	2592530.27	926635.5639	578642.5875	797679.6798	28266075.11	813181.8942	1902006.084	1789387.893	3953433.067	1965305.194	854402.8814	778036.2703	1804783.304	1760126.83	4806084.657	3687834.02	1997800.876	626162.3028	3988564.875	866112.5441	3464358.782	5028919.044	2048172.733	1962329.629	2469188.939	2795897.16	682474.3664	2474541.901	1878282.439	943072.0467	1398924.328	4707899.968	4157868.027	1112645.183	2409307.839
Com_17788_neg	19-Nortestosterone	C18 H26 O2	274.19367	7.31	273.18683	No results	No results	Full match	9146010.535	10602641.68	7920763.176	7966297.405	13520812.49	7008699.937	11026342.52	6657248.172	4382575.103	9035787.62	5158946.166	9607080.048	12812304.22	3823647.481	6704543.915	5760331.918	3964051.648	9186035.055	8040738.313	16485793.76	11933841.03	8567593.89	3968364.758	5451160.07	10070371.21	5287395.922	8128490.627	7454435.227	8071207.615	9936594.805	8422023.022	5437946.293	3005749.314	2887108.276	8520291.555	4598621.066	4797700.165	10126759.29	3929904.724	4154800.522	6439452.068
Com_4698_neg	Lysops 22:6	C28 H44 N O9 P	569.27473	8.741	568.26685	No results	No results	Full match	75009736.19	45149460	62850092.96	56187862.61	47752984.04	42505112.68	52427895.88	90493354.53	27346165.83	58333741.07	50218607.45	88774924.59	58688695.34	67322386.52	39758870.97	94269018.07	93566774.91	61758202.04	71137405.04	48662869.31	10414947.15	17966399.07	25642638.31	35117949.6	15841521.79	51050162.19	24654988.01	25550139.82	28301038.18	26734112.91	35797362.08	18890810.28	28530701.13	45383433.41	61097945.81	20438981.62	80612757.61	16130432.12	21887749.48	29952448.05	40013262.21
Com_28575_neg	LysoPC 20:2	C28 H54 N O7 P	547.36281	6.501	546.35553	No results	No results	Full match	839980.463	767294.7579	734728.1628	918225.5162	741046.978	915915.4396	872984.6104	8741888.557	749674.0867	1315627.809	861924.2059	904374.7685	970948.7352	762258.5109	1002398.136	782269.6179	884277.1444	929915.656	891285.1419	855718.9603	225422.9438	522735.0837	522502.6577	743382.0256	462847.8085	797075.5745	503221.6573	446366.5907	579876.2881	556566.2474	695372.2808	374145.8014	502671.7321	463909.0537	612085.6744	676387.1854	705877.0507	606759.4901	494033.3718	612719.6434	735831.6255
Com_13748_neg	L-Tryptophan	C11 H12 N2 O2	204.08995	5.729	203.08284	No results	No results	Full match	14996777.56	6858361.573	7687845.08	6931528.469	5841006.244	10534835.78	6222648.334	7364889.082	5575200.14	6039281.753	30677454.95	27109996.4	27617830.1	5511474.317	6525831.855	6234105.124	6374490.77	7739625.287	4640757.801	21597844.72	1662463.081	2055625.148	3043084.15	4478689.353	1870958.969	5031798.924	2818420.977	2740666.122	4663755.468	4709295.852	23151410.94	3734752.176	8937279.21	8485001.498	9395828.116	17360679.18	8736611.108	26461937.77	4392227.514	14848556.48	7986777.212
Com_2515_neg	LysoPC 12:1	C20 H36 N O7 P	433.22261	7.81	432.21533	No results	No results	Full match	4002081.305	25813769.51	1518482.917	1323638.329	16977846.05	2827589.423	5098355.157	11312387.36	52671624.1	8261593.419	2207039.031	6690697.656	1085953.68	4793859.103	1955808.46	1813612.5	2532711.536	3724454.706	4938393.536	1607225.615	12652307.41	54621221.35	98619585.95	67233763.44	149763953.2	35825378.53	63047683.06	82645933.41	66608020.79	59050487.91	10119994.54	12486947.99	10562281.05	7704287.928	14316164.15	16684030.26	10900337.55	13226177.31	12574170.06	13433700.07	32012071.91
Com_21918_neg	S-Lactoyglutathione	C13 H21 N3 O8 S	379.10582	4.635	378.09854	No results	No results	Full match	1471251.551	1418475.179	1322806.871	1816886.539	1129938.076	1445627.082	1050252.882	1302348.9	1572887.169	1854795.943	1401858.986	1631733.055	1645299.883	985385.0569	1034316.327	1616120.595	1493700.843	2251972.268	1099993.718	1788352.122	692255.3303	341915.3227	849114.1279	1472665.967	885926.817	531577.785	899152.393	769324.4118	679475.9868	776258.4088	1482984.592	6587606.091	1074127.239	2578089.911	1085815.439	2024259.849	746346.0402	1400645.126	19503456.03	1779133.097	1642821.825
Com_16761_neg	Benzyl 6-O-beta-D-glucopyranosyl-beta-D-glucopyranoside	C19 H28 O11	478.17453	4.949	477.16708	Invalid mass	No results	No results	4594319.275	3767814.173	4723233.291	7137245.212	5598334.018	8216818.058	7836178.746	4996089.45	8042915.171	8386922.968	5633082.833	7094685.309	3825577.053	13524955.3	3414184.266	7691486.012	10871697.56	7653696.782	3084241.636	3537468.396	8780317.358	12555960.33	5705306.38	3451268.268	8267205.988	4700462.219	6812668.02	4724085.409	4699582.861	4763516.132	7160516.105	6875257.599	8270150.24	7516775.282	8413257.395	12606565.55	2991036.842	7983461.098	26416885.34	9652586.742	6970164.858
Com_2996_neg	Estradiol Benzoate	C25 H28 O3	376.205	6.233	375.19772	No results	No results	Full match	22691529.27	23364755.01	20689727.74	14151271.91	20311016.96	8641580.348	11452659.88	34114376.98	11306370.75	14124684.28	10001579.58	15861611.32	13379755.38	17841033.25	23751934.32	15437781.98	15046888.3	47412560.36	16473339	30674255.02	20713466.94	11005609.48	25878429.34	144044653.3	57665072.5	77819715.99	17465883.19	37642197.63	39050151.74	39797880.14	62577905.72	33798466.55	28781407.28	14726194.04	40653505.71	85292780.8	23693365.26	37972573.55	255206509.9	94772023.55	32060624.45
Com_3330_neg	O-Aceyl-L-Serine	C5 H9 N O4	147.05342	5.151	146.04605	No results	No results	Full match	58419054.44	67204169.38	73019716.82	38640989.71	37850730.17	47855403.12	75430393.31	100008246.3	65481672.8	29180846.58	48369332.1	59960221.2	80955432.11	73553377.58	50642985.85	71629468.53	57179808.13	50759686.06	34239580.8	37698689.3	10237610.17	45655825.26	27735975.73	145275711.7	70736527.5	54963236.82	42572066.63	19743421.64	23449969.9	85560292.57	98763102.71	20863326.5	32062465.99	133764805.4	57926077.82	148176741.3	47701173.68	55499951.45	222329761	124608073	68907962.21
Com_2834_neg	N-Acetyl-L-glutamic acid	C7 H11 N O5	189.06405	3.063	188.05678	No results	No results	Full match	64979193.06	106316919.6	76780369.68	72208108.73	62602901.37	84739377.43	118907686.6	187087886.3	77384227.87	154315834.2	59940415.55	118754641.3	128062779.7	53247261.47	45942787.88	108568143.4	105415463.4	93251601.56	91266811.09	70998826.08	7273462.058	56460586.8	62778464.59	91576960.65	39127496.26	34421587.82	34507294.3	15036591.41	43190203.3	43887038.12	189182825.1	14291430.19	72032114.31	36845596.75	72382594.98	53529869.6	75268120.8	100052016.6	28701504.11	44783378.9	67008580.44
Com_2077_neg	lipoamide	C8 H15 N O S2	205.059	1.374	204.0517	No results	No results	Full match	140605419.7	113472700.2	189034003.5	174686003	170528086.5	49750113.7	128904504.2	119984418.2	102879080.4	122437586.1	180715658.9	166673067.8	192987303.4	106518480.6	159558590.6	167748149.6	169770333.2	118571982.1	148137448.7	159959883	35507228.62	56528615.83	100298635.2	171884231.4	69265153.97	150677841.3	81258690.5	92310344.62	77451165.73	85395014.37	153628446.1	201994224.2	131725975	124685387.7	150496685.9	271009033.8	127407693.5	262623706	407787616.8	210794951.3	140714358.3
Com_21515_neg	LPE 22:5	C27 H46 N O7 P	527.29253	8.818	526.28571	No results	Invalid mass	No results	2662510.62	3415818.596	3137559.485	4282339.559	1567254.055	3904578.628	1283321.908	2610005.985	15355531.39	2101254.776	3899506.292	3167306.358	2681900.319	5956983.687	3067281.232	2607162.735	4690792.7	4061949.428	1927263.048	3630342.157	8958563.226	3775709.414	6043080.267	5009187.981	9384587.125	8099645.841	4924453.338	12799133.94	4383224.733	5463959.519	1322586.021	19631443.82	7603369.766	12326431.99	3470869.907	6618643.176	6575834.604	2189170.073	9716299.284	9576345.563	3681648.712
Com_4403_neg	Homovanillic acid	C9 H10 O4	182.05858	4.781	181.05122	No results	No results	Full match	70444150.95	61530424.24	95223936.94	87400033.73	78494114.35	94280806.59	99557031.38	99351782.6	69945228.97	87158044.33	97069128.19	86218719.69	103451528.7	59721351.14	91602922.07	97524239.19	95027887.93	81442577.72	69940405.52	100340297.6	4526784.937	4175046.943	15214291.68	43074216.95	1071002.339	50502138.82	5908787.883	1357317.691	27843594.69	28607794.07	78076745.85	21583108.09	31950368.18	25771007.8	50600943.42	46797623.82	44474532.92	83268449.42	20904392.43	47819394.11	56525539.67
Com_5235_neg	10-Hydroxydecanoic acid	C10 H20 O3	188.14166	6.315	187.13434	No results	No results	Full match	34743201.31	37189609.35	39731856.31	39197130.48	36980216.89	41622064.48	42280338.13	32393419.93	41143649.65	86937555.68	46963533.61	32816537.76	46956384.74	20748299.48	30661708.6	38175657.29	25885009.27	44492298.49	33797409.28	94869306.38	4867778.924	6122218.089	16585206.32	19182477.82	10714645.14	16302089.15	20825940.33	9367896.486	15131513.26	13984040.96	29296054.37	9906798.037	16188229.62	13606001.91	16410619.92	24858733.31	19615952.35	33992752.52	9948372.246	18744654.29	25915684.2
Com_460_neg	23-Norcholic acid	C23 H38 O5	394.27251	6.822	393.26544	No results	No results	Full match	371085490.9	734857342.7	258521820.8	276447579.1	503432829.2	361454259.3	252733643.4	389635933.4	151944008.9	1101336105	261053439.2	578920226.1	270547299.2	336850163.9	336076219.7	377499698.7	422026903.1	453266577.2	338395791.5	97406985.2	502656294	315754873.3	733512908.8	830959002.1	247567622	746039692.6	867164341.8	222181004.3	303489013	302500150	293689267.6	358082228	138086495.1	173562893	191241161.2	185151906.7	233032570.7	609377379.6	273418322.6	187570298.9	405558275.5
Com_27828_neg	Cortodoxone	C21 H30 O4	346.2153	6.592	345.20801	No results	No results	Full match	1939770.236	2291237.115	2645245.149	1777223.309	2995877.71	2102310.206	1618719.844	2220408.336	7937814.422	2123651.198	2061739.282	2214059.104	2350134.847	2872846.614	1613413.686	1704152.646	5496997.045	2141004.179	2870685.932	2523100.349	3057239.505	2784993.554	3822548.644	6393510.786	5501443.63	7182580.333	3085625.571	11718781.39	4431289.256	4134958.029	4001631.18	10983065.85	2598308.358	6548501.91	2069185.37	5749407.56	1830250.784	3913732.379	10536550	4357770.023	3942187.609
Com_5909_neg	DL-Panthenol	C9 H19 N O4	205.13135	1.415	204.12462	No results	No results	Full match	17327208.3	17877485.57	19761766.58	24841511.04	15878213.38	25495028.5	23006381.14	28734051.15	36481755.5	21060080.26	23121125.63	23049690.41	24535861.16	18432457.29	21029251.97	39169288.1	21398600.59	86967789.86	16428083.08	27540292	16195132.73	12583287.16	19196377.2	48215543.2	15584417.07	27223388.05	13057506.73	68600866.07	17501205.39	45670864.49	35598514.82	27326597.37	32898036.17	29912090.26	31752416.12	36348439.47	32654481.27	29810873.1	68875529.11	50472158.26	31979186.95
Com_7588_neg	Deoxycytidine	C9 H13 N3 O4	227.09113	1.417	226.08394	No results	No results	Full match	42067682.86	35643419.1	41163552.8	46765327.59	48281136.45	49318281.63	43714281.13	44642468.83	49295588.09	43730456.11	49366440.86	45560525.81	54642590.86	35333093.58	46493695.63	48601613.79	51757829.63	42542901.57	29009564.3	47475945.74	14450448.89	12431084.33	25969002.75	31161950.76	14213280.46	41308189	12132523.3	16319209.5	23110406.19	19405130.02	48574821.63	34647246.98	31077745.63	25880155.71	32862021.97	34194306.85	31683204.49	43089189.28	48504642.02	29472418.6	30780545.8
Com_7083_neg	cis-Aconitic acid	C6 H6 O6	174.01677	1.414	173.00946	No results	No results	Full match	27487418.34	24940800.86	36413126.32	34024863.03	20502248.89	22408173.4	26567516.98	26738352.33	80280974.75	24170477.31	45392073.38	48515779.31	34815690.78	27016017.34	48074976.51	31196272.62	28092062.09	56846260.89	25730596.67	47625915.91	18035661.5	5628673.562	30283263.22	24075094.29	34483423.74	28452088.58	17537094.25	44338260.66	36031612.82	26537374.05	48512545.61	54153873.5	75864080.45	30847170.78	29101628.96	59236127.87	27823436.11	61369399.75	33789169.24	54101394.86	26438964.26
Com_35515_neg	7,8-Dihydrofolate	C19 H21 N7 O6	443.15498	5.145	442.14816	No results	No results	Full match	1840294.373	2731831.794	4208195.012	3095280.485	2887346.284	5038024.235	3986234.802	2830290.758	4864754.548	3525638.068	3307729.45	3024496.803	2701534.416	1860057.61	2571070.356	2144280.253	3633755.058	3773894.526	2828397.747	2917382.983	2232256.79	2155726.012	3345343.104	6522215.239	2760640.086	5563025.01	2654980.379	2564794.628	1405334.015	3737083.38	5109966.526	5049423.503	2685760.456	4642575.149	2667181.405	4001665.088	3207962.896	5735346.911	5471891.153	3963868.493	3308782.455
Com_46426_neg	2'-Deoxyadenosine	C10 H13 N5 O3	251.10301	3.302	250.09573	No results	Full match	Full match	1092711.018	2098783.371	1264555.225	2653877.638	2457189.846	1940457.309	2144614.813	577674.9498	700733.2273	1996061.666	1562115.479	1720790.197	2877827.091	530023.5046	1653241.537	1852975.482	1721966.127	1681576.564	2504776.502	1684163.919	137696.3028	148855.5299	357265.9362	272908.6463	351217.3076	613872.6544	324784.199	239237.8704	392238.8658	371580.1037	1548921.396	320109.6218	461879.931	164621.5198	893315.4321	682934.222	552070.0638	641709.316	560899.1483	689089.0154	1028315.659
[truncated: 15 more rows]
[truncated: 4 more columns]
