# Supplementary material for: Bacillus licheniformis Alleviates Clostridium perfringens-Induced Intestinal Injury in Mice Model by Modulating Inflammation, Apoptosis, and Cecal Microbial–Metabolic Responses
Source: Animals (Basel). 2025 May 13;15(10):1409. doi: 10.3390/ani15101409 (PMC12108289; doi:10.3390/ani15101409)
Supplement: Supplementary file 1 [file animals-15-01409-s001.zip › Table S1.xls]

Table S1. Relative abundance of gut mcirobiota between four groups at genus level.
Taxonomy	C1	C2	C3	C4	C5	C6	C7	C8	C9	C10	BL1	BL2	BL3	BL4	BL5	BL6	BL7	BL8	BL9	BL10	CP1	CP2	CP3	CP4	CP5	CP6	CP7	CP8	CP9	CP10	BL.CP1	BL.CP2	BL.CP3	BL.CP4	BL.CP5	BL.CP6	BL.CP7	BL.CP8	BL.CP9	BL.CP10	Tax_detail
Bacteroides	0.262833461	0.309326461	0.297381068	0.313540433	0.298356203	0.288639688	0.198300481	0.318381277	0.159747858	0.271540015	0.148150728	0.24921641	0.126628126	0.211255833	0.223027095	0.219648952	0.240440203	0.209688654	0.180608762	0.091488473	0.125165425	0.168558891	0.35637668	0.271122101	0.390819809	0.345963641	0.305495577	0.357282162	0.326913701	0.349446263	0.328898795	0.393257644	0.182976945	0.289823779	0.405237863	0.319077802	0.267604653	0.529741589	0.523612175	0.367834506	k__Bacteria;p__Bacteroidota;c__Bacteroidia;o__Bacteroidales;f__Bacteroidaceae;g__Bacteroides;
Muribaculaceae	0.118827053	0.132896845	0.200181096	0.154036359	0.108379188	0.071080309	0.156613499	0.057114996	0.362680226	0.093543219	0.125444034	0.222852964	0.080344083	0.132896845	0.152678136	0.115205126	0.084279446	0.151946786	0.143031274	0.156683151	0.054085115	0.07052309	0.099811938	0.020408163	0.101553249	0.027199276	0.012711569	0.067876297	0.062478234	0.076756983	0.067319078	0.03204012	0.041303894	0.036706833	0.032980428	0.056105036	0.05607021	0.039562583	0.038866058	0.019189246	k__Bacteria;p__Bacteroidota;c__Bacteroidia;o__Bacteroidales;f__Muribaculaceae;g__Muribaculaceae;
Akkermansia	0.009890646	0.007278679	0.007975204	0.018109633	0.003273664	0.002263704	0.012224002	0.005328411	0.105941353	0.006373198	0.001706485	0.022637041	0.02733858	0.037647141	0.005885631	0.005815978	0.011666783	0.030890855	0.012119524	0.009472731	0.018806157	0.080866476	0.076199763	0.216235982	0.088737201	0.183499338	0.217594205	0.059134917	0.111826983	0.100334332	0.015706624	0.026154489	0.006094588	0.046910915	0.00442293	0.028627151	0.066866337	0.025144529	0.001741311	0.098035801	k__Bacteria;p__Verrucomicrobiota;c__Verrucomicrobiae;o__Verrucomicrobiales;f__Akkermansiaceae;g__Akkermansia;
Lachnospiraceae_NK4A136_group	0.093682524	0.08441875	0.093926308	0.110399108	0.086786933	0.126419168	0.057881173	0.059239395	0.030786376	0.065229505	0.188375009	0.085811799	0.118165355	0.04879153	0.068712126	0.11701609	0.212683708	0.100682594	0.090757122	0.08441875	0.044960646	0.077453507	0.046736783	0.027408233	0.042139723	0.047816396	0.0185972	0.019015115	0.017622066	0.023263913	0.026851013	0.037438183	0.053005503	0.028801282	0.029915721	0.035836177	0.039075016	0.01159713	0.031204291	0.022845998	k__Bacteria;p__Firmicutes;c__Clostridia;o__Lachnospirales;f__Lachnospiraceae;g__Lachnospiraceae_NK4A136_group;
Erysipelatoclostridium	0.000383088	0.000348262	0	0.000487567	0.000243784	0.00027861	0.00027861	0.000174131	0.0035871	0.000870655	0.001393049	0.003029881	0.001462701	0.000801003	0.000835829	0.001427875	0.001393049	0.001323396	0.000975134	0.001323396	0.125896775	0.003238838	0.005607021	0.012746395	0.00156718	0.000905482	0.014940447	0.003029881	0.002437835	0.001079613	0.001358222	0.002263704	0.002194052	0.00184579	0.001462701	0.006825939	0.002368183	0.082050568	0.000626872	0.08912029	k__Bacteria;p__Firmicutes;c__Bacilli;o__Erysipelotrichales;f__Erysipelatoclostridiaceae;g__Erysipelatoclostridium;
Parabacteroides	0.053179634	0.036393397	0.035418263	0.058194609	0.042035244	0.037124748	0.04464721	0.029950547	0.020617121	0.069095215	0.035383437	0.040920805	0.033711778	0.054468204	0.063070279	0.061816535	0.071393745	0.041861113	0.055269207	0.032736644	0.021278819	0.040990458	0.043254162	0.024900745	0.0336073	0.025666922	0.025771401	0.079960995	0.063383715	0.090861601	0.083617747	0.070557916	0.052761719	0.066483249	0.070174828	0.061642404	0.089642683	0.076373894	0.083339138	0.04464721	k__Bacteria;p__Bacteroidota;c__Bacteroidia;o__Bacteroidales;f__Tannerellaceae;g__Parabacteroides;
Alistipes	0.007209027	0.005676673	0.008811033	0.008880685	0.006024936	0.003029881	0.006547329	0.031378422	0.011109563	0.007313506	0.003830884	0.005746326	0.007522463	0.007383158	0.009646862	0.010552344	0.008532423	0.007801073	0.005676673	0.005920457	0.010273734	0.014557359	0.025945532	0.024656962	0.031622205	0.078393815	0.041199415	0.024413178	0.018074807	0.034199345	0.042209375	0.021348471	0.008358292	0.013547398	0.024378352	0.032388382	0.011840914	0.014034966	0.033851083	0.029288849	k__Bacteria;p__Bacteroidota;c__Bacteroidia;o__Bacteroidales;f__Rikenellaceae;g__Alistipes;
Allobaculum	0.000835829	0.000487567	0.000348262	0.000731351	0.000661698	0.000522393	0.016403148	0.001253744	0.066030508	0.016089712	0.000313436	0.000801003	0	0	0	0	0	0	0.000313436	0	0.001776137	0.000208957	0	0	0	0	0	0	0	0	0	0	0	0	0	0.001497527	0.000104479	0	0	0	k__Bacteria;p__Firmicutes;c__Bacilli;o__Erysipelotrichales;f__Erysipelotrichaceae;g__Allobaculum;
Blautia	0.016681758	0.019467855	0.011248868	0.019676813	0.025736574	0.051856237	0.016054886	0.025875879	0.006094588	0.015149404	0.033676952	0.007696594	0.027965452	0.00828864	0.050045274	0.018457895	0.01803998	0.012467786	0.027756495	0.015358362	0.057776694	0.061642404	0.023159434	0.050741798	0.024587309	0.017796197	0.056871213	0.033851083	0.040990458	0.021905691	0.028522672	0.036045135	0.063314063	0.0371944	0.017656892	0.037403357	0.018492721	0.008497597	0.018388243	0.015079752	k__Bacteria;p__Firmicutes;c__Clostridia;o__Lachnospirales;f__Lachnospiraceae;g__Blautia;
Eubacterium_coprostanoligenes_group	0.005885631	0.001671658	0.002925402	0.001149265	0.000731351	0.000940308	0.006059762	0.00184579	0.002124399	0.005746326	0.002472661	0.004701539	0.01629867	0.007417984	0.010238908	0.008602076	0.005850804	0.006303545	0.006094588	0.009228948	0.008671728	0.036219266	0.027094797	0.035696873	0.028069931	0.062443407	0.034930696	0.019084767	0.017656892	0.030542592	0.008323466	0.007174201	0.008114509	0.014870795	0.019154419	0.013756356	0.011039911	0.007975204	0.016821063	0.014835969	k__Bacteria;p__Firmicutes;c__Clostridia;o__Oscillospirales;f__Eubacterium_coprostanoligenes_group;g__Eubacterium_coprostanoligenes_group;
Clostridia_UCG-014	0.006024936	0.00828864	0.005502542	0.004109494	0.00515428	0.009054816	0.018736505	0.005014975	0.055408512	0.006512503	0.004597061	0.021209166	0.014835969	0.01473149	0.008741381	0.006965243	0.015880755	0.018144459	0.021418124	0.006303545	0.01058717	0.01086578	0.005746326	0.002681619	0.004666713	0.006303545	0.001253744	0.0057115	0.002960228	0.00442293	0.013756356	0.010447865	0.017935502	0.017343456	0.002542314	0.023403218	0.023647001	0.00515428	0.001184091	0.002403009	k__Bacteria;p__Firmicutes;c__Clostridia;o__Clostridia_UCG-014;f__Clostridia_UCG-014;g__Clostridia_UCG-014;
Colidextribacter	0.008184161	0.005502542	0.007313506	0.004945323	0.00414432	0.005607021	0.007626942	0.010413039	0.002925402	0.006338372	0.004074667	0.00543289	0.010343387	0.012084697	0.007626942	0.007661768	0.004353277	0.006651807	0.010935432	0.007243853	0.044264122	0.025806227	0.013373267	0.02347287	0.011980219	0.013199136	0.024726614	0.01445288	0.011701609	0.014313575	0.021069861	0.010273734	0.020547468	0.021487776	0.018144459	0.017622066	0.023577349	0.007139375	0.019502682	0.018214112	k__Bacteria;p__Firmicutes;c__Clostridia;o__Oscillospirales;f__Oscillospiraceae;g__Colidextribacter;
Ruminococcaceae	0.014592185	0.029393327	0.011701609	0.019746465	0.020512642	0.017900676	0.021348471	0.013651877	0.010970258	0.01473149	0.0407815	0.014557359	0.013512572	0.020860904	0.015880755	0.010482691	0.018632026	0.020338511	0.023263913	0.033851083	0.008602076	0.011144389	0.026711709	0.003761231	0.027756495	0.002995055	0.003482622	0.009054816	0.00700007	0.004388103	0.006408024	0.007417984	0.014034966	0.021348471	0.01344292	0.01215435	0.017900676	0.005293585	0.007383158	0.001810963	k__Bacteria;p__Firmicutes;c__Clostridia;o__Oscillospirales;f__Ruminococcaceae;g__Ruminococcaceae;
Faecalibaculum	0.006233893	0.002751271	0.002716445	0.008741381	0.001044787	0.00386571	0.000835829	0.001358222	0.001218918	0.000975134	0.003204012	0.006268719	0.039945671	0.011248868	0.00616424	0.027791321	0.003935363	0.006651807	0.001358222	0.005990109	0.002437835	0.00257714	0.002019921	0.001184091	0.000975134	0.00184579	0.000487567	0.001636832	0.000348262	0.000522393	0.005920457	0.001253744	0.000870655	0.000348262	0.000487567	0.00027861	0.000696524	0.001462701	0.000208957	0.000348262	k__Bacteria;p__Firmicutes;c__Bacilli;o__Erysipelotrichales;f__Erysipelotrichaceae;g__Faecalibaculum;
Anaerotruncus	0.001671658	0.000766177	0.000870655	0.001184091	0.000975134	0.001184091	0.001497527	0.001497527	0.001671658	0.002437835	0.002751271	0.001323396	0.00442293	0.002263704	0.003238838	0.004806018	0.004388103	0.003796058	0.003412969	0.005676673	0.037020269	0.011910566	0.0035871	0.002611966	0.002611966	0.000975134	0.002054747	0.002437835	0.002159225	0.00156718	0.00156718	0.002960228	0.00414432	0.002995055	0.002890576	0.004492582	0.002995055	0.002960228	0.001950268	0.003412969	k__Bacteria;p__Firmicutes;c__Clostridia;o__Oscillospirales;f__Ruminococcaceae;g__Anaerotruncus;
Acidothermus	0.007417984	0.010796127	0.002159225	0.004109494	0.008114509	0.010029951	0.028069931	0.035871004	0.009228948	0.017656892	0.003552274	0.014034966	0.007905551	0.003482622	0.003204012	0.00616424	0.008985164	0.009263774	0.011179216	0.035662046	0.016542453	0.013303615	0.00801003	0.010099603	0	0.002333357	0	0	0.005572195	0.001671658	0.002716445	0.013651877	0.014905621	0.013582225	0.023159434	0.017482761	0.015149404	0.008462771	0	0.005920457	k__Bacteria;p__Actinobacteriota;c__Actinobacteria;o__Frankiales;f__Acidothermaceae;g__Acidothermus;
Azospirillum	0.000835829	0.000870655	0.000975134	0.00128857	0.000766177	0.000557219	0.017064846	0.001880616	0.000661698	0.035801351	0.000522393	0.000905482	0.00100996	0.000870655	0.003029881	0.003761231	0.001184091	0.000557219	0.001462701	0.003099533	0.001149265	0.002820924	0.000801003	0.00100996	0.000348262	0.000208957	0.000940308	0.001044787	0.000487567	0.000766177	0.000731351	0.000626872	0.000801003	0.001044787	0.001044787	0.001079613	0.001602006	0.001462701	0.00027861	0.000905482	k__Bacteria;p__Proteobacteria;c__Alphaproteobacteria;o__Azospirillales;f__Azospirillaceae;g__Azospirillum;
Oscillibacter	0.019398203	0.011388173	0.022114648	0.006860765	0.008427945	0.00616424	0.012467786	0.019955422	0.002751271	0.007661768	0.003621927	0.005990109	0.010935432	0.017238978	0.007104548	0.00957721	0.005676673	0.009612036	0.02016438	0.007905551	0.009855819	0.024656962	0.019119593	0.023054956	0.020686773	0.017865849	0.024865919	0.023263913	0.025527617	0.025074876	0.022985303	0.01473149	0.01473149	0.035592394	0.024204221	0.01803998	0.028069931	0.008532423	0.023333566	0.021661907	k__Bacteria;p__Firmicutes;c__Clostridia;o__Oscillospirales;f__Oscillospiraceae;g__Oscillibacter;
Lactobacillus	0.002368183	0.00257714	0.001079613	0.002263704	0.002681619	0.002263704	0.002368183	0.001497527	0.010691649	0.004457756	0.008079682	0.008636902	0.00828864	0.003064707	0.005815978	0.027129623	0.002542314	0.001776137	0.001602006	0.003343317	0.001462701	0.001880616	0.001149265	0.000766177	0.000592046	0.000905482	0.000522393	0.000592046	0	0.000348262	0.001462701	0.000661698	0.00027861	0.000208957	0.000383088	0.000557219	0.002124399	0.000348262	0	0.000522393	k__Bacteria;p__Firmicutes;c__Bacilli;o__Lactobacillales;f__Lactobacillaceae;g__Lactobacillus;
Parasutterella	0.004631887	0.007661768	0.003552274	0.010099603	0.002054747	0.002751271	0.002611966	0.001427875	0.002124399	0.00257714	0.002368183	0.004213972	0.003273664	0.004074667	0.003691579	0.009855819	0.00257714	0.002890576	0.001880616	0.003064707	0.003064707	0.004283625	0.007104548	0.006930417	0.007139375	0.002194052	0.010169255	0.009333426	0.007487637	0.004457756	0.007313506	0.005920457	0.00285575	0.001602006	0.001985094	0.002507488	0.003029881	0.01803998	0.000835829	0.005014975	k__Bacteria;p__Proteobacteria;c__Gammaproteobacteria;o__Burkholderiales;f__Sutterellaceae;g__Parasutterella;
Clostridia_vadinBB60_group	0.000905482	0.002124399	0.001358222	0.004701539	0.003343317	0.003691579	0.004179146	0.006582155	0.000801003	0.005293585	0.003238838	0.011005085	0.001114439	0.00156718	0.001393049	0.006373198	0.003621927	0.002611966	0.00487567	0.008497597	0.002263704	0.004283625	0.003099533	0.001636832	0.003517448	0.001079613	0.000975134	0.004527408	0.003204012	0.001149265	0.008393118	0.012641917	0.016054886	0.004736366	0.004771192	0.003412969	0.017552413	0.001950268	0.001358222	0.003621927	k__Bacteria;p__Firmicutes;c__Clostridia;o__Clostridia_vadinBB60_group;f__Clostridia_vadinBB60_group;g__Clostridia_vadinBB60_group;
Incertae_Sedis	0.002089573	0.00313436	0.001706485	0.002786097	0.006303545	0.00386571	0.004527408	0.002751271	0.001358222	0.00184579	0.008602076	0.002786097	0.00184579	0.002472661	0.002542314	0.00386571	0.016995194	0.002437835	0.004631887	0.003273664	0.002820924	0.00184579	0.001810963	0.001462701	0.001184091	0.002472661	0.001358222	0.002890576	0.001602006	0.001497527	0.002611966	0.00515428	0.005467716	0.002960228	0.00156718	0.002472661	0.002960228	0.002263704	0.001218918	0.000835829	k__Bacteria;p__Firmicutes;c__Clostridia;o__Oscillospirales;f__Ruminococcaceae;g__Incertae_Sedis;
Taibaiella	0	0.000313436	0.000313436	0.000383088	0.000208957	0	0.007905551	0.000417915	0	0.015567319	0	0.000208957	0.000243784	0	0.000905482	0.000731351	0.000313436	0	0.000348262	0.000592046	0.000383088	0.000522393	0.000243784	0.000243784	0.000104479	0.000139305	0.000348262	0.00027861	0	0.000139305	0.000139305	0.000208957	0.00027861	0.000313436	0	0.000348262	0.000522393	0.000452741	0.000174131	0.000348262	k__Bacteria;p__Bacteroidota;c__Bacteroidia;o__Chitinophagales;f__Chitinophagaceae;g__Taibaiella;
Subgroup_2	0.002925402	0.004109494	0.002403009	0.00442293	0.004353277	0.004736366	0.011736435	0.013686703	0.00257714	0.004039841	0.000940308	0.005398064	0.003447796	0.001393049	0.003761231	0.005781152	0.004109494	0.003761231	0.00414432	0.013059831	0.004562234	0.0035871	0.002472661	0.003238838	0	0.001149265	0	0	0.001393049	0.001915442	0.003656753	0.005885631	0.007139375	0.005398064	0.010169255	0.004910497	0.00414432	0.00313436	0	0.001810963	k__Bacteria;p__Acidobacteriota;c__Acidobacteriae;o__Subgroup_2;f__Subgroup_2;g__Subgroup_2;
Eubacterium_xylanophilum_group	0.00515428	0.008706554	0.003378143	0.004457756	0.005049801	0.00442293	0.002890576	0.003900536	0.00128857	0.001706485	0.002263704	0.00229853	0.001149265	0.003761231	0.002019921	0.003308491	0.002786097	0.004701539	0.004806018	0.006233893	0.001218918	0.001253744	0.001323396	0.000975134	0.00128857	0.002159225	0.000626872	0.002751271	0.002681619	0.002333357	0.009194121	0.008706554	0.012990179	0.005537369	0.003621927	0.00644285	0.005990109	0.001323396	0.002716445	0.001218918	k__Bacteria;p__Firmicutes;c__Clostridia;o__Lachnospirales;f__Lachnospiraceae;g__Eubacterium_xylanophilum_group;
Terrimonas	0.000139305	0.000139305	0	0	0.000139305	0.000139305	0.004945323	0.000243784	0	0.011318521	0.000174131	0	0.000139305	0.000174131	0.001079613	0.000766177	0.000383088	0.000208957	0.00027861	0.000452741	0.000174131	0.000417915	0.000139305	0.000174131	0	0	0.000243784	0.00027861	0	0	0	0.000139305	0.000243784	0	0	0	0.000313436	0.000557219	0.000208957	0.000208957	k__Bacteria;p__Bacteroidota;c__Bacteroidia;o__Chitinophagales;f__Chitinophagaceae;g__Terrimonas;
Acetatifactor	0.001114439	0.001985094	0.000592046	0.000731351	0.004039841	0.000835829	0.00184579	0.001776137	0.000174131	0.000835829	0.001079613	0.000417915	0.000940308	0.003761231	0.001253744	0.000557219	0.000626872	0.001114439	0.001427875	0.00229853	0.000661698	0.003169186	0.001671658	0.000626872	0.001427875	0.000905482	0.000452741	0.005537369	0.005990109	0.002124399	0.004039841	0.005084628	0.01086578	0.009542384	0.002925402	0.006408024	0.00414432	0.000766177	0.002786097	0.001671658	k__Bacteria;p__Firmicutes;c__Clostridia;o__Lachnospirales;f__Lachnospiraceae;g__Acetatifactor;
Roseburia	0.007069722	0.001044787	0.007348332	0.008602076	0.002646793	0.002820924	0.003273664	0.004039841	0.00027861	0.004005015	0.003726405	0.001810963	0.001741311	0.010656822	0.003796058	0.001880616	0.001393049	0.003796058	0.00386571	0.001427875	0.001462701	0.006373198	0.001497527	0.003169186	0.001671658	0.001706485	0.003343317	0.003552274	0.003169186	0.002820924	0.006199067	0.003552274	0.008149335	0.005990109	0.003830884	0.004631887	0.003761231	0.00100996	0.003378143	0.000905482	k__Bacteria;p__Firmicutes;c__Clostridia;o__Lachnospirales;f__Lachnospiraceae;g__Roseburia;
GCA-900066575	0.006860765	0.008462771	0.006860765	0.005189106	0.004666713	0.00644285	0.003552274	0.00543289	0.001079613	0.004910497	0.003656753	0.003204012	0.007835899	0.009716515	0.006965243	0.006338372	0.005920457	0.008532423	0.007661768	0.005781152	0.003970189	0.006965243	0.003830884	0.00543289	0.003238838	0.003308491	0.005676673	0.010378213	0.010517518	0.003517448	0.006373198	0.003029881	0.006582155	0.005014975	0.005014975	0.003656753	0.004980149	0.00285575	0.004005015	0.00386571	k__Bacteria;p__Firmicutes;c__Clostridia;o__Lachnospirales;f__Lachnospiraceae;g__GCA-900066575;
Pseudomonas	0.000452741	0.000452741	0.000417915	0.000870655	0.000383088	0.000452741	0.001427875	0.000905482	0.000452741	0.00515428	0.001636832	0.000870655	0.002019921	0.001253744	0.003099533	0.00745281	0.002925402	0.001741311	0.001671658	0.005328411	0.010413039	0.005781152	0.002228878	0.00229853	0.004179146	0.000801003	0.008427945	0.003273664	0.000592046	0.001253744	0.00156718	0.002159225	0.002228878	0.001776137	0.001149265	0.001776137	0.001671658	0.002054747	0.000940308	0.005014975	k__Bacteria;p__Proteobacteria;c__Gammaproteobacteria;o__Pseudomonadales;f__Pseudomonadaceae;g__Pseudomonas;
Achromobacter	0	0.000487567	0.00027861	0.000313436	0	0.000383088	0.005920457	0.000557219	0	0.010413039	0.000383088	0.000348262	0	0.000208957	0.001532354	0.00156718	0	0.000313436	0.000243784	0.000626872	0.000592046	0.000766177	0.000243784	0.000452741	0	0.000139305	0.000452741	0.000313436	0	0.000139305	0.000348262	0.000243784	0.000208957	0.000174131	0.000139305	0.000417915	0.000731351	0.000975134	0	0.000243784	k__Bacteria;p__Proteobacteria;c__Gammaproteobacteria;o__Burkholderiales;f__Alcaligenaceae;g__Achromobacter;
Tuzzerella	0.001393049	0.001636832	0.001880616	0.001427875	0.000975134	0.000522393	0.00156718	0.001253744	0.000835829	0.001323396	0.000522393	0.000557219	0.000626872	0.001741311	0.00128857	0.001915442	0.001044787	0.001741311	0.002054747	0.000905482	0.003204012	0.004597061	0.003621927	0.001114439	0.003447796	0.001741311	0.001149265	0.004527408	0.003970189	0.004562234	0.0092986	0.006477676	0.003726405	0.006338372	0.002925402	0.006616981	0.003273664	0.003900536	0.001427875	0.00515428	k__Bacteria;p__Firmicutes;c__Clostridia;o__Lachnospirales;f__Lachnospiraceae;g__Tuzzerella;
Mycobacterium	0.000452741	0.000487567	0	0.001114439	0.00128857	0.001044787	0.005572195	0.00285575	0.00156718	0.009159295	0.000522393	0.001880616	0.000313436	0.000487567	0.000592046	0.00156718	0.00100996	0.000870655	0.000940308	0.003099533	0.003273664	0.002890576	0.000801003	0.001218918	0.000104479	0.000208957	0	6.97E-05	0	0.000452741	0.00027861	0.001462701	0.002054747	0.001184091	0.00156718	0.002263704	0.002159225	0.000766177	0.000174131	0.000208957	k__Bacteria;p__Actinobacteriota;c__Actinobacteria;o__Corynebacteriales;f__Mycobacteriaceae;g__Mycobacterium;
Lachnoclostridium	0.003238838	0.003517448	0.003482622	0.003621927	0.004283625	0.005363237	0.003343317	0.002995055	0.001950268	0.003412969	0.006094588	0.004318451	0.003970189	0.002333357	0.003099533	0.00442293	0.00644285	0.004005015	0.005398064	0.004701539	0.00442293	0.005014975	0.001950268	0.002194052	0.001218918	0.001950268	0.003064707	0.007209027	0.008602076	0.002089573	0.003656753	0.005815978	0.005607021	0.00487567	0.004109494	0.003064707	0.004806018	0.002507488	0.003761231	0.00515428	k__Bacteria;p__Firmicutes;c__Clostridia;o__Lachnospirales;f__Lachnospiraceae;g__Lachnoclostridium;
Parasegetibacter	0	0	0	0.000174131	6.97E-05	3.48E-05	0.004945323	0	0	0.008323466	0	0.000208957	0	0	0.000661698	0.000557219	0	0	0.000174131	0.000383088	0	0.000348262	0.000104479	0	3.48E-05	0	0.000243784	0.000208957	0	0.000208957	0.000104479	0	0	0.000174131	0	0	0.000417915	0.000208957	0	6.97E-05	k__Bacteria;p__Bacteroidota;c__Bacteroidia;o__Chitinophagales;f__Chitinophagaceae;g__Parasegetibacter;
Coprobacter	0.001985094	0.001671658	0.001427875	0.001218918	0.001323396	0.002333357	0.003935363	0.002333357	0.00156718	0.00257714	0.001044787	0.001532354	0.000766177	0.001671658	0.001985094	0.001671658	0.001114439	0.00128857	0.00229853	0.000731351	0.001602006	0.002054747	0.003273664	0.000835829	0.003169186	0.002124399	0.001810963	0.005781152	0.008149335	0.001880616	0.002786097	0.004248798	0.002507488	0.005189106	0.002507488	0.004980149	0.003691579	0.003482622	0.002437835	0.002960228	k__Bacteria;p__Bacteroidota;c__Bacteroidia;o__Bacteroidales;f__Barnesiellaceae;g__Coprobacter;
Marvinbryantia	0.003204012	0.00257714	0.001671658	0.002159225	0.003204012	0.002228878	0.000835829	0.001358222	0.000174131	0.000905482	0	0.000487567	0.000383088	0.000313436	0	0.000766177	0.000208957	0.00027861	0.000104479	0.000487567	0.000139305	3.48E-05	0	0.000243784	0	0.000417915	0.000174131	0.006895591	0.007522463	0.000801003	0.003204012	0.000766177	0.003726405	0.000661698	0.006268719	0.000522393	0.000417915	0.000348262	0.008079682	0.000383088	k__Bacteria;p__Firmicutes;c__Clostridia;o__Lachnospirales;f__Lachnospiraceae;g__Marvinbryantia;
Serratia	0	0	0	0	0	0	0	0	0	0	0.001393049	0	0	0	0	0	0	0	0	0	0	0	0	0	0.002786097	0.005258759	0.007487637	0.000139305	0	6.97E-05	0.000208957	0	0	0	0	0	0	0	0	0.00801003	k__Bacteria;p__Proteobacteria;c__Gammaproteobacteria;o__Enterobacterales;f__Yersiniaceae;g__Serratia;
Dyella	0.000139305	0	0.000975134	0.001358222	0.000626872	0.000243784	0.001532354	0.001427875	0.003621927	0.007557289	6.97E-05	0.001462701	0	0	0.001462701	0.002333357	0.000766177	0.00027861	0.000522393	0.001706485	0.00644285	0.00515428	0.000522393	0.000870655	0	0	0	0	0	0.000661698	0.001114439	0.000905482	0.000661698	0.000452741	0.000696524	0.00672146	0.006199067	0.000766177	0	0.000243784	k__Bacteria;p__Proteobacteria;c__Gammaproteobacteria;o__Xanthomonadales;f__Rhodanobacteraceae;g__Dyella;
Turicibacter	0.003621927	0.006512503	0.001044787	0.001497527	0.002263704	0.002716445	0.001427875	0.001218918	0.003238838	0.00156718	0.003169186	0.002019921	0.005641847	0.001810963	0.00313436	0.004562234	0.001218918	0.007069722	0.001462701	0.00487567	0.003064707	0.002194052	0.001776137	0.001602006	0.001532354	0.000870655	0.001253744	0.003343317	0.003238838	0.000383088	0.000522393	0.000452741	0.000870655	0.000348262	0.000452741	0.000487567	0.000417915	0.000731351	0	0.000626872	k__Bacteria;p__Firmicutes;c__Bacilli;o__Erysipelotrichales;f__Erysipelotrichaceae;g__Turicibacter;
Anaeroplasma	0.000975134	0.001184091	0	0.00100996	0.000452741	0.000417915	0.001149265	0.000592046	0.000313436	0.001602006	0	0.000452741	0	0.00027861	0.000243784	0.000835829	0.000975134	0.000696524	0.002403009	0.002507488	0.000731351	0.00027861	0.000870655	0.00027861	0.000626872	0.000243784	0	0.00027861	0.00027861	0.000139305	0.005641847	0.001776137	0.006930417	0.001218918	0.000557219	0.001706485	0.000487567	0.000417915	0.000243784	0.000243784	k__Bacteria;p__Firmicutes;c__Bacilli;o__Acholeplasmatales;f__Acholeplasmataceae;g__Anaeroplasma;
Intestinimonas	0.00229853	0.001079613	0.001671658	0.001915442	0.001950268	0.001810963	0.001810963	0.001149265	0.000696524	0.001253744	0.00100996	0.00128857	0.003273664	0.00128857	0.001706485	0.002646793	0.001671658	0.001741311	0.002960228	0.001950268	0.002437835	0.00616424	0.00156718	0.002403009	0.000104479	0.00229853	0.002263704	0.001497527	0.00184579	0.001393049	0.002124399	0.002681619	0.002925402	0.004840844	0.002124399	0.002716445	0.003482622	0.001079613	0.001810963	0.00257714	k__Bacteria;p__Firmicutes;c__Clostridia;o__Oscillospirales;f__Oscillospiraceae;g__Intestinimonas;
Lachnospiraceae_FCS020_group	0.002542314	0.001358222	0.001671658	0.002472661	0.00229853	0.00313436	0.00128857	0.001915442	0.000348262	0.001741311	0.00184579	0.001741311	0.001880616	0.003308491	0.003412969	0.006059762	0.003343317	0.003900536	0.002890576	0.004283625	0.002716445	0.005990109	0.002611966	0.002995055	0.002437835	0.002368183	0.002368183	0.001810963	0.001671658	0.001810963	0.001532354	0.004597061	0.002089573	0.002995055	0.002159225	0.002890576	0.003552274	0.00027861	0.001776137	0.00100996	k__Bacteria;p__Firmicutes;c__Clostridia;o__Lachnospirales;f__Lachnospiraceae;g__Lachnospiraceae_FCS020_group;
RF39	0.002646793	0.000940308	0.000766177	0.000626872	0.000452741	0.001985094	0.001114439	0.000592046	0.005641847	0.002019921	0.000452741	0.001602006	0.000313436	0.001497527	0.000696524	0.000208957	0.000487567	0.002472661	0.00100996	0.000766177	0.000835829	0.001462701	0.000696524	0	0.001184091	0.000383088	0.000417915	0.000975134	0.000174131	0.000208957	0.00313436	0.000174131	0.003796058	0.000835829	0.000139305	0.001950268	0.000801003	0.000313436	0.000139305	0.000139305	k__Bacteria;p__Firmicutes;c__Bacilli;o__RF39;f__RF39;g__RF39;
Clostridium_sensu_stricto_1	0.00285575	0.005537369	0.001706485	0.00285575	0.002751271	0.00414432	0.002925402	0.00156718	0.002890576	0.002019921	0.000975134	0.001636832	0.002368183	0.001427875	0.00156718	0.002263704	0.000870655	0.004039841	0.001323396	0.004074667	0.004283625	0.00313436	0.001149265	0.000940308	0.00100996	0.001218918	0.000592046	0.002333357	0.003238838	0.000452741	0.000557219	0.000557219	0.001462701	0.000348262	0.000417915	0.000487567	0.000661698	0.000731351	0.000208957	0.000348262	k__Bacteria;p__Firmicutes;c__Clostridia;o__Clostridiales;f__Clostridiaceae;g__Clostridium_sensu_stricto_1;
Candidatus_Saccharimonas	0.00156718	0.000766177	0.000870655	0.000452741	0.00100996	0.000452741	0.000313436	0	0.003099533	0.00100996	0.001776137	0.003830884	0.005328411	0.001950268	0.001810963	0.001253744	0.000592046	0.00156718	0.000348262	0.000905482	0.000592046	0.00285575	0.000592046	0.000208957	0.000592046	0.002681619	0	0.000731351	0.000522393	0.000417915	0.001915442	0.000731351	0.001462701	0.000592046	0.000348262	0.000766177	0.001985094	0.000208957	0.000348262	0.000139305	k__Bacteria;p__Patescibacteria;c__Saccharimonadia;o__Saccharimonadales;f__Saccharimonadaceae;g__Candidatus_Saccharimonas;
Lachnospiraceae_UCG-006	0.001079613	0.001671658	0.000801003	0.001184091	0.005119454	0.002751271	0.000870655	0.000975134	0.000801003	0.000592046	0.002716445	0.000592046	0.000696524	0.000348262	0.000383088	0.000696524	0.000661698	0.000661698	0.000870655	0.00100996	0.000766177	0.000139305	0	0.000417915	0.000383088	0.000870655	0.000243784	0.000522393	0.000243784	0.000905482	0.000870655	0.000417915	0.000696524	0.000940308	0.001462701	0	0.000522393	0.000243784	0.00128857	0.000208957	k__Bacteria;p__Firmicutes;c__Clostridia;o__Lachnospirales;f__Lachnospiraceae;g__Lachnospiraceae_UCG-006;
Enterococcus	0	0	0	0	0	0	0	0	0	0	0.000174131	0	0	0	0	0	0	0	0	0	0	0	0	0	0.00027861	0	0.003169186	0	0.005049801	0	0	0	0	0	0	0	0	0	0	0.003169186	k__Bacteria;p__Firmicutes;c__Bacilli;o__Lactobacillales;f__Enterococcaceae;g__Enterococcus;
UCG-005	0.001253744	0.000592046	0.001044787	0.000801003	0.000870655	0.001184091	0.001393049	0.00156718	0.000383088	0.000975134	0.000731351	0.001149265	0.000766177	0.001114439	0.000905482	0.001184091	0.000766177	0.001184091	0.001462701	0.00100996	0.001114439	0.002019921	0.002089573	0.003691579	0.002159225	0.001393049	0.003970189	0.00386571	0.004980149	0.002124399	0.002124399	0.003935363	0.001776137	0.003726405	0.003099533	0.002786097	0.002019921	0.000766177	0.002681619	0.002333357	k__Bacteria;p__Firmicutes;c__Clostridia;o__Oscillospirales;f__Oscillospiraceae;g__UCG-005;
Methylobacterium-Methylorubrum	0	0	0	0	0.00184579	0	0	0	0	0	0	0	0	0	0	0	0.002507488	0.000174131	0	0	0	0	0	0.000208957	0	0	0	0	0	0	0	0.004562234	0.000243784	0	0	0	0	0	0	0	k__Bacteria;p__Proteobacteria;c__Alphaproteobacteria;o__Rhizobiales;f__Beijerinckiaceae;g__Methylobacterium-Methylorubrum;
Lachnospiraceae_UCG-001	0	0	0.00027861	0.000313436	0.000139305	0.000104479	0.000313436	0.000452741	0.000104479	0.000208957	0.000139305	0	0.000522393	0.000243784	0.000104479	0.000348262	0.000452741	0	0	0.00027861	0.003064707	0.003378143	0.000557219	0.000383088	0.000348262	0.001776137	0.000243784	0.000174131	0.00027861	0.000661698	0.000174131	0.00229853	0.000975134	0.001950268	0.000731351	0.004109494	0.000452741	0.000313436	0.000592046	0.000801003	k__Bacteria;p__Firmicutes;c__Clostridia;o__Lachnospirales;f__Lachnospiraceae;g__Lachnospiraceae_UCG-001;
Burkholderia-Caballeronia-Paraburkholderia	0	0.000348262	0.000870655	0.00184579	0.000940308	0.000661698	0.002507488	0.003378143	0.001114439	0.001184091	0	0.000870655	0.000139305	0.000139305	0.000801003	0.002124399	0.00128857	0.000174131	0.000905482	0.003830884	0.001985094	0.000835829	0.000522393	0.000661698	0	0	0	0	0.000208957	0.000557219	0.001218918	0.001636832	0.001218918	0.001532354	0.002368183	0.001532354	0.001462701	0.000487567	0	0.000243784	k__Bacteria;p__Proteobacteria;c__Gammaproteobacteria;o__Burkholderiales;f__Burkholderiaceae;g__Burkholderia-Caballeronia-Paraburkholderia;
ASF356	0	0.000487567	0.000139305	0.000174131	0.000417915	0.000208957	0.000417915	0.00027861	0.000243784	0.000348262	0.000348262	0.000313436	0	6.97E-05	0	0.000452741	0.000731351	0.00027861	0.000696524	0.000696524	0.000696524	0.000626872	0.000104479	0	0	0.000243784	0.000313436	0.000383088	0	0.000243784	0.003621927	0.003308491	0.002159225	0.000905482	0.000417915	0.00156718	0.000348262	0.000417915	0.000243784	0.00313436	k__Bacteria;p__Firmicutes;c__Clostridia;o__Lachnospirales;f__Lachnospiraceae;g__ASF356;
Escherichia-Shigella	0	0.000139305	0	0.000104479	0.000139305	0	0.000313436	0.003204012	0.000139305	0.000452741	0.000348262	0.000452741	0.000139305	0	0.000174131	0.000208957	0.000104479	0	0.000139305	0.000417915	0.001044787	0.000348262	0.000139305	0.000592046	0.000243784	0.000208957	0.000696524	0	0	0.000104479	0	0.000243784	0	0	0	0.000208957	0.000139305	0.000661698	0	0.000243784	k__Bacteria;p__Proteobacteria;c__Gammaproteobacteria;o__Enterobacterales;f__Enterobacteriaceae;g__Escherichia-Shigella;
Cavicella	0	0	0.001044787	0.001915442	0	0	0	0	0	0	0	0	0	0	0.001497527	0.003204012	6.97E-05	0.000313436	0	0	0	0	0	0	0	0	0	0	0	0.000696524	0.001636832	0.000243784	0.000243784	0	0.000139305	0	0	0	0	0	k__Bacteria;p__Proteobacteria;c__Gammaproteobacteria;o__Pseudomonadales;f__Moraxellaceae;g__Cavicella;
Acidibacter	0.000487567	0.000696524	0.000208957	0.000208957	0.000557219	0.000905482	0.002542314	0.002403009	0	0.000487567	0.000208957	0.00100996	0.000417915	0	0	0.000557219	0.000174131	0.000626872	0.001218918	0.003169186	0.00027861	0.000139305	0.000522393	0.000870655	0	0	0	0	0	0.000208957	0.000348262	0.000487567	0.000766177	0.001358222	0.00229853	0.000522393	0	0.000383088	0	0	k__Bacteria;p__Proteobacteria;c__Gammaproteobacteria;o__Gammaproteobacteria_Incertae_Sedis;f__Unknown_Family;g__Acidibacter;
Acinetobacter	0	0	0	0	0	0	0	0	0	0.000522393	0.000557219	0	0	0.000557219	6.97E-05	0.000104479	0	3.48E-05	0	0	0	6.97E-05	0	0	0.001218918	0	0.002925402	0.002368183	0	0.001184091	0.001253744	0	0	0	0	0	0	0	0	0.00285575	k__Bacteria;p__Proteobacteria;c__Gammaproteobacteria;o__Pseudomonadales;f__Moraxellaceae;g__Acinetobacter;
Runella	0	0	0	0	0	0	0.001915442	6.97E-05	0	0.002890576	0	0	0	0	0.000313436	0.00027861	0	0	0	0	0	0.000139305	0	0	0	0	0.000104479	0.000104479	0	0	0.000104479	0	0	0.000104479	0	0	0	0	0	0	k__Bacteria;p__Bacteroidota;c__Bacteroidia;o__Cytophagales;f__Spirosomaceae;g__Runella;
Methylovirgula	0	0	0.001079613	0.001253744	0.001323396	0.002368183	0.000592046	0	0.000348262	0	0	0	0	0	0.001706485	0.002786097	0.000975134	0.001218918	0	0.000835829	0.001114439	0	0	0.000417915	0	0	0	0	0	0.000870655	0.001323396	0.002124399	0.00257714	0	0	0.000801003	0.000348262	0.001114439	0	0.000104479	k__Bacteria;p__Proteobacteria;c__Alphaproteobacteria;o__Rhizobiales;f__Beijerinckiaceae;g__Methylovirgula;
Eubacterium_ventriosum_group	0.001602006	0.001776137	0.000870655	0.000557219	0.002228878	0.002054747	0.001323396	0.000835829	0.000975134	0.000975134	0.000139305	0.00128857	0.000801003	0.001602006	0.001985094	0.001950268	0.001497527	0.001602006	0.002751271	0.001636832	0.00027861	0.000487567	0.000417915	0.000348262	0.000313436	0.000243784	6.97E-05	0.000801003	0.000522393	0.000383088	0.001776137	0.000522393	0.000661698	0.001184091	0.001114439	0.000557219	0.001044787	0.000452741	0.000835829	0.000487567	k__Bacteria;p__Firmicutes;c__Clostridia;o__Lachnospirales;f__Lachnospiraceae;g__Eubacterium_ventriosum_group;
Pseudarthrobacter	0	0	0	0	0	0	0	0	0	0	0	0	0	0	0	0	0	0	0	0	0	0	0	0.002611966	0	0	0	0	0	0	0	0	0	0	0.000104479	0	0	0	0	0	k__Bacteria;p__Actinobacteriota;c__Actinobacteria;o__Micrococcales;f__Micrococcaceae;g__Pseudarthrobacter;
Butyricicoccus	0.00027861	0.000417915	0	0	0	0.000139305	0.000417915	0.000383088	0	6.97E-05	0.000940308	0.000731351	0.00257714	0.001915442	0.000348262	0.000383088	0.000104479	0.000208957	0.000592046	0.000557219	0.000522393	0.00027861	6.97E-05	0.000313436	0.000452741	0.000243784	0.000313436	0.000905482	0.000174131	0.000174131	0.000243784	0	0.000139305	0.000348262	0	0.000870655	0	0	0.000104479	0.000557219	k__Bacteria;p__Firmicutes;c__Clostridia;o__Oscillospirales;f__Butyricicoccaceae;g__Butyricicoccus;
Candidatus_Solibacter	0.000870655	0.002124399	0.000487567	0.000313436	0.000975134	0.001393049	0.001776137	0.002437835	0.000557219	0.001323396	0.000174131	0.001149265	0.001393049	0.000940308	0.000766177	0.001218918	0.001462701	0.001253744	0.000731351	0.002403009	0.001079613	0.000731351	0.000696524	0.000801003	0	0.000417915	0	0	0.001044787	0.000417915	0.000557219	0.002507488	0.002403009	0.001044787	0.001950268	0.000905482	0.001114439	0.000487567	0	0.000522393	k__Bacteria;p__Acidobacteriota;c__Acidobacteriae;o__Solibacterales;f__Solibacteraceae;g__Candidatus_Solibacter;
Stenotrophomonas	0	0	0	0	0	0	0	0	0	0	0.000557219	0	0	0.000801003	0	0	0	0	0	0	0	0	0	0	0.001636832	0	0.000835829	0.002368183	0.000104479	0	0	0	0	0	0	0	0	0	0	0.000696524	k__Bacteria;p__Proteobacteria;c__Gammaproteobacteria;o__Xanthomonadales;f__Xanthomonadaceae;g__Stenotrophomonas;
Lachnospiraceae_NK4B4_group	0	0	0	0	0	0	0	0	0	0.00027861	0	0	0	0	0.000104479	0	0	0	0	0	0	0.002333357	0	0	0	0	0	0	0	0	0	0	0	0	0	0	0	0	0	0	k__Bacteria;p__Firmicutes;c__Clostridia;o__Lachnospirales;f__Lachnospiraceae;g__Lachnospiraceae_NK4B4_group;
Sphingomonas	0	0	0	0	0	0	0.000557219	0	0	0.000696524	0	0	0.000139305	0.000522393	0	0.00027861	0	0	0	0	0	0.000139305	0	0.000975134	0	0	0	0.00229853	0.00027861	0	0	0	0	0	0.000243784	0	0	0	0	0	k__Bacteria;p__Proteobacteria;c__Alphaproteobacteria;o__Sphingomonadales;f__Sphingomonadaceae;g__Sphingomonas;
UCG-010	0.000835829	0.000696524	0.000417915	0.000417915	0.000696524	0.000592046	0.000208957	0.000696524	0.000731351	0.000661698	0.000174131	0.000592046	0.000905482	0.001393049	0.001079613	0.002228878	0.000975134	0.000522393	0.000835829	0.001079613	0.000522393	0.000940308	0.000592046	0.000696524	0.000452741	0.00027861	0.000592046	0.000905482	0.00027861	0.000487567	0.002124399	0.001950268	0.000905482	0.000487567	0.000905482	0.00128857	0.000417915	0.000592046	0.000661698	0.000487567	k__Bacteria;p__Firmicutes;c__Clostridia;o__Oscillospirales;f__UCG-010;g__UCG-010;
Roseiarcus	0.000313436	0.000801003	0.000522393	0.000522393	0.000557219	0.000905482	0.001915442	0.002228878	0.000766177	0.000731351	0.00027861	0.001358222	0.000557219	0.000487567	0.000452741	0.000626872	0.000592046	0.000522393	0.000696524	0.001985094	0.001114439	0.000870655	0.000348262	0.000592046	0	0	0	0	0.00027861	0.000383088	0.000174131	0.000940308	0.001114439	0.001253744	0.001149265	0.001218918	0.001184091	0.000522393	0	0.000661698	k__Bacteria;p__Proteobacteria;c__Alphaproteobacteria;o__Rhizobiales;f__Beijerinckiaceae;g__Roseiarcus;
Allorhizobium-Neorhizobium-Pararhizobium-Rhizobium	0	0	0	0	0	0	0	0	0	0.000139305	0.000313436	0	0	0.000487567	0	0	0	0	0	0	0	0	0	0	0.000626872	0	0.000208957	0.002159225	0	0	0.000139305	0	0	0	0	0	0	0	0	0	k__Bacteria;p__Proteobacteria;c__Alphaproteobacteria;o__Rhizobiales;f__Rhizobiaceae;g__Allorhizobium-Neorhizobium-Pararhizobium-Rhizobium;
Bryobacter	0.000870655	0.001532354	0	0.000731351	0.000696524	0.000870655	0.001602006	0.001636832	0.000139305	0.00100996	0.000104479	0.000661698	0.000975134	0.000487567	0.000557219	0.000487567	0.000731351	0.000940308	0.00100996	0.002054747	0.000592046	0.000243784	0.000835829	0.000696524	0	0.00027861	0	0	0.000626872	0.000348262	0.000383088	0.001462701	0.002124399	0.000940308	0.001358222	0.000592046	0.000592046	0.000731351	0	0.000452741	k__Bacteria;p__Acidobacteriota;c__Acidobacteriae;o__Bryobacterales;f__Bryobacteraceae;g__Bryobacter;
IMCC26256	0	0	0.000139305	0.000313436	0.000208957	0.000766177	0	0.001985094	0.000139305	0.000592046	0.000139305	0.000592046	0.000487567	0.000208957	0	0.000313436	0.000417915	0.000557219	0.000174131	0.001602006	0.000104479	0.000835829	0.000348262	0.000975134	0	0	0	0	0.000348262	0.000174131	0.000104479	0.000243784	0.000626872	0.000417915	0.001358222	0.001149265	0.000139305	0.000243784	0	0.000174131	k__Bacteria;p__Actinobacteriota;c__Acidimicrobiia;o__IMCC26256;f__IMCC26256;g__IMCC26256;
Sphingobacterium	0	0	0	0	0	0	0.00156718	0	0	0.001950268	0	0	0	0	0	0	0	0	0	0.000174131	0	0.000243784	6.97E-05	0	0	0	0	3.48E-05	0	0	0	0	0	0	0	0	0	0	0.000104479	0	k__Bacteria;p__Bacteroidota;c__Bacteroidia;o__Sphingobacteriales;f__Sphingobacteriaceae;g__Sphingobacterium;
Subgroup_13	0	0	0	0.001149265	0.000835829	0.00128857	0.001044787	0.001253744	0.000487567	0.000835829	0.000104479	0.000383088	0.000348262	0	0.001427875	0.001915442	0.000626872	0.000905482	0.000522393	0.001427875	0.000975134	0.000905482	0.000104479	0.000383088	0	3.48E-05	0	0	0	0.000208957	0.000731351	0.001358222	0.000835829	0.000174131	0.000592046	0.000870655	0.000801003	0.000243784	0	0	k__Bacteria;p__Acidobacteriota;c__Acidobacteriae;o__Subgroup_13;f__Subgroup_13;g__Subgroup_13;
Flavonifractor	0	0	0	0	0	0	0	0	0	0	0	0	0	0	0	0	0.00027861	0	0	0	0.000522393	0.000139305	0	0	0	0	0	0	0	0	0.000139305	0.001776137	0	0	0	0.000139305	0	0.000452741	0	0.000592046	k__Bacteria;p__Firmicutes;c__Clostridia;o__Oscillospirales;f__Oscillospiraceae;g__Flavonifractor;
Eubacterium_brachy_group	0.000452741	0.000626872	0.000801003	0.000452741	0.000452741	0.000731351	0.000313436	0.001497527	0.00027861	0.000522393	0.000661698	0.000208957	0.000626872	0.000661698	0.000870655	0.000592046	0.000417915	0.000661698	0.000487567	0.000870655	0.001776137	0.000696524	0.000626872	0.000626872	0.000626872	0.000383088	0.000348262	0.000661698	0.001079613	0.000696524	0.00100996	0.001184091	0.00100996	0.000696524	0.001427875	0.001602006	0.000870655	0.000870655	0.001497527	0.00100996	k__Bacteria;p__Firmicutes;c__Clostridia;o__Peptostreptococcales-Tissierellales;f__Anaerovoracaceae;g__Eubacterium_brachy_group;
Bacillus	0	0	0	0	0	0	0.000383088	0	0	0	0.000452741	0.000208957	0	0	0	0	6.97E-05	0	0	0.000348262	0	0	0	0.001636832	0.001741311	0	0	0	0	0	0	0	0	0	0	0	0.000104479	0	0	0	k__Bacteria;p__Firmicutes;c__Bacilli;o__Bacillales;f__Bacillaceae;g__Bacillus;
Group_1.1c	0	0	0	0.000348262	0.000383088	0.000348262	0.000870655	0.001497527	0.000208957	0.000313436	3.48E-05	0.000243784	0	0	0.000383088	0.00027861	0.000208957	0	0.000139305	0.001044787	0.00027861	6.97E-05	0	0	0	0	0	0	0.000174131	0.000348262	0.000313436	0.000975134	0.000870655	0	0.001706485	0.000940308	0.000522393	0	0	0.000208957	k__Archaea;p__Crenarchaeota;c__Nitrososphaeria;o__Group_1.1c;f__Group_1.1c;g__Group_1.1c;
Occallatibacter	0	0	0	0.000487567	0.000731351	0	0	0.000696524	0	0.000766177	0	0	0	0	0	0	0.000487567	0.000696524	0.000522393	0.00128857	0	0.000243784	0	0	0	0	0	0	0	0	0.000243784	0.001706485	0.001218918	0	0	0.00027861	0	0	0	0	k__Bacteria;p__Acidobacteriota;c__Acidobacteriae;o__Acidobacteriales;f__Acidobacteriaceae_(Subgroup_1);g__Occallatibacter;
A2	0.000522393	0.000626872	0.000208957	0.000174131	0.000487567	0.000348262	0	0.001671658	0.000174131	0.000243784	0.00027861	0.000487567	0.000766177	0.000139305	3.48E-05	0.000801003	0.001706485	0.000243784	0.000592046	0.000940308	0.000174131	0.000452741	0	0.000139305	0.000208957	0	0	0.000174131	0.000487567	0	0.000348262	0.000592046	0.000731351	0.000383088	0.000139305	0.000243784	0.000835829	0	0.00027861	0.000104479	k__Bacteria;p__Firmicutes;c__Clostridia;o__Lachnospirales;f__Lachnospiraceae;g__A2;
Paraprevotella	0.00027861	0.000243784	0	0.000557219	0.000313436	0.000487567	0.000661698	0.000417915	0.000417915	0.00027861	0.000348262	0.001636832	0.00027861	0.000731351	0.000522393	0.000592046	0.000835829	0.001079613	0.001044787	0.000417915	0.000313436	0.000348262	0.000626872	0.000592046	0.000208957	0.000766177	0.000383088	0.00100996	0.000905482	0.000487567	0.000383088	0.000313436	0.000592046	0.000766177	0.000522393	0.000243784	0.000557219	0.000626872	0.000348262	0.000557219	k__Bacteria;p__Bacteroidota;c__Bacteroidia;o__Bacteroidales;f__Prevotellaceae;g__Paraprevotella;
Cupriavidus	0	0	0	6.97E-05	0.000104479	0	0	0	0	0.000313436	0	0	0	0	0	0	0.000139305	0	0	6.97E-05	0.000452741	3.48E-05	0	0.000243784	0	6.97E-05	0	0.000383088	0.000174131	0.000208957	0	0.000139305	0	0	0.00128857	0	0	0	0	0	k__Bacteria;p__Proteobacteria;c__Gammaproteobacteria;o__Burkholderiales;f__Burkholderiaceae;g__Cupriavidus;
Vibrio	0	0	0	0	0	0	0	0	0	0.001218918	0	0	0	6.97E-05	0	0	0	0	0	0	0	0	0	0	0	0.000174131	0.000139305	0.000801003	0	0.000348262	3.48E-05	0	0	0	0	0	0	0	0	0.000313436	k__Bacteria;p__Proteobacteria;c__Gammaproteobacteria;o__Vibrionales;f__Vibrionaceae;g__Vibrio;
Paenibacillus	0	0	0	0	0	0	0	0	0	0	0.000174131	0.001218918	0	0	0	0	0	0	0	0.000452741	0	0.000104479	0.000208957	0.000696524	0	0	0	0	0	0	0	0.000139305	0	0	0	0	0	0.000348262	0	0	k__Bacteria;p__Firmicutes;c__Bacilli;o__Paenibacillales;f__Paenibacillaceae;g__Paenibacillus;
Ruminococcus	0.000522393	0.000313436	0.000452741	0.00027861	0.000592046	0.000313436	0.000383088	0.000313436	0.000626872	0.000696524	0.000383088	0	0.000452741	0.000661698	0.000208957	0.000383088	0.00027861	0.000870655	0.000208957	0.000243784	0.000487567	0.000661698	0.000801003	0.000243784	0.000940308	0.000487567	0.000139305	0.000696524	0.000696524	0.000766177	0.000208957	0.000417915	0.000731351	0.001149265	0.000417915	0.001218918	0.000383088	0.000487567	0.000452741	0	k__Bacteria;p__Firmicutes;c__Clostridia;o__Oscillospirales;f__Ruminococcaceae;g__Ruminococcus;
Mitochondria	0	0	0	0	0	0	0.000313436	0	6.97E-05	0.00027861	0.000104479	0	0	0	0	0	6.97E-05	0	0	0	0.001149265	0	0	0	0	0	0	0	0	0	0	0	0	0	0	0	0	0	3.48E-05	0	k__Bacteria;p__Proteobacteria;c__Alphaproteobacteria;o__Rickettsiales;f__Mitochondria;g__Mitochondria;
Enterobacter	0	0	0	0	0	0	0	0	0	0	0	0	0	0	0	0	0	0	0	0	0	0	0	0	0	0	0	0	0	0	0.001114439	0	0	0	0	0	0	0	0	0	k__Bacteria;p__Proteobacteria;c__Gammaproteobacteria;o__Enterobacterales;f__Enterobacteriaceae;g__Enterobacter;
WPS-2	0.000208957	0.000243784	0	0	0.000139305	0.000104479	0.000522393	0.001114439	0.000208957	0.000208957	6.97E-05	0.00027861	0.000208957	0.000139305	0	0	0	0.000208957	0.000104479	0.001044787	0.000383088	0.000139305	0	0.000208957	0	0	0	0	0	0	0	0.000313436	0.000208957	0.000313436	0.000313436	0.000417915	0.000522393	0.00027861	0	0	k__Bacteria;p__WPS-2;c__WPS-2;o__WPS-2;f__WPS-2;g__WPS-2;
Eubacterium_nodatum_group	0	0.000208957	0.000208957	0	0.000208957	0.000452741	0.00027861	0.000243784	0.000313436	0.000174131	0.000139305	0	0.000696524	0.00027861	0.000348262	0.000522393	0.000452741	0.000104479	0.000522393	0.000417915	0.000452741	0.000975134	0.000452741	0.000452741	0.000452741	0.000522393	0.000696524	0.000522393	0.000348262	0.000313436	0.001044787	0.001044787	0.000417915	0	0.00027861	0.000870655	0.000522393	0.000870655	0.000174131	0.000452741	k__Bacteria;p__Firmicutes;c__Clostridia;o__Peptostreptococcales-Tissierellales;f__Anaerovoracaceae;g__Eubacterium_nodatum_group;
Enterorhabdus	0.00027861	0	0	0.000487567	0.000208957	0.000522393	0.000174131	0.000139305	0.000417915	0.000243784	0.000417915	0.000313436	0.000801003	0.000208957	0.000348262	0.00100996	0.00027861	0.00027861	0.000174131	0.000557219	0.00100996	0.000557219	0.00027861	0.000208957	0.000243784	0	0.00027861	6.97E-05	0	6.97E-05	0.000313436	0.000174131	0.000174131	0	0	0.000243784	0	0	0	6.97E-05	k__Bacteria;p__Actinobacteriota;c__Coriobacteriia;o__Coriobacteriales;f__Eggerthellaceae;g__Enterorhabdus;
Brevundimonas	0	0	0	0	0	0	0	0	0	0	0	0	0	0.000208957	0	0	0	0	0	0	0	0	0	0	0.000104479	0	0	0.00100996	0	0	0	0	0	0	0	0	0	0	0	3.48E-05	k__Bacteria;p__Proteobacteria;c__Alphaproteobacteria;o__Caulobacterales;f__Caulobacteraceae;g__Brevundimonas;
Faecalibacterium	0	0	0	0	0	0	0.000870655	0.000174131	0	0.000940308	0	0	0	0	0.000208957	0.000243784	0	0	0.000104479	0.000139305	0.000243784	0.000174131	0	0	0	0	0	0.000139305	0	0	0	0	0	0.000313436	6.97E-05	0.000208957	0.000104479	0	0	6.97E-05	k__Bacteria;p__Firmicutes;c__Clostridia;o__Oscillospirales;f__Ruminococcaceae;g__Faecalibacterium;
Terracidiphilus	0	0	0	0	0	0	0	0	0	0	0	0	0.000940308	0	0	0	0	0	0	0	0	0	0	0	0	0	0	0	0	0	0	0	0	0	0	0	0	0	0	0	k__Bacteria;p__Acidobacteriota;c__Acidobacteriae;o__Acidobacteriales;f__Acidobacteriaceae_(Subgroup_1);g__Terracidiphilus;
Acetobacter	0	0	0	0	0	0	0.000313436	0	0	0.000905482	0	0	0	0	0	0.000104479	0	0	0	0.000208957	6.97E-05	0	0	0	0	0	0	6.97E-05	0	0	0	0	0	0	0	0	0	0	0	0	k__Bacteria;p__Proteobacteria;c__Alphaproteobacteria;o__Acetobacterales;f__Acetobacteraceae;g__Acetobacter;
Chryseobacterium	0	0	0	0	0	0	0	0	0	0	0	0	0	0.000104479	0	0	0	0	0	0	0	0	0	0.000487567	0	0	0	0.000870655	0	0	0	0	0	0	0.000208957	0	0	0	0	0	k__Bacteria;p__Bacteroidota;c__Bacteroidia;o__Flavobacteriales;f__Weeksellaceae;g__Chryseobacterium;
Conexibacter	0	0.00027861	0	0	0.000174131	0.000139305	0.000661698	0.000870655	0	0.000243784	0	0	0	0	0	0.000383088	0	0	0	0.000348262	0.000208957	0.000383088	0.000208957	0.00027861	0	0	0	0	0	0	0	0	0.000522393	0.000417915	0	0.000731351	0.000835829	0.000208957	0	0	k__Bacteria;p__Actinobacteriota;c__Thermoleophilia;o__Solirubrobacterales;f__Solirubrobacteraceae;g__Conexibacter;
Methylocella	0	0	0	0	0.000348262	0	0	0	0	0	0	0	0	0	0	0.000313436	0.000139305	0	0	0	0	0	0	0	0	0	0	0	0	0	0	0.000835829	0	0	0	0	0	0	0	0	k__Bacteria;p__Proteobacteria;c__Alphaproteobacteria;o__Rhizobiales;f__Beijerinckiaceae;g__Methylocella;
Hydrogenoanaerobacterium	0	0	0	0	0	0	0	0	0	0	0	0	0.000104479	3.48E-05	6.97E-05	0.000801003	0	0	0	0	0	0	0.000104479	0	0	0	0	0	0	0	0.000139305	0	0	0	0	0	0	0	0	0	k__Bacteria;p__Firmicutes;c__Clostridia;o__Oscillospirales;f__Oscillospirales;g__Hydrogenoanaerobacterium;
Lachnospiraceae_UCG-010	0.000313436	0	0.00027861	0.000208957	0	0.000139305	0.000452741	0.000139305	6.97E-05	0.000243784	3.48E-05	0.000174131	0.000348262	0.000626872	0.000243784	0.000243784	6.97E-05	0.000452741	0.000592046	0.000104479	0.000661698	0.000766177	0.000417915	0.000487567	0.000208957	0.000487567	0.000348262	0.00027861	0.000383088	0.000417915	0.000452741	0	0.000522393	0.000661698	0.000522393	0.000487567	0.000522393	0	0.000417915	0.00027861	k__Bacteria;p__Firmicutes;c__Clostridia;o__Lachnospirales;f__Lachnospiraceae;g__Lachnospiraceae_UCG-010;
Nitrosotaleaceae	0	0	0	0	0	0	0.000522393	0.000766177	0	0	0	0	0	0.000139305	0.000139305	3.48E-05	0	0	0	0	3.48E-05	0	0	0	0	0	0	0	0	0	0	0	0	0.00027861	0.000487567	0.000243784	0.000452741	3.48E-05	0	0	k__Archaea;p__Crenarchaeota;c__Nitrososphaeria;o__Nitrosotaleales;f__Nitrosotaleaceae;g__Nitrosotaleaceae;
Staphylococcus	0	0	0	0	0	0	0	0	0	0.000174131	0.00027861	0	0	0	0	0	0	0	0	0	0	0	0	0.00027861	0.000661698	0	0.000313436	0.000243784	0	0.000174131	0.000766177	0	0	0	0.000174131	0	0	0	0	0.000522393	k__Bacteria;p__Firmicutes;c__Bacilli;o__Staphylococcales;f__Staphylococcaceae;g__Staphylococcus;
Agathobacter	0	0	0	0	0	0	0.000626872	0	0	0.000766177	0	0	0	0	0	0	0	0	0	0.000243784	0	0.000139305	0	0	0	0	0	0.000104479	0	0	0	0	0	0	0	0.000208957	0	0	0	0	k__Bacteria;p__Firmicutes;c__Clostridia;o__Lachnospirales;f__Lachnospiraceae;g__Agathobacter;
Bifidobacterium	0	0	0	0.000487567	0.000243784	0.000348262	0	0	0.000731351	0.000139305	0.00027861	0	0.000487567	0.000139305	0.000174131	0.000522393	0.000243784	0	0	0.000417915	0.000104479	0	0	0	0	0	0	0	0	0	0	0	0	0	0	0	0	0	0	0	k__Bacteria;p__Actinobacteriota;c__Actinobacteria;o__Bifidobacteriales;f__Bifidobacteriaceae;g__Bifidobacterium;
Harryflintia	0.000243784	0.000348262	0.000174131	0	0.000452741	0.000313436	0.00027861	0.000139305	0	0.000417915	0.000452741	0.000208957	0.000139305	0.000313436	0.000243784	0.000417915	0.000522393	0.000417915	0.000313436	0.000313436	0.00027861	0.000348262	0.000139305	0.000174131	0.000243784	0.000104479	0.000139305	0.000174131	0.000174131	0.000243784	0.000487567	0.000139305	0.000731351	0.000104479	0	0.000661698	0.000696524	0	0	0.000139305	k__Bacteria;p__Firmicutes;c__Clostridia;o__Oscillospirales;f__Ruminococcaceae;g__Harryflintia;
Anaerostipes	0	0	0	0	0	0	0	0	0	0.000383088	0	0	0	0	0	0.000139305	0	0	0	0	0	0.000731351	0	0	0	0	0	0	0	0	0	0	0	0	0	0	3.48E-05	0	0	0	k__Bacteria;p__Firmicutes;c__Clostridia;o__Lachnospirales;f__Lachnospiraceae;g__Anaerostipes;
Massilia	0	0	0	0	0	0	0	0	0	0	0	0	0	0	0	0	0	0	0	0	0	0	0	0.000731351	0	0	0	0	0	0	0	0	0	0	0	0	0	0	0	0	k__Bacteria;p__Proteobacteria;c__Gammaproteobacteria;o__Burkholderiales;f__Oxalobacteraceae;g__Massilia;
GAL15	0	0	0	0	0	0.000104479	0	0.000417915	0.000139305	0.000661698	0	0	0	0	0.000383088	0.000696524	0.000139305	0	0	0.000452741	0.00027861	0.000417915	0	0	0	3.48E-05	0	0	0	0	0.000208957	0	0	0	0	0.000417915	0.000208957	0.000139305	0	0	k__Bacteria;p__GAL15;c__GAL15;o__GAL15;f__GAL15;g__GAL15;
Streptococcus	0	0	0.000243784	0.000139305	0	0	0.000174131	0.000104479	0	0.000348262	0	0	0	0.000139305	0	0	0	0	0	0	0	0	0	0	0.000104479	0	0.000417915	0.000696524	0	0.000348262	0.000522393	0	0	0	0	0	0	0	0	0.000452741	k__Bacteria;p__Firmicutes;c__Bacilli;o__Lactobacillales;f__Streptococcaceae;g__Streptococcus;
Rhodoblastus	0	0	0.000487567	0.000452741	0	0	0	6.97E-05	0	0	0	0	0	0	0.000487567	0.000661698	0	0	0	0	0	0	0.000104479	0.000104479	0	0	0	0	0	0.000313436	0.000592046	0	0	0	0	0	0	0.000139305	0	0	k__Bacteria;p__Proteobacteria;c__Alphaproteobacteria;o__Rhizobiales;f__Beijerinckiaceae;g__Rhodoblastus;
UCG-009	0.000417915	0.000522393	0.000487567	0.00027861	0.000348262	0	0.000522393	0	0.000139305	0.000104479	0.000139305	6.97E-05	0.000348262	0.000313436	0.000243784	0.000243784	0.000174131	0.000592046	0.000592046	0.000139305	0.000243784	0.000557219	0.000208957	0.000139305	0.000104479	0.000104479	0	0.000348262	0.000313436	0.000139305	0.000626872	0.000174131	0.000592046	0.000557219	0.000313436	0.000487567	0.000487567	0.000208957	0.000174131	0.000174131	k__Bacteria;p__Firmicutes;c__Clostridia;o__Oscillospirales;f__Butyricicoccaceae;g__UCG-009;
Ralstonia	0	0	0	0	0	0	0	0	0	0.000626872	0	0	3.48E-05	0	6.97E-05	3.48E-05	0	0	0	0.000139305	0.000487567	0	0	3.48E-05	0	6.97E-05	3.48E-05	0.000348262	0.000104479	0	0.000104479	0	0	0	0	0	0	0	0	0.000104479	k__Bacteria;p__Proteobacteria;c__Gammaproteobacteria;o__Burkholderiales;f__Burkholderiaceae;g__Ralstonia;
Frisingicoccus	0	0	0	0	0	0	0	0	0.000313436	0	0	0	0	0	0	0	0	0	0	0	0	0	0	0.000104479	0	0.000139305	0.000139305	6.97E-05	0.000174131	3.48E-05	0	0	0	0	0	0.000139305	0	0.000626872	0	0	k__Bacteria;p__Firmicutes;c__Clostridia;o__Lachnospirales;f__Lachnospiraceae;g__Frisingicoccus;
Alteromonas	0	0	0	3.48E-05	0	0	0.000417915	0	0	0.000592046	0	0	0	0	0	0.00027861	0	0	0	0.000208957	0	0	0	0	0	0	0	0	0	0	0	0	0	0	0	0	0	0	0	0	k__Bacteria;p__Proteobacteria;c__Gammaproteobacteria;o__Alteromonadales;f__Alteromonadaceae;g__Alteromonas;
Acidicaldus	0	0	0	0	0	0	0	0	0	0.000208957	0	0	0.000243784	0	0	0	0	0	0	0.000557219	0	0	0	0	0	0	0	0	0	0	0	0	0	0	0	0.000104479	0.000208957	0	0	0	k__Bacteria;p__Proteobacteria;c__Alphaproteobacteria;o__Acetobacterales;f__Acetobacteraceae;g__Acidicaldus;
Desulfobacca	0	0	0	0.000243784	0.000104479	0	0.00027861	6.97E-05	0	0	0	0.000243784	0	0	0	0.000557219	0	0	0	0.000313436	0	0	0	0	0	0	0	0	0	0.000104479	0.000208957	0	0.000139305	0	0	0.000139305	0	0	0	0	k__Bacteria;p__Desulfobacterota;c__Desulfobaccia;o__Desulfobaccales;f__Desulfobaccaceae;g__Desulfobacca;
Candidatus_Xiphinematobacter	0	0	0	0	0	0	0	0.000522393	0.000243784	0.000139305	0	0	0.000104479	0	0.000139305	0	0.000139305	0	0	0.000313436	0	0	0	0	0	0	0	0	0	0	6.97E-05	0	0	0	6.97E-05	0	0	6.97E-05	0	0	k__Bacteria;p__Verrucomicrobiota;c__Verrucomicrobiae;o__Chthoniobacterales;f__Xiphinematobacteraceae;g__Candidatus_Xiphinematobacter;
Klebsiella	0	0	0	0	0	0	0	0	0	0	0.000139305	0	0	0.000174131	0	0	0	0	0	0	0	0	0.000174131	0	0.000522393	0	0.00027861	0	0.000487567	0	0	0	0	0	0.000139305	0	0	0	0	0.000487567	k__Bacteria;p__Proteobacteria;c__Gammaproteobacteria;o__Enterobacterales;f__Enterobacteriaceae;g__Klebsiella;
Paludicola	0	0.000243784	0	0.000139305	0	0	0	0.000139305	0.000104479	0.000104479	6.97E-05	0.000208957	0	0	0.000522393	0	0.000139305	0	0	0.000243784	0.000104479	0.000522393	0.000139305	6.97E-05	0.000243784	0.000174131	0	6.97E-05	0	0	6.97E-05	0.000208957	0	0	0.000208957	0.000139305	0.000139305	0.000139305	6.97E-05	0	k__Bacteria;p__Firmicutes;c__Clostridia;o__Oscillospirales;f__Ruminococcaceae;g__Paludicola;
Thalassospira	0	0	0	0	0	0.000104479	0.000452741	0	0	0.000348262	6.97E-05	0	0	0	0.000208957	0	0	0	0	0	0	6.97E-05	0	0	0	0	0	0	0	0	0	0	0	0	0	0	0	0	0	0	k__Bacteria;p__Proteobacteria;c__Alphaproteobacteria;o__Rhodospirillales;f__Thalassospiraceae;g__Thalassospira;
Crenobacter	0	0.000174131	0	0.00027861	0.000174131	0	0	0	0	0	6.97E-05	0.000348262	0	0	0.000452741	0.000417915	0	0.000104479	0	0	0	0	0.000243784	0.000313436	0	0	0	0	0	0	0.000208957	0	0.00027861	0	0	0	0	0.000139305	0	0	k__Bacteria;p__Proteobacteria;c__Gammaproteobacteria;o__Burkholderiales;f__Chromobacteriaceae;g__Crenobacter;
Pajaroellobacter	0	0	0	0	0.000139305	0	0	0	0	0.000174131	0	0.000208957	0	0	0	0	0.000243784	0	0	0.000452741	0.000208957	0	0	0.000174131	0	0	0	0	0	0	0	0.000313436	0	0	0	0	0.000208957	0	0	0	k__Bacteria;p__Myxococcota;c__Polyangia;o__Polyangiales;f__Polyangiaceae;g__Pajaroellobacter;
Candidatus_Koribacter	0.000104479	0.000139305	0	0	0	0	0	0.000417915	0	0.000174131	0	0	0	0	0	0	0.000174131	0.000139305	0	0.000348262	0	0	6.97E-05	0.000104479	0	0	0	0	0	0	0	0.000452741	0.000313436	0	0	0	0	0	0	0.000104479	k__Bacteria;p__Acidobacteriota;c__Acidobacteriae;o__Acidobacteriales;f__Koribacteraceae;g__Candidatus_Koribacter;
Providencia	0	0	0	0	0	0	0	0	0	0	0	0	0	0	0	0	0	0	0	0	0	0	0	0	0.000174131	0	0.000383088	6.97E-05	0	0	0	0	0	0	0	0	0	0	0	0.000383088	k__Bacteria;p__Proteobacteria;c__Gammaproteobacteria;o__Enterobacterales;f__Morganellaceae;g__Providencia;
Syntrophobacter	0	0	0	0	0.000139305	0.000383088	0	0	0	0	0	0	0	0	0	0	0	0.000174131	0	0	0	6.97E-05	0	0	0	0	0	0	0	0	0	0	0.000174131	0	0	0	0	0	0	0	k__Bacteria;p__Desulfobacterota;c__Syntrophobacteria;o__Syntrophobacterales;f__Syntrophobacteraceae;g__Syntrophobacter;
Rhodomicrobium	0	0	0	0.000139305	0	0	0.000208957	0.000208957	0.000174131	0.000174131	0	0.000208957	0	0	0.000104479	0.000313436	6.97E-05	0.000104479	0	0.000383088	0.000208957	0	0	0.000104479	0	0	0	0	0	0	0.000139305	0	0.000208957	0	0	0.000174131	0.000243784	0	0	0	k__Bacteria;p__Proteobacteria;c__Alphaproteobacteria;o__Rhizobiales;f__Rhodomicrobiaceae;g__Rhodomicrobium;
Bordetella	0	0	0	3.48E-05	0	0	0	0	0.000208957	0.000313436	0	0	3.48E-05	0	0.000104479	0.000139305	0	0	0	0	0.000208957	0.000104479	0	0	0	0	0	0	0	0	0	0	0	0	0	0.000383088	0.000348262	0	0	0	k__Bacteria;p__Proteobacteria;c__Gammaproteobacteria;o__Burkholderiales;f__Alcaligenaceae;g__Bordetella;
Candidatus_Arthromitus	0	0	0	0	0	0	0.000313436	0	0	0.000383088	0	0	0	0	0	0.000174131	0	0	0	0	0	0	0	0	0	3.48E-05	0	0	0	0	0	0	0	0	0	0	0	0	0	0	k__Bacteria;p__Firmicutes;c__Clostridia;o__Clostridiales;f__Clostridiaceae;g__Candidatus_Arthromitus;
JG30-KF-CM66	0	0	0	0	0	0	0	0.000243784	0	0.000208957	0	0	0	0	0	0.000313436	6.97E-05	0	0	0.000383088	0	0.000104479	6.97E-05	0	0	0	0	0	0.000139305	0	0	0.000174131	6.97E-05	3.48E-05	0.000174131	0	0	0	0	0	k__Bacteria;p__Chloroflexi;c__JG30-KF-CM66;o__JG30-KF-CM66;f__JG30-KF-CM66;g__JG30-KF-CM66;
JG36-TzT-191	0	0	0.000348262	0	0	0	0	0	0	0	0	0	0	0	0	0	0.000243784	0	0	0	0	0	0	0	0	0	0	0	0	0	0	0	0	0	0	0	0	0.000104479	0	0	k__Bacteria;p__Proteobacteria;c__Gammaproteobacteria;o__JG36-TzT-191;f__JG36-TzT-191;g__JG36-TzT-191;
Rhodanobacter	0	0	0	0	0	0	0	0	0	0.000348262	0	0.000174131	0	0	0.000139305	0.000104479	0	0	0	0	0.00027861	0	0	0.000139305	0	0	0	0	0	0	0	0	0	0	0	0.000174131	0.000243784	0	0	6.97E-05	k__Bacteria;p__Proteobacteria;c__Gammaproteobacteria;o__Xanthomonadales;f__Rhodanobacteraceae;g__Rhodanobacter;
Micrococcus	0	0	0	0	0	0	0	0	0	0	0	0	0	0	0	0	0	0	0	0	0	0	0	0.000243784	0	0	0	0	0.000348262	0	0	0	0	0	0.000243784	0	0	0	0	0	k__Bacteria;p__Actinobacteriota;c__Actinobacteria;o__Micrococcales;f__Micrococcaceae;g__Micrococcus;
JG30-KF-AS9	0	0	0	0	0.00027861	0.00027861	0.000174131	0.000348262	0.000139305	0.000174131	0	0	0	0	0	0	0.000174131	0	0	0.00027861	0.000208957	0.000313436	0	0	0	0	0	0	0	0	0	0.00027861	0.000243784	0.000174131	0	0.000174131	0	0	0	0	k__Bacteria;p__Chloroflexi;c__Ktedonobacteria;o__Ktedonobacterales;f__JG30-KF-AS9;g__JG30-KF-AS9;
NK4A214_group	0.000139305	0.000208957	0.000208957	0.000174131	0.000348262	0.000104479	0.000174131	0	0	6.97E-05	0.000208957	0	0	3.48E-05	0	0	0.000313436	0	0	0.000104479	0	6.97E-05	0	0	0	0	0	0	0	0	0.000208957	0	0.000174131	0.00027861	0.000104479	0.000174131	0.000104479	0	6.97E-05	0	k__Bacteria;p__Firmicutes;c__Clostridia;o__Oscillospirales;f__Oscillospiraceae;g__NK4A214_group;
Dielma	0	3.48E-05	0	0	0	0	0	0	0.000348262	6.97E-05	0	0	6.97E-05	0	0	0	0	6.97E-05	0.000139305	0	0	6.97E-05	0	0	0	0	0	0	0	6.97E-05	0.000139305	0	0	0	0	0.000139305	0	0	0	0	k__Bacteria;p__Firmicutes;c__Bacilli;o__Erysipelotrichales;f__Erysipelotrichaceae;g__Dielma;
Halomonas	0	0	0	0	0	0	0	0	0	0.000348262	0	0	0	0.000104479	0	0	0	0	0	0	0	0	0	0	0	0	0	0.000174131	0	0.000139305	0	0	0	0	0	0	0	0	0	0.000174131	k__Bacteria;p__Proteobacteria;c__Gammaproteobacteria;o__Oceanospirillales;f__Halomonadaceae;g__Halomonas;
Candidatus_Competibacter	0	0	0	0	0	0	0	0	0	0	0	0	0	0	0	0	0	0	0	0	0	0	0	0	0	0	0	0	0	0	0	0	0	0	0.000348262	0	0	0	0	0	k__Bacteria;p__Proteobacteria;c__Gammaproteobacteria;o__Competibacterales;f__Competibacteraceae;g__Candidatus_Competibacter;
Edaphobacter	0	0	0	0	0	0	0	0	0	0	0	0	0	0	0	0	0	0	0	0	0	0	0	0	0	0	0	0	0	0	0	0.000348262	0	0	0	0.000139305	0	0	0	0	k__Bacteria;p__Acidobacteriota;c__Acidobacteriae;o__Acidobacteriales;f__Acidobacteriaceae_(Subgroup_1);g__Edaphobacter;
Bradyrhizobium	0	0	0	0.000139305	0	0.000174131	0.000313436	0	0	0.000243784	0	0	0	0	0	0	0	0	0	0	0	0	0	0	0	0	0	0	0	0	0	0	0	0	0	0	0	0	0	0	k__Bacteria;p__Proteobacteria;c__Alphaproteobacteria;o__Rhizobiales;f__Xanthobacteraceae;g__Bradyrhizobium;
UBA1819	0	0	0	0	0	0	0	0	0	0.000208957	0	0	0	0	0.000313436	0	0	0	0	6.97E-05	3.48E-05	0.000104479	0	0.000104479	0	0	0.000104479	0	0	0	0	0	0	0	0	0	0	0	0	0	k__Bacteria;p__Firmicutes;c__Clostridia;o__Oscillospirales;f__Ruminococcaceae;g__UBA1819;
Aquisphaera	0	0.000313436	0	0	0	0	0	0	0.000104479	0.000139305	0	0	0.000104479	0	0	0.000104479	0	0	0	0.000208957	0	0	0	0	0	0	0	0	0	0	0	0	0	0	0.000208957	0.000243784	0.000139305	0	0	0	k__Bacteria;p__Planctomycetota;c__Planctomycetes;o__Isosphaerales;f__Isosphaeraceae;g__Aquisphaera;
Tyzzerella	0	0	0	0	0	0	0	0	0	0.000104479	0	0	0	6.97E-05	0.000104479	0.000104479	0	0	0.000104479	0.000174131	0.000243784	0.000313436	0.000139305	0	0	0	0	0.000174131	0.000139305	0.000174131	0	0	0.000139305	0.000313436	0.000104479	0.00027861	0	0.000104479	0.000104479	0	k__Bacteria;p__Firmicutes;c__Clostridia;o__Lachnospirales;f__Lachnospiraceae;g__Tyzzerella;
Leptolyngbya_EcFYyyy-00	0	0	0	0	0	0	0	0	0	0	0	0	0	0	0	0	0	0	0	0	0	0	0	0.000313436	0	0	0	0	0	0	0	0	0	0	3.48E-05	0	0	0	0	0	k__Bacteria;p__Cyanobacteria;c__Cyanobacteriia;o__Oxyphotobacteria_Incertae_Sedis;f__Unknown_Family;g__Leptolyngbya_EcFYyyy-00;
Fusicatenibacter	0	0	0	0	0	0	0	0	0	0.00027861	0	0	0	0	0	0	0	0	0	0	0	0	6.97E-05	0	0	0	0	0	0	0	0	0	0	0	0	0	0	0	0	0	k__Bacteria;p__Firmicutes;c__Clostridia;o__Lachnospirales;f__Lachnospiraceae;g__Fusicatenibacter;
Romboutsia	0	0	3.48E-05	0	0	0	0.00027861	0	0	0	0	0	0	0	0.000104479	0	0	0	0	0	0	0	0	6.97E-05	0	0	0	0	0	0	0	0	0	0	0	0	0	0	0	0	k__Bacteria;p__Firmicutes;c__Clostridia;o__Peptostreptococcales-Tissierellales;f__Peptostreptococcaceae;g__Romboutsia;
Acidipila	0.000243784	0	0	0	0	0	0	0	0	0	0	0	0	0	0	0	0	0	0	0	0	0	0.000243784	0	0	0	0	0	0	0	0	0	0	0	0	0	0	0	0	0	k__Bacteria;p__Acidobacteriota;c__Acidobacteriae;o__Acidobacteriales;f__Acidobacteriaceae_(Subgroup_1);g__Acidipila;
Run-SP154	0	0	0	0	0	0	0	0	0	0	0	0	0	0	0	0	0	0	0	0	0	0	0	0	0	0	0	0	0	0	0	0	0	0	0.000243784	0	0	0	0	0	k__Bacteria;p__Proteobacteria;c__Gammaproteobacteria;o__Run-SP154;f__Run-SP154;g__Run-SP154;
Clostridium_methylpentosum_group	0.000104479	0.000104479	0	0	0	6.97E-05	0	0	0	0	0	0	0	0	0	0	0	6.97E-05	0	0	0	0	0	0	6.97E-05	0	0	0	0	0	0	6.97E-05	0	0.000243784	0	0	0	0	3.48E-05	0.000174131	k__Bacteria;p__Firmicutes;c__Clostridia;o__Oscillospirales;f__Clostridium_methylpentosum_group;g__Clostridium_methylpentosum_group;
Paraclostridium	0	0	0	0	0.000139305	0	0	0	0	0	0	0	0	0	0	0	0.000104479	3.48E-05	0	0.000208957	0	0	0	0	0	0	0	0	0	0	0	0.000208957	0.000208957	0	0	0.000104479	0	0	0	0	k__Bacteria;p__Firmicutes;c__Clostridia;o__Peptostreptococcales-Tissierellales;f__Peptostreptococcaceae;g__Paraclostridium;
Chloroplast	0	0	0	0	0	0	0	0	0	0	0	0	0	0	0	0	0	0	0	0.000104479	0.000208957	0	0	0	0	0	0	0	0	0	0	0	0	0	0	0	0	0.000174131	0	0	k__Bacteria;p__Cyanobacteria;c__Cyanobacteriia;o__Chloroplast;f__Chloroplast;g__Chloroplast;
Enhydrobacter	0	0	0	0	0	0	0	0	0	0	0	0	0	0	0	0	0	0	0	0	0	0	0	0	6.97E-05	0	6.97E-05	0	0	0	0.000208957	0	0	0	0	0	0	0	0	0.000174131	k__Bacteria;p__Proteobacteria;c__Gammaproteobacteria;o__Pseudomonadales;f__Moraxellaceae;g__Enhydrobacter;
Clostridium_sensu_stricto_12	0	0	0	0	0	0	0	0	0	0	0	0	0	0	0	3.48E-05	3.48E-05	0	0	0.000104479	0.000208957	0	0	6.97E-05	0	0	0	0	0	0	0	0.000139305	0	0	0	0.000174131	0	0	0	0	k__Bacteria;p__Firmicutes;c__Clostridia;o__Clostridiales;f__Clostridiaceae;g__Clostridium_sensu_stricto_12;
SAR324_clade(Marine_group_B)	0	0	0	0	0	0	3.48E-05	0	0	0.000208957	0	0	0	0	0	0	0	0	0	0.000104479	0	0	0	0	0	0	0	0	0	0	0	0	0	0	0	0	0	0	0	0	k__Bacteria;p__SAR324_clade(Marine_group_B);c__SAR324_clade(Marine_group_B);o__SAR324_clade(Marine_group_B);f__SAR324_clade(Marine_group_B);g__SAR324_clade(Marine_group_B);
Polynucleobacter	0	0	0	0	0	0	0	0	0	0.000208957	0	0	0	0	0	0	0	0	0	0.000104479	0	0	0	0	0	0	0	0	0	0	0	0	0	0	0	0	0	0	0	0	k__Bacteria;p__Proteobacteria;c__Gammaproteobacteria;o__Burkholderiales;f__Burkholderiaceae;g__Polynucleobacter;
Streptomyces	0	0	0	0	0	0	0	0	0	0	0	0	0	0	0	0	0	0	0	0	0	0	0	0.000208957	0	0	0	0	0	0	0	0	0.000104479	0	0.000174131	0	0	0	0	0	k__Bacteria;p__Actinobacteriota;c__Actinobacteria;o__Streptomycetales;f__Streptomycetaceae;g__Streptomyces;
TRA3-20	0	0	0	0	0	0	0	0	0	0	0	0	0	0	0	0	0	0	0	0	0	0	0	0.000208957	0	0	0	0	0	0	0	0	0	0	0	0	0	0	0	0	k__Bacteria;p__Proteobacteria;c__Gammaproteobacteria;o__Burkholderiales;f__TRA3-20;g__TRA3-20;
UBA10353_marine_group	0	0	0	0	0	0	0	0	0	0.000208957	0	0	0	0	0	0	0	0	0	0	0	0	0	0	0	0	0	0	0	0	0	0	0	0	0	0	0	0	0	0	k__Bacteria;p__Proteobacteria;c__Gammaproteobacteria;o__UBA10353_marine_group;f__UBA10353_marine_group;g__UBA10353_marine_group;
BacC-u-018	0	0	0	0	0	0	0	0	0	0	0	0	0	0	0	0.000208957	0	0	0	0	0	0	0	0	0	0	0	0	0	0	0	0	0	0	0	0	0	0	0	0	k__Bacteria;p__Chloroflexi;c__Ktedonobacteria;o__Ktedonobacterales;f__Ktedonobacteraceae;g__BacC-u-018;
Prevotella	0	0	0	0	0	0	0	0	0	0.000208957	0	0	0	0	0	0	0	0	0	0	0	0	0	0	0	0	0	0	0	0	0	0	0	0	0	0	0	0	0	0	k__Bacteria;p__Bacteroidota;c__Bacteroidia;o__Bacteroidales;f__Prevotellaceae;g__Prevotella;
Aquamicrobium	0	0	0	0	0	0	0	0	0	0.000174131	0	0	0	0	0	0	0	0	0	0	0	0	0	0	0	0	0	0	0	0	0	0	0	0	0	0	0	0	0	0	k__Bacteria;p__Proteobacteria;c__Alphaproteobacteria;o__Rhizobiales;f__Rhizobiaceae;g__Aquamicrobium;
Vogesella	0	0	0	0	0	0	0	0	0	0	0	0	0	0	0	0	0	0	0	0	0	0	0	0	0	0	0	0.000174131	0	0	0	0	0	0	0	0	0	0	0	0	k__Bacteria;p__Proteobacteria;c__Gammaproteobacteria;o__Burkholderiales;f__Chromobacteriaceae;g__Vogesella;
OM60(NOR5)_clade	0	0	0	0	0	0	0	0	0	0	0	0	0	0	0	0	0	0	0	0	0	0	0	0	0	0	0	0	0	0	0	0	0	0	0.000174131	0	0	0	0	0	k__Bacteria;p__Proteobacteria;c__Gammaproteobacteria;o__Cellvibrionales;f__Halieaceae;g__OM60(NOR5)_clade;
Pedomicrobium	0	0	0	0	0	0	0	0	6.97E-05	0.000174131	0	0.000174131	0	0	0	0	0	0	0.000104479	0	0	0	0	0	0	0	0	0	0	0	0	0	0	0	6.97E-05	0	0	0	0	0	k__Bacteria;p__Proteobacteria;c__Alphaproteobacteria;o__Rhizobiales;f__Hyphomicrobiaceae;g__Pedomicrobium;
Terrisporobacter	0	0	0	0	0	0	0	0	0	0.000174131	0	0	0	0	0	0	0	0	0	0	0	0	0	0	0	0	0	0	0	0	0	0	0	0	0	0	0	0	0	0	k__Bacteria;p__Firmicutes;c__Clostridia;o__Peptostreptococcales-Tissierellales;f__Peptostreptococcaceae;g__Terrisporobacter;
Pseudoalteromonas	0	0	0	0	0	0	0	0	0	0	0	0	0	0	0	0	0	0	0	0	0	0	0	0	0	0	6.97E-05	0.000174131	0	0	0	0	0	0	0	0	0	0	0	0	k__Bacteria;p__Proteobacteria;c__Gammaproteobacteria;o__Alteromonadales;f__Pseudoalteromonadaceae;g__Pseudoalteromonas;
Parvibacter	0	0	0	0	0	0	0	0	0	0	0	0	0	0	0	3.48E-05	0	0	0	0	0	0.000174131	0	0	0	0	0	0	0	0	6.97E-05	0	0	0	0	0	0	0	0	0	k__Bacteria;p__Actinobacteriota;c__Coriobacteriia;o__Coriobacteriales;f__Eggerthellaceae;g__Parvibacter;
Delftia	0	0	0	0	0	0	0	0	0	0	0	0	0	0	0	0	0	0	0	0	0	0	0	0	0	0	0	0.000174131	6.97E-05	0	0	0	0	0	0	0	0	0	0	0	k__Bacteria;p__Proteobacteria;c__Gammaproteobacteria;o__Burkholderiales;f__Comamonadaceae;g__Delftia;
WD260	0	0	0	0	0	0	0	0	0	0	0	0	0	0	0.000104479	0.000174131	0	0	0	0	0	0	0	0	0	0	0	0	0	0	0.000139305	0	0	0	0	0	0	0	0	0	k__Bacteria;p__Proteobacteria;c__Gammaproteobacteria;o__WD260;f__WD260;g__WD260;
Coprococcus	0	0	0	0	0	0	0	0	0	0.000174131	0	0	0	0	0	0	0	0	0	0	0	0	0	0	0	0	0	0	0	0	0	0	0	0	0	0	0	0	0	0	k__Bacteria;p__Firmicutes;c__Clostridia;o__Lachnospirales;f__Lachnospiraceae;g__Coprococcus;
Weissella	0	0	0	0	0	0	0.000174131	0	0	0	0	0	0	0	0	0	0	0	0	0	6.97E-05	0	0	0	0	0	0	0	0	0	0	0	0	0	0	0	0	0	0	0	k__Bacteria;p__Firmicutes;c__Bacilli;o__Lactobacillales;f__Leuconostocaceae;g__Weissella;
Microvirga	0	0	0	0.000174131	0	0	0	0	0	0	0	0	0	0	0	0	0	0	0	0	0	0	0	0	0	0	0	0	0	0	0	0	0	0	0	0	0	0	0	0	k__Bacteria;p__Proteobacteria;c__Alphaproteobacteria;o__Rhizobiales;f__Beijerinckiaceae;g__Microvirga;
Lysinibacillus	0	0	0	0	0	0	0	0	0	0	0	0	0	0	0	0	0	0.000174131	0	0	0	0	0	0	0	0	0	0	0	0	0	0	0	0	0	0	0	0	0	0	k__Bacteria;p__Firmicutes;c__Bacilli;o__Bacillales;f__Planococcaceae;g__Lysinibacillus;
Eubacterium_fissicatena_group	0	0	0	0	0	0	0	0	0	0	0	0	0	0.000139305	0.000139305	0	0	0	0	0	0	0.000139305	0	0	0	0.000139305	0.000139305	0	0	6.97E-05	0	0	0	0	0	0	0	0.000139305	0	0.000104479	k__Bacteria;p__Firmicutes;c__Clostridia;o__Lachnospirales;f__Lachnospiraceae;g__Eubacterium_fissicatena_group;
Candidatus_Soleaferrea	0	0	0	0	0	0	0	0	0	6.97E-05	0	0	0	6.97E-05	0	0	0	0	0	0	0	0.000104479	3.48E-05	6.97E-05	0	0	3.48E-05	0	0	0	3.48E-05	0	0	0	0	0.000139305	6.97E-05	0	3.48E-05	0	k__Bacteria;p__Firmicutes;c__Clostridia;o__Oscillospirales;f__Ruminococcaceae;g__Candidatus_Soleaferrea;
UCG-002	0	0	0	0	0	0	0	0	0	0.000139305	0	0	0	0	0	0	0	0	0	0	0	0	0	0	0	0	0	0	0	0	0	0	0	0	0	0	0	0	0	0	k__Bacteria;p__Firmicutes;c__Clostridia;o__Oscillospirales;f__Oscillospiraceae;g__UCG-002;
Alicyclobacillus	0	0	0	0	0	0.000104479	0	0	0	0	0	0	0	0	0	0	0	0	0	0	0	0	0	0	0	0	0	0	0	0	0	0	0	0	0.000139305	0	0	0	0	0	k__Bacteria;p__Firmicutes;c__Bacilli;o__Alicyclobacillales;f__Alicyclobacillaceae;g__Alicyclobacillus;
Tsukamurella	0	0	0	0	0	0	0	0	0	0	0	0	0	0	0	0	0	0	0	0	0	0	0	0	0	0	0	0.000139305	0	0	0	0	0	0	0	0	0	0	0	0	k__Bacteria;p__Actinobacteriota;c__Actinobacteria;o__Corynebacteriales;f__Tsukamurellaceae;g__Tsukamurella;
Alkanindiges	0	0	0	0	0	0	0	0	0	0	0	0	0	0	0	0	0	0	0	0	0	0	0	0	0	0	0	0	0	0.000139305	0	0	0	0	0	0	0	0	0	0	k__Bacteria;p__Proteobacteria;c__Gammaproteobacteria;o__Pseudomonadales;f__Moraxellaceae;g__Alkanindiges;
Methylocystis	0	0	0	0	0.000139305	0	0	0	0	0	6.97E-05	0	0	0	0	0	0	0	0	0	0	0	0	0	0	0	0	0	0	0	0	0	0	0	0	0	0	0	0	0	k__Bacteria;p__Proteobacteria;c__Alphaproteobacteria;o__Rhizobiales;f__Beijerinckiaceae;g__Methylocystis;
Aquicella	0	0.000139305	0	0	0	0	0	0	0	0	0	0	0	0	0	0	0	0	0	0	0	0	0	0	0	0	0	0	0	0	0	0	0	0	0	0	0	0	0	0	k__Bacteria;p__Proteobacteria;c__Gammaproteobacteria;o__Diplorickettsiales;f__Diplorickettsiaceae;g__Aquicella;
Eubacterium_hallii_group	0	0	0	0	0	0	0	0	0	0	0	0	0	0	0	0	0	0	0	0	0	0	0	0	0	0	0	0	0	0	0	0	3.48E-05	0	0	0	0	0.000139305	0	0	k__Bacteria;p__Firmicutes;c__Clostridia;o__Lachnospirales;f__Lachnospiraceae;g__Eubacterium_hallii_group;
Subdoligranulum	0	0	0	0	0	0	0	0	0	0	0	0	0	0	0	0.000139305	0	0	0	0	0	0	0	0	0	0	0	0	0	0	0	0	0	0	0	0	0	0	0	0	k__Bacteria;p__Firmicutes;c__Clostridia;o__Oscillospirales;f__Ruminococcaceae;g__Subdoligranulum;
Vermiphilaceae	0	0	0.000139305	0	0	0	0.000104479	0	0	0	0	0	0	0	0	0	0	0	0	3.48E-05	0	0	0	0	0	0	0	0	0	0	0	0	0	0	0	0	0	0	0	0	k__Bacteria;p__Dependentiae;c__Babeliae;o__Babeliales;f__Vermiphilaceae;g__Vermiphilaceae;
LWQ8	0	0	0	0	0	0	0	0	0	0	0	0	0	0	0	0	0	0	0	0	0.000139305	0	0	0	0	0	0	0	0	0	0	0	0	0	0	0	0.000139305	0	0	0	k__Bacteria;p__Patescibacteria;c__Saccharimonadia;o__Saccharimonadales;f__LWQ8;g__LWQ8;
HOC36	0	0	0	0	0	0	0	0	0	0.000139305	0	0	0	0	0	0	0	0	0	0	0	0	0	0	0	0	0	0	0	0	0	0	0	0	0	0	0	0	0	0	k__Bacteria;p__Proteobacteria;c__Gammaproteobacteria;o__HOC36;f__HOC36;g__HOC36;
Gardnerella	0	0	0	0	0	0	0	0	0	0	0	0	0	0	0	0	0	0	0	0	0	0	0	0	0	0	0	0	0	0	0.000104479	0	0	0	0	0	0	0	0	0	k__Bacteria;p__Actinobacteriota;c__Actinobacteria;o__Bifidobacteriales;f__Bifidobacteriaceae;g__Gardnerella;
Corynebacterium	0	0	0	0	0	0	0	0	0	0	0	0	0	0	0	0	0	0	0	0	0	0	0	0	0.000104479	0	0	0	0	0	0	0	0	0	0	0	0	0	0	6.97E-05	k__Bacteria;p__Actinobacteriota;c__Actinobacteria;o__Corynebacteriales;f__Corynebacteriaceae;g__Corynebacterium;
Bryocella	0	0	0	0	0	0	0	0	0	0	0	0	0	0	0	0.000104479	0	0	0	0	0	0	0	0	0	0	0	0	0	0	0	0	0	0	0	0	0	0	0	0	k__Bacteria;p__Acidobacteriota;c__Acidobacteriae;o__Acidobacteriales;f__Acidobacteriaceae_(Subgroup_1);g__Bryocella;
Erythrobacter	0	0	0	0	0	0	0	0	0	0.000104479	0	0	0	0	0	0	0	0	0	0	0	0	0	0	0	0	0	0	0	0	0	0	0	0	0	0	0	0	0	0	k__Bacteria;p__Proteobacteria;c__Alphaproteobacteria;o__Sphingomonadales;f__Sphingomonadaceae;g__Erythrobacter;
Clostridium_sensu_stricto_11	0	0	0	0	0	0	0	0	0	0	0	0	0	0	0	0	0	0	0	0	0	0	0	0	0	0	0	0	0	0	0	0	0.000104479	0	0	0	0	0	0	0	k__Bacteria;p__Firmicutes;c__Clostridia;o__Clostridiales;f__Clostridiaceae;g__Clostridium_sensu_stricto_11;
Solirubrobacter	0	0	0	0	0	0	0	0	0	0	0	0	0	0	0	0	0	0	0	0	0	0	0	0	0	0	0	0	0	0	0	0.000104479	0	0	0	0	0	0	0	0	k__Bacteria;p__Actinobacteriota;c__Thermoleophilia;o__Solirubrobacterales;f__Solirubrobacteraceae;g__Solirubrobacter;
Phenylobacterium	0	0	0	0	0	0	0	0	0	0	0	0	0	0	0	0	0	0	0	0	0	0	0	0	0	0	0	0	0	0.000104479	0	0	0	0	0	0	0	0	0	0	k__Bacteria;p__Proteobacteria;c__Alphaproteobacteria;o__Caulobacterales;f__Caulobacteraceae;g__Phenylobacterium;
Family_XIII_AD3011_group	0	0	0	0	0	0	0	6.97E-05	0	0	0	0	0	0	0	0	0	0	0	0	0	0	0	0	0.000104479	0	0.000104479	0	3.48E-05	0	0	3.48E-05	0	0	0	0	0	0	0	0	k__Bacteria;p__Firmicutes;c__Clostridia;o__Peptostreptococcales-Tissierellales;f__Anaerovoracaceae;g__Family_XIII_AD3011_group;
Marinobacter	0	0	0	0	0	0	0	0	0	0	0	0	0	0	0	0.000104479	0	0	0	0.000104479	0	0	0	0	0	0	0	0	0	0	0	0	0	0	0	0	0	0	0	0	k__Bacteria;p__Proteobacteria;c__Gammaproteobacteria;o__Alteromonadales;f__Marinobacteraceae;g__Marinobacter;
Candidatus_Aquirestis	0	0	0	0	0	0	0.000104479	0	0	0	0	0	0	0	3.48E-05	0	0	0	0	0	0	0	0	0	0	0	0	0	0	0	0	0	0	0	0	0	0	0	0	0	k__Bacteria;p__Bacteroidota;c__Bacteroidia;o__Chitinophagales;f__Saprospiraceae;g__Candidatus_Aquirestis;
Dyadobacter	0	0	0	0	0	0	0.000104479	0	0	3.48E-05	0	0	0	0	0	0	0	0	0	0	0	0	0	0	0	0	0	0	0	0	0	0	0	0	0	0	0	0	0	0	k__Bacteria;p__Bacteroidota;c__Bacteroidia;o__Cytophagales;f__Spirosomaceae;g__Dyadobacter;
Lachnospira	0	0	0	0	6.97E-05	0	0	0	0	0.000104479	0	0	0	0	0	0	0	0	0	0	0	0	0	0	0	0	0	0	0	0	0	0	0	0	0	0	0	0	0	0	k__Bacteria;p__Firmicutes;c__Clostridia;o__Lachnospirales;f__Lachnospiraceae;g__Lachnospira;
Gemmatimonas	0	0	0	0	0	0	0	0	0	0	0	0	0	0	0	0	0	0	0	0	0	0	0	0.000104479	0	0	0	0	0	0	0	0	0	0	0	0	0	0	0	0	k__Bacteria;p__Gemmatimonadota;c__Gemmatimonadetes;o__Gemmatimonadales;f__Gemmatimonadaceae;g__Gemmatimonas;
Isoptericola	0	0	0	0	0	0	0	0	0	0.000104479	0	0	0	0	0	0	0	0	0	0	0	0	0	0	0	0	0	0	0	0	0	0	0	0	0	0	0	0	0	0	k__Bacteria;p__Actinobacteriota;c__Actinobacteria;o__Micrococcales;f__Promicromonosporaceae;g__Isoptericola;
Leuconostoc	0	0	0	0	0	0	0	0	0	0.000104479	0	0	0	0	0	0	0	0	0	0	0	0	0	0	0	0	0	0	0	0	0	0	0	0	0	0	0	0	0	0	k__Bacteria;p__Firmicutes;c__Bacilli;o__Lactobacillales;f__Leuconostocaceae;g__Leuconostoc;
URHD0088	0	0	0	0	0	0	0	0	0	0	0	0	0	0	0	0	0.000104479	0	0	0	0	0	0	0	0	0	0	0	0	0	0	0	0	0	0	0	0	0	0	0	k__Bacteria;p__Proteobacteria;c__Alphaproteobacteria;o__Elsterales;f__URHD0088;g__URHD0088;
Family_XIII_UCG-001	0	0	0	0	0	0	0	0	0	0	0	0	0	0	0	0	0	0	0	0	0	0	0	0	0	0	0.000104479	0	0	0	0	0	0	0	0	0	0	0	0	0	k__Bacteria;p__Firmicutes;c__Clostridia;o__Peptostreptococcales-Tissierellales;f__Anaerovoracaceae;g__Family_XIII_UCG-001;
Rice_Cluster_II	0	0	0	0	0	0	0	0	0	0	0	0	0	0	6.97E-05	0.000104479	0	0	0	0.000104479	0	0	0	0	0	0	0	0	0	0	6.97E-05	0	0	0	0	0	0	0	0	0	k__Archaea;p__Halobacterota;c__Methanomicrobia;o__Methanomicrobiales;f__Rice_Cluster_II;g__Rice_Cluster_II;
Peredibacter	0	0	0	0	0	0	0	0	0	0	0	0	0	3.48E-05	0	0	0	0	0	0	0	0	0	0	0	0	0	0.000104479	0	0	0	0	0	0	0	0	0	0	0	0	k__Bacteria;p__Bdellovibrionota;c__Bdellovibrionia;o__Bacteriovoracales;f__Bacteriovoracaceae;g__Peredibacter;
Roseomonas	0	0	0	0	0	0	0	0	0	0	0	0	0	0	0	0	0.000104479	0	0	0	0	0	0	0	0	0	0	0	0	0	0	0	0	0	0	0	0	0	0	0	k__Bacteria;p__Proteobacteria;c__Alphaproteobacteria;o__Acetobacterales;f__Acetobacteraceae;g__Roseomonas;
Roseisolibacter	0	0	0	0	0	0	0	0	0	0	0	0	0	0	0	0	0	0	0	0	0	0	0	0	0	0	0	0	0	0	0	0	0	0	0	0.000104479	0	0	0	0	k__Bacteria;p__Gemmatimonadota;c__Gemmatimonadetes;o__Gemmatimonadales;f__Gemmatimonadaceae;g__Roseisolibacter;
Cutibacterium	0	0	0	0	0	0	0	0	0	0	0	0	0	3.48E-05	0	0	0	0	0	0	0	0	0	0	0	0	0	0	0	6.97E-05	0	0	0	0	0	0	0	0	0	0	k__Bacteria;p__Actinobacteriota;c__Actinobacteria;o__Propionibacteriales;f__Propionibacteriaceae;g__Cutibacterium;
Uruburuella	0	0	0	0	0	0	0	0	0	0	0	0	0	0	0	0	0	0	0	0	0	0	0	0	0	0	0	3.48E-05	0	6.97E-05	0	0	0	0	0	0	0	0	0	0	k__Bacteria;p__Proteobacteria;c__Gammaproteobacteria;o__Burkholderiales;f__Neisseriaceae;g__Uruburuella;
Marmoricola	0	0	0	0	0	3.48E-05	0	0	0	0	0	0	0	0	0	0	0	0	0	0	0	0	0	0	0	0	0	0	0	0	0	0	6.97E-05	0	0	0	0	0	0	0	k__Bacteria;p__Actinobacteriota;c__Actinobacteria;o__Propionibacteriales;f__Nocardioidaceae;g__Marmoricola;
Bauldia	0	0	0	0	0	0	0	0	0	0	0	0	0	0	0	0	6.97E-05	0	0	0	0	0	0	0	0	0	0	0	0	0	0	0	0	0	0	0	0	0	0	0	k__Bacteria;p__Proteobacteria;c__Alphaproteobacteria;o__Rhizobiales;f__Rhizobiales_Incertae_Sedis;g__Bauldia;
Gordonibacter	0	0	0	0	0	0	0	0	0	0	0	0	0	0	0	0	0	0	0	0	0	0	0	0	0	6.97E-05	0	0	0	0	0	0	0	0	0	0	0	0	0	0	k__Bacteria;p__Actinobacteriota;c__Coriobacteriia;o__Coriobacteriales;f__Eggerthellaceae;g__Gordonibacter;
Bacteriovorax	0	0	0	0	0	0	0	0	0	0	0	0	0	0	0	0	0	0	0	0	0	0	0	0	0	0	0	6.97E-05	0	0	0	0	0	0	0	0	0	0	0	0	k__Bacteria;p__Bdellovibrionota;c__Bdellovibrionia;o__Bacteriovoracales;f__Bacteriovoracaceae;g__Bacteriovorax;
Haliangium	0	0	0	0	0	0	0	6.97E-05	0	0	0	0	0	0	6.97E-05	0	0	0	0	0	0	0	0	0	0	0	0	0	0	0	0	0	0	0	0	0	0	0	0	0	k__Bacteria;p__Myxococcota;c__Polyangia;o__Haliangiales;f__Haliangiaceae;g__Haliangium;
S-BQ2-57_soil_group	0	0	0	0	0	0	0	0	0	0	0	0	0	0	0	0	6.97E-05	0	0	0	0	0	0	0	0	0	0	0	0	0	0	0	0	0	0	0	0	0	0	0	k__Bacteria;p__Verrucomicrobiota;c__Verrucomicrobiae;o__S-BQ2-57_soil_group;f__S-BQ2-57_soil_group;g__S-BQ2-57_soil_group;
Tetrasphaera	0	0	0	0	0	0	0	0	0	0	0	0	0	0	0	0	0	0	0	0	0	0	0	0	0	0	0	0	0	0	0	0	0	0	6.97E-05	0	0	0	0	0	k__Bacteria;p__Actinobacteriota;c__Actinobacteria;o__Micrococcales;f__Intrasporangiaceae;g__Tetrasphaera;
Paracoccus	0	0	0	0	0	0	0	0	0	0	0	0	0	0	0	0	0	0	0	0	0	0	0	0	0	0	0	6.97E-05	0	0	0	0	0	0	6.97E-05	0	0	0	0	0	k__Bacteria;p__Proteobacteria;c__Alphaproteobacteria;o__Rhodobacterales;f__Rhodobacteraceae;g__Paracoccus;
Duganella	0	0	0	0	0	0	0	0	0	0	0	0	0	0	0	0	0	0	0	0	0	0	0	6.97E-05	0	0	0	0	0	0	0	0	0	0	0	0	0	0	0	0	k__Bacteria;p__Proteobacteria;c__Gammaproteobacteria;o__Burkholderiales;f__Oxalobacteraceae;g__Duganella;
Lactonifactor	0	0	0	0	0	0	0	0	0	0	0	0	0	0	0	0	0	0	0	0	0	0	0	0	6.97E-05	0	0	0	0	0	0	0	0	0	0	0	0	0	0	0	k__Bacteria;p__Firmicutes;c__Clostridia;o__Lachnospirales;f__Lachnospiraceae;g__Lactonifactor;
Methyloversatilis	0	0	0	0	0	0	0	0	0	0	0	0	0	0	0	0	0	0	0	0	0	0	0	0	0	0	0	3.48E-05	0	0	3.48E-05	0	0	0	0	0	0	0	0	0	k__Bacteria;p__Proteobacteria;c__Gammaproteobacteria;o__Burkholderiales;f__Rhodocyclaceae;g__Methyloversatilis;
Others	0.294177056	0.247753709	0.229992338	0.179494323	0.295535279	0.282440621	0.25565926	0.281186877	0.087239674	0.205056767	0.328097792	0.204882636	0.383088389	0.331162499	0.281082399	0.223793272	0.196036776	0.280525179	0.304520443	0.362993662	0.307062757	0.233544612	0.157310023	0.180016717	0.130354531	0.116110608	0.142299923	0.172215644	0.186355088	0.165668315	0.204987114	0.187817789	0.352685101	0.253708992	0.219126558	0.208016995	0.218882775	0.099115414	0.149474124	0.167932019	Others
