# Supplementary material for: Bacillus licheniformis Alleviates Clostridium perfringens-Induced Intestinal Injury in Mice Model by Modulating Inflammation, Apoptosis, and Cecal Microbial–Metabolic Responses
Source: Animals (Basel). 2025 May 13;15(10):1409. doi: 10.3390/ani15101409 (PMC12108289; doi:10.3390/ani15101409)
Supplement: Supplementary file 1 [file animals-15-01409-s001.zip › Table S2.xls]

Table S2. Relative abundance of gut mcirobiota between four groups at species level.
Taxonomy	C1	C2	C3	C4	C5	C6	C7	C8	C9	C10	BL1	BL2	BL3	BL4	BL5	BL6	BL7	BL8	BL9	BL10	CP1	CP2	CP3	CP4	CP5	CP6	CP7	CP8	CP9	CP10	BL.CP1	BL.CP2	BL.CP3	BL.CP4	BL.CP5	BL.CP6	BL.CP7	BL.CP8	BL.CP9	BL.CP10	Tax_detail
Bacteroides_vulgatus	0.098384064	0.126941562	0.115414084	0.129727659	0.115762346	0.114996169	0.076373894	0.132792366	0.0615031	0.104095563	0.057567737	0.095423835	0.045378561	0.081423696	0.084000836	0.080483388	0.094622832	0.067702166	0.066587727	0.032283903	0.050045274	0.062582712	0.135996378	0.110050846	0.142439228	0.137876994	0.12318033	0.142230271	0.131712753	0.143692972	0.125235077	0.147419377	0.069547956	0.112349377	0.158494114	0.119175315	0.10301595	0.194574075	0.202061712	0.137354601	k__Bacteria;p__Bacteroidota;c__Bacteroidia;o__Bacteroidales;f__Bacteroidaceae;g__Bacteroides;s__Bacteroides_vulgatus;
Parabacteroides_goldsteinii	0.04492582	0.027443059	0.026433099	0.048338789	0.036532702	0.030020199	0.035070001	0.024169395	0.014661837	0.056627429	0.031308769	0.035104827	0.026955492	0.044368601	0.050672146	0.051090061	0.058124956	0.03332869	0.047433308	0.027408233	0.01629867	0.033084906	0.025353486	0.017064846	0.016507627	0.011492652	0.01675141	0.060841401	0.04879153	0.073274361	0.070209654	0.057950825	0.044159643	0.055965731	0.059518005	0.048617399	0.075259455	0.055652295	0.070697221	0.032109772	k__Bacteria;p__Bacteroidota;c__Bacteroidia;o__Bacteroidales;f__Tannerellaceae;g__Parabacteroides;s__Parabacteroides_goldsteinii;
Lachnospiraceae_bacterium	0.016681758	0.019467855	0.011039911	0.019676813	0.025736574	0.051856237	0.015288709	0.025875879	0.006094588	0.013338441	0.033676952	0.007696594	0.027965452	0.00828864	0.049871143	0.01803998	0.017970328	0.012467786	0.027756495	0.015358362	0.057776694	0.061468273	0.023159434	0.050602494	0.024587309	0.017796197	0.056871213	0.033781431	0.040990458	0.021801212	0.028487846	0.036045135	0.063174758	0.036950616	0.017656892	0.037264052	0.018492721	0.008497597	0.018388243	0.015079752	k__Bacteria;p__Firmicutes;c__Clostridia;o__Lachnospirales;f__Lachnospiraceae;g__Blautia;s__Lachnospiraceae_bacterium;
Clostridiales_bacterium	0.032632165	0.006338372	0.029637111	0.05652295	0.034199345	0.044577558	0.009333426	0.014418054	0.002542314	0.007661768	0.002646793	0.004527408	0.005815978	0.001323396	0.002507488	0.009716515	0.013373267	0.003238838	0.001218918	0.004248798	0.00184579	0.016437975	0.00616424	0.002751271	0.007975204	0.012955353	0.002437835	0.000801003	0.000905482	0.001149265	0.003378143	0.003378143	0.009612036	0.003656753	0.002437835	0.001358222	0.017099673	0.000870655	0.002228878	0.000870655	k__Bacteria;p__Firmicutes;c__Clostridia;o__Lachnospirales;f__Lachnospiraceae;g__Lachnospiraceae_NK4A136_group;s__Clostridiales_bacterium;
Bacteroides_fragilis	0.000731351	0.000348262	0.000383088	0.000626872	0.000870655	0.000417915	0.000557219	0.000348262	0.000417915	0.00128857	0.002263704	0.002089573	0.001810963	0.002159225	0.002751271	0.000731351	0.00100996	0.000487567	0.001427875	0.000940308	0.00128857	0.001184091	0.008149335	0.002194052	0.008497597	0.000835829	0.002995055	0.005223933	0.003656753	0.003169186	0.001323396	0.014557359	0.002124399	0.003238838	0.00313436	0.006199067	0.00128857	0.018457895	0.003238838	0.0371944	k__Bacteria;p__Bacteroidota;c__Bacteroidia;o__Bacteroidales;f__Bacteroidaceae;g__Bacteroides;s__Bacteroides_fragilis;
Anaerotruncus_colihominis	0	0	0	0	0.000104479	0	0	0	0.001044787	0	0.000174131	0.000243784	0.000696524	0.00027861	0.000383088	0.000661698	0.000626872	0.000731351	0.000487567	0.000696524	0.028453019	0.000661698	0.000522393	0.000905482	0	0.000174131	0.000626872	0.000174131	0.000383088	0.000208957	0.000104479	0.000731351	0.000383088	0.000243784	0.000383088	0.001985094	0.000208957	0.002333357	0.000139305	0.001985094	k__Bacteria;p__Firmicutes;c__Clostridia;o__Oscillospirales;f__Ruminococcaceae;g__Anaerotruncus;s__Anaerotruncus_colihominis;
Clostridium_sp.	0.003308491	0.00515428	0.002403009	0.002925402	0.003169186	0.00184579	0.004980149	0.003691579	0.002403009	0.002403009	0.001671658	0.004457756	0.003204012	0.008114509	0.002786097	0.003900536	0.002403009	0.003099533	0.007034896	0.002716445	0.013965313	0.009507557	0.0057115	0.008532423	0.005119454	0.00487567	0.01030856	0.007174201	0.004910497	0.007592115	0.006582155	0.006303545	0.005572195	0.011666783	0.007870725	0.011318521	0.007557289	0.003064707	0.009263774	0.008985164	k__Bacteria;p__Firmicutes;c__Clostridia;o__Oscillospirales;f__Oscillospiraceae;s__Clostridium_sp.;
Parabacteroides_merdae	0.004213972	0.005572195	0.006268719	0.004074667	0.00285575	0.003761231	0.005467716	0.003552274	0.003621927	0.006965243	0.00184579	0.002228878	0.003935363	0.004353277	0.005119454	0.003308491	0.003273664	0.004666713	0.003796058	0.002960228	0.002507488	0.004074667	0.009124469	0.002960228	0.009124469	0.007209027	0.003726405	0.009194121	0.006547329	0.008950338	0.004562234	0.006512503	0.004074667	0.004945323	0.005467716	0.007487637	0.007383158	0.01187574	0.00644285	0.00515428	k__Bacteria;p__Bacteroidota;c__Bacteroidia;o__Bacteroidales;f__Tannerellaceae;g__Parabacteroides;s__Parabacteroides_merdae;
Alistipes_shahii	0.001532354	0.002019921	0.003621927	0.001880616	0.001323396	0.001253744	0.001602006	0.003830884	0.001044787	0.002159225	0.000940308	0.001253744	0.001079613	0.002542314	0.001880616	0.001880616	0.000940308	0.002124399	0.001462701	0.001184091	0.001497527	0.0035871	0.009542384	0.002925402	0.011283694	0.006512503	0.005781152	0.003238838	0.002228878	0.006303545	0.010900606	0.004353277	0.001950268	0.00285575	0.003621927	0.005641847	0.00285575	0.004179146	0.004980149	0.004771192	k__Bacteria;p__Bacteroidota;c__Bacteroidia;o__Bacteroidales;f__Rikenellaceae;g__Alistipes;s__Alistipes_shahii;
Bacteroides_caccae	0.00184579	0.001532354	0.000731351	0.000766177	0.000870655	0.000592046	0.001149265	0.000835829	0.001636832	0.002368183	0.001114439	0.001218918	0.001184091	0.00100996	0.001985094	0.001079613	0.00128857	0.00229853	0.00128857	0.000766177	0.001427875	0.001671658	0.007696594	0.001776137	0.008114509	0.001880616	0.001810963	0.002403009	0.001149265	0.002124399	0.003099533	0.003935363	0.001323396	0.001393049	0.001497527	0.002263704	0.001462701	0.011144389	0.001776137	0.001741311	k__Bacteria;p__Bacteroidota;c__Bacteroidia;o__Bacteroidales;f__Bacteroidaceae;g__Bacteroides;s__Bacteroides_caccae;
Bacteroides_eggerthii	0.00285575	0.007069722	0.003204012	0.004945323	0.004109494	0.007034896	0.00487567	0.002368183	0.003900536	0.009925472	0.0035871	0.010029951	0.001880616	0.006512503	0.005885631	0.003970189	0.00487567	0.00515428	0.004318451	0.003343317	0.001950268	0.001985094	0.00313436	0.000975134	0.003204012	0.001741311	0.000905482	0.00414432	0.002159225	0.002228878	0.006129414	0.005990109	0.002925402	0.003378143	0.002507488	0.005955283	0.005920457	0.004806018	0.003900536	0.002890576	k__Bacteria;p__Bacteroidota;c__Bacteroidia;o__Bacteroidales;f__Bacteroidaceae;g__Bacteroides;s__Bacteroides_eggerthii;
Alistipes_timonensis	0.00257714	0.001776137	0.002681619	0.003900536	0.002263704	0.001044787	0.001741311	0.003412969	0.001462701	0.002368183	0.001810963	0.001810963	0.002716445	0.00313436	0.004771192	0.005014975	0.004318451	0.00313436	0.002019921	0.001706485	0.00184579	0.003273664	0.005781152	0.001950268	0.006756286	0.003935363	0.002089573	0.002368183	0.001358222	0.003308491	0.009681688	0.004840844	0.001776137	0.002403009	0.004771192	0.004388103	0.002611966	0.003378143	0.005607021	0.003169186	k__Bacteria;p__Bacteroidota;c__Bacteroidia;o__Bacteroidales;f__Rikenellaceae;g__Alistipes;s__Alistipes_timonensis;
Parabacteroides_distasonis	0.00285575	0.002960228	0.001985094	0.004701539	0.00229853	0.002611966	0.00313436	0.00156718	0.001427875	0.003447796	0.001706485	0.002820924	0.002019921	0.004388103	0.005955283	0.005502542	0.009089643	0.002437835	0.003343317	0.001950268	0.001741311	0.002263704	0.007104548	0.003238838	0.006059762	0.003099533	0.003656753	0.007522463	0.006024936	0.006791112	0.005293585	0.004910497	0.002890576	0.004701539	0.003552274	0.004074667	0.004388103	0.005641847	0.004457756	0.004701539	k__Bacteria;p__Bacteroidota;c__Bacteroidia;o__Bacteroidales;f__Tannerellaceae;g__Parabacteroides;s__Parabacteroides_distasonis;
Lachnospiraceae	0.00773142	0	0	0	0	0	0.001602006	0	0.001253744	0.001915442	0	0.000940308	0.002124399	0	0	0	0	0	0	0	0	0	0	0.000522393	0	0	0.001741311	0	0	0	0.001915442	0	0.002960228	0	0	0	0	0	0	0	k__Bacteria;p__Firmicutes;c__Clostridia;o__Lachnospirales;f__Lachnospiraceae;g__Lachnospiraceae_NK4A136_group;s__Lachnospiraceae;
mouse_gut	0.002124399	0.001149265	0.001671658	0.00229853	0.002159225	0.002890576	0.001079613	0.001602006	0.000348262	0.001462701	0.001706485	0.001741311	0.001393049	0.002542314	0.002437835	0.004492582	0.002925402	0.003412969	0.001950268	0.003343317	0.001671658	0.004840844	0.002019921	0.001706485	0.001741311	0.001950268	0.001393049	0.000975134	0.000905482	0.001218918	0.000766177	0.002681619	0.001079613	0.00100996	0.001253744	0.002159225	0.002159225	0	0.000870655	0.00027861	k__Bacteria;p__Firmicutes;c__Clostridia;o__Lachnospirales;f__Lachnospiraceae;g__Lachnospiraceae_FCS020_group;s__mouse_gut;
Acutalibacter_muris	0.001671658	0.002054747	0.000766177	0.001671658	0.004388103	0.002611966	0.002542314	0.001741311	0.000905482	0.000870655	0.003726405	0.000452741	0.00128857	0.001636832	0.000696524	0.000731351	0.004109494	0.001079613	0.002054747	0.001044787	0.000801003	0.000557219	0.000487567	0.000522393	0.000417915	0.001810963	0.000592046	0.001184091	0.000452741	0.000452741	0.000975134	0.002054747	0.00184579	0.00156718	0	0.000383088	0.000766177	0.000557219	0.000243784	0.000452741	k__Bacteria;p__Firmicutes;c__Clostridia;o__Oscillospirales;f__Ruminococcaceae;g__Incertae_Sedis;s__Acutalibacter_muris;
Clostridium_leptum	0.001810963	0.003482622	0.002089573	0.001079613	0.001985094	0.002263704	0.001427875	0.001323396	0.000661698	0.001079613	0.004283625	0.001532354	0	0.001323396	0.00229853	0.001810963	0.001184091	0.00128857	0.001079613	0.002472661	0.000522393	0.000975134	0.000801003	0.000487567	0.000626872	0.000243784	0.00027861	0.000557219	0.000522393	0.000383088	0.000905482	0.000626872	0.001149265	0.000835829	0.000592046	0.000766177	0.000905482	0.000417915	0.00027861	0.00027861	k__Bacteria;p__Firmicutes;c__Clostridia;o__Oscillospirales;f__Ruminococcaceae;s__Clostridium_leptum;
Parabacteroides_johnsonii	0.001184091	0.000417915	0.000731351	0.001079613	0.000348262	0.000731351	0.000975134	0.000661698	0.000905482	0.002054747	0.000522393	0.000766177	0.000801003	0.001358222	0.001323396	0.001915442	0.000905482	0.001427875	0.000696524	0.000417915	0.000731351	0.00156718	0.001671658	0.001636832	0.001915442	0.00386571	0.001636832	0.002403009	0.002019921	0.00184579	0.003552274	0.001184091	0.001636832	0.000870655	0.001636832	0.001462701	0.002611966	0.003204012	0.001741311	0.002681619	k__Bacteria;p__Bacteroidota;c__Bacteroidia;o__Bacteroidales;f__Tannerellaceae;g__Parabacteroides;s__Parabacteroides_johnsonii;
Bacteroides_nordii	0.000487567	0.000731351	0.000452741	0.000348262	0.000243784	0.000696524	0.00027861	0.000661698	0.000452741	0.000731351	0.000313436	0.000661698	0.000348262	0.000626872	0.000174131	0.000661698	0.000383088	0.000557219	0.000139305	0.000313436	0.000243784	0.000522393	0.00257714	0.000348262	0.002925402	0.000522393	0.000348262	0.000661698	0.000522393	0.000383088	0.001880616	0.003447796	0.000592046	0.000592046	0.000348262	0.000696524	0.00100996	0.00229853	0.000801003	0.001218918	k__Bacteria;p__Bacteroidota;c__Bacteroidia;o__Bacteroidales;f__Bacteroidaceae;g__Bacteroides;s__Bacteroides_nordii;
mouse_gut	0	0	0	0	0	0	0	0	0	0	0	0	0	0	0	0.000243784	0.000208957	0	0	0	0	0	0	0	0	3.48E-05	0	0.000104479	0	0	0.001636832	0.001810963	0.00257714	0	0	0.000557219	0	0	0	0.000139305	k__Bacteria;p__Firmicutes;c__Clostridia;o__Lachnospirales;f__Lachnospiraceae;g__Roseburia;s__mouse_gut;
Bacteroides_clarus	0.000487567	0.000940308	0.001044787	0.001079613	0.001044787	0.000661698	0.001323396	0.000592046	0.000801003	0.002263704	0.000870655	0.000801003	0.000557219	0.001218918	0.001323396	0.00128857	0.002194052	0.001323396	0.000940308	0.000801003	0.000313436	0.000383088	0.001149265	0.000174131	0.000626872	0.00027861	0.000243784	0.001044787	0.000731351	0.00027861	0.002263704	0.002263704	0.001253744	0.00128857	0.001079613	0.000870655	0.002089573	0.001114439	0.00156718	0.001044787	k__Bacteria;p__Bacteroidota;c__Bacteroidia;o__Bacteroidales;f__Bacteroidaceae;g__Bacteroides;s__Bacteroides_clarus;
Sphingobacterium_mizutaii	0	0	0	0	0	0	0.00156718	0	0	0.001950268	0	0	0	0	0	0	0	0	0	0.000174131	0	0.000243784	6.97E-05	0	0	0	0	3.48E-05	0	0	0	0	0	0	0	0	0	0	0.000104479	0	k__Bacteria;p__Bacteroidota;c__Bacteroidia;o__Sphingobacteriales;f__Sphingobacteriaceae;g__Sphingobacterium;s__Sphingobacterium_mizutaii;
Clostridiales_bacterium	0	0	0	0	0.001253744	0	0	0	0	0	0	0	0.000557219	0	0.000522393	0	0.000208957	0	0	0	0	0	0	0	0	0.000417915	0.000383088	0.000383088	0.000696524	0.000452741	0.000522393	0.000383088	0	0	0.000452741	0	0.00027861	0	0.000348262	0.001741311	k__Bacteria;p__Firmicutes;c__Clostridia;o__Oscillospirales;f__Oscillospiraceae;g__Oscillibacter;s__Clostridiales_bacterium;
Paraprevotella_clara	0.00027861	0.000243784	0	0.000557219	0.000313436	0.000487567	0.000661698	0.000417915	0.000417915	0.00027861	0.000348262	0.001636832	0.00027861	0.000731351	0.000522393	0.000592046	0.000835829	0.001079613	0.001044787	0.000417915	0.000313436	0.000348262	0.000626872	0.000592046	0.000208957	0.000766177	0.000383088	0.00100996	0.000905482	0.000487567	0.000383088	0.000313436	0.000592046	0.000766177	0.000522393	0.000243784	0.000557219	0.000626872	0.000348262	0.000557219	k__Bacteria;p__Bacteroidota;c__Bacteroidia;o__Bacteroidales;f__Prevotellaceae;g__Paraprevotella;s__Paraprevotella_clara;
Cupriavidus_pauculus	0	0	0	6.97E-05	0	0	0	0	0	0.000313436	0	0	0	0	0	0	0	0	0	6.97E-05	0.000452741	3.48E-05	0	0.000243784	0	6.97E-05	0	0.000383088	0.000174131	0.000208957	0	0	0	0	0.00128857	0	0	0	0	0	k__Bacteria;p__Proteobacteria;c__Gammaproteobacteria;o__Burkholderiales;f__Burkholderiaceae;g__Cupriavidus;s__Cupriavidus_pauculus;
bacterium_enrichment	0	0	0	0.000313436	0	0	0	0.001253744	0	6.97E-05	0	0.000104479	0	0	0	0	0	0.000243784	0	0.000522393	0.000104479	0	0	0	0	0	0	0	0	0	0	0.000243784	0	0	0.000626872	0.000104479	0	0.000243784	0	0.000174131	k__Bacteria;p__Actinobacteriota;c__Acidimicrobiia;o__IMCC26256;f__IMCC26256;g__IMCC26256;s__bacterium_enrichment;
Acinetobacter_baumannii	0	0	0	0	0	0	0	0	0	0.000522393	6.97E-05	0	0	0.00027861	6.97E-05	0.000104479	0	3.48E-05	0	0	0	6.97E-05	0	0	0.00027861	0	0.000174131	0.001184091	0	0.000592046	0	0	0	0	0	0	0	0	0	0.000417915	k__Bacteria;p__Proteobacteria;c__Gammaproteobacteria;o__Pseudomonadales;f__Moraxellaceae;g__Acinetobacter;s__Acinetobacter_baumannii;
Clostridium_fusiformis	0	0	0	0	0	0	0.000348262	0	0	0	0	0	0	0	0	0	0	0	0	0	0	0	0.000139305	0	0	0	0	0	0	0	0.000696524	0	0.001044787	0	0	0.000905482	0.001184091	0	0.000243784	0	k__Bacteria;p__Firmicutes;c__Clostridia;o__Lachnospirales;f__Lachnospiraceae;g__Lachnoclostridium;s__Clostridium_fusiformis;
Blautia_faecis	0	0	0	0	0	0	0	0	0	0.001114439	0	0	0	0	0	0	0	0	0	0	0	0	0	0	0	0	0	0	0	0	0	0	0	0	0	0	0	0	0	0	k__Bacteria;p__Firmicutes;c__Clostridia;o__Lachnospirales;f__Lachnospiraceae;g__Blautia;s__Blautia_faecis;
Acinetobacter_ursingii	0	0	0	0	0	0	0	0	0	0	0.000348262	0	0	0	0	0	0	0	0	0	0	0	0	0	0.000522393	0	0.000731351	0.00027861	0	0	0	0	0	0	0	0	0	0	0	0.000940308	k__Bacteria;p__Proteobacteria;c__Gammaproteobacteria;o__Pseudomonadales;f__Moraxellaceae;g__Acinetobacter;s__Acinetobacter_ursingii;
Bacteroides_finegoldii	0.000313436	0.000452741	0	0	0.000313436	0	0.000313436	0	0.000487567	0.000661698	0.000174131	0	0.00027861	0.000522393	0.000383088	0.000383088	0.000487567	0.000626872	0.000383088	0.000383088	0	0.00027861	0.000731351	0.000243784	0.000940308	0.000487567	0.000139305	0.000383088	0.000243784	0.000243784	0.000592046	0.000522393	0	0.000801003	0.000696524	0.000487567	0.000870655	0.000417915	0.000870655	0.000348262	k__Bacteria;p__Bacteroidota;c__Bacteroidia;o__Bacteroidales;f__Bacteroidaceae;g__Bacteroides;s__Bacteroides_finegoldii;
Vibrio_metschnikovii	0	0	0	0	0	0	0	0	0	0.000940308	0	0	0	6.97E-05	0	0	0	0	0	0	0	0	0	0	0	0.000174131	0.000139305	0.000626872	0	0.000348262	3.48E-05	0	0	0	0	0	0	0	0	0.000313436	k__Bacteria;p__Proteobacteria;c__Gammaproteobacteria;o__Vibrionales;f__Vibrionaceae;g__Vibrio;s__Vibrio_metschnikovii;
Paraburkholderia_oxyphila	0	0	0	0.000557219	0	0	0.000905482	0.000835829	0.000487567	0.000417915	0	0	0	0	0.000522393	0	0	0	0.000243784	0.000801003	0.000835829	0	0	0.000383088	0	0	0	0	0	0	0	0	0	0	0	0.000592046	0.000835829	0.000487567	0	0	k__Bacteria;p__Proteobacteria;c__Gammaproteobacteria;o__Burkholderiales;f__Burkholderiaceae;g__Burkholderia-Caballeronia-Paraburkholderia;s__Paraburkholderia_oxyphila;
Dorea_sp.	0	0	0.000487567	0	0.00027861	0	0	0	0	0	0.000243784	0.000417915	0.000243784	0	0.000313436	0	0	0	0.000348262	0	0.000835829	0.000417915	0	0	0.000104479	0	0.000208957	0	0	0	0	0.000348262	0	0	0	0.000383088	0	0.000313436	0.000104479	0	k__Bacteria;p__Firmicutes;c__Clostridia;o__Lachnospirales;f__Lachnospiraceae;g__Lachnoclostridium;s__Dorea_sp.;
actinobacterium_BGR	0	0	0	0	0.000208957	0	0	0.000731351	0.000139305	0.00027861	0	0.000487567	0.000208957	0	0	0	0.000174131	0.000174131	0	0.000592046	0	0	0	0.000348262	0	0	0	0	0.000348262	0	0.000104479	0	0.000313436	0.000417915	0.000417915	0.000626872	0	0	0	0	k__Bacteria;p__Actinobacteriota;c__Acidimicrobiia;o__IMCC26256;f__IMCC26256;g__IMCC26256;s__actinobacterium_BGR;
Bifidobacterium_pseudolongum	0	0	0	0.000487567	0.000243784	0.000348262	0	0	0.000731351	0.000139305	0.00027861	0	0.000487567	0.000139305	0.000174131	0.000522393	0.000243784	0	0	0.000417915	0.000104479	0	0	0	0	0	0	0	0	0	0	0	0	0	0	0	0	0	0	0	k__Bacteria;p__Actinobacteriota;c__Actinobacteria;o__Bifidobacteriales;f__Bifidobacteriaceae;g__Bifidobacterium;s__Bifidobacterium_pseudolongum;
Clostridium_leptum	0.000417915	0.000522393	0.000487567	0.00027861	0.000348262	0	0.000522393	0	0.000139305	0.000104479	0.000139305	6.97E-05	0.000348262	0.000313436	0.000243784	0.000243784	0.000174131	0.000592046	0.000592046	0.000139305	0.000243784	0.000557219	0.000208957	0.000139305	0.000104479	0.000104479	0	0.000348262	0.000313436	0.000139305	0.000626872	0.000174131	0.000592046	0.000557219	0.000313436	0.000487567	0.000487567	0.000208957	0.000174131	0.000174131	k__Bacteria;p__Firmicutes;c__Clostridia;o__Oscillospirales;f__Butyricicoccaceae;g__UCG-009;s__Clostridium_leptum;
Azospirillum_sp.	0	0	0	0	0	0	0	0	0	0	0	0	0	0.000139305	0	0	0	0	0	0	0	0	0.00027861	0	0.000348262	0.000174131	6.97E-05	0.000557219	0.000557219	0.000104479	6.97E-05	0.000139305	0	0	0.000104479	0	0	0	0	6.97E-05	k__Bacteria;p__Proteobacteria;c__Alphaproteobacteria;o__Rhodospirillales;s__Azospirillum_sp.;
bacterium_enrichment	0	0	0	0.000487567	0	0	0	0	0	0	0	0	0	0	0	0	0	0	0	0	0	0.000243784	0	0	0	0	0	0	0	0	0	0	0	0	0	0	0	0	0	0	k__Bacteria;p__Acidobacteriota;c__Acidobacteriae;o__Acidobacteriales;f__Acidobacteriaceae_(Subgroup_1);g__Occallatibacter;s__bacterium_enrichment;
Clostridium_sp.	0	0	0	0	0	0.00027861	0	0.000452741	0	0.000139305	0.000104479	0	0	0.000139305	0	0.000174131	0	0	0	0.000139305	0.000174131	0	0	0	0	0	0	0	0	0.000348262	0	0	0.000174131	0	0	0	0	0	0	0	k__Bacteria;p__Firmicutes;c__Clostridia;o__Lachnospirales;f__Lachnospiraceae;g__Roseburia;s__Clostridium_sp.;
Clostridium_scindens	0	0	0	0	0	0	0	0	0	0.000452741	0	0	0	0	0	0	0	0	0	0	0	0	0	0	0	0	0	0	0	0	0	0	0	0	0	0	0	0	0	0	k__Bacteria;p__Firmicutes;c__Clostridia;o__Lachnospirales;f__Lachnospiraceae;g__Lachnoclostridium;s__Clostridium_scindens;
Thermomonosporaceae_bacterium	0	0.000348262	0	0	0	0	0	0	0	0.000383088	0	0	0	0	0	0	6.97E-05	0	0	0	0	0	0	0	0	0	0	0	0	0	0	0	0	0	0	0	0	0	0	0	k__Bacteria;p__Actinobacteriota;c__Actinobacteria;o__Frankiales;f__Acidothermaceae;g__Acidothermus;s__Thermomonosporaceae_bacterium;
Dyella_sp.	0	0	0	0	0	0	0	0	0	0.000348262	0	0.000174131	0	0	0.000139305	0.000104479	0	0	0	0	0.00027861	0	0	0.000139305	0	0	0	0	0	0	0	0	0	0	0	0.000174131	0.000243784	0	0	6.97E-05	k__Bacteria;p__Proteobacteria;c__Gammaproteobacteria;o__Xanthomonadales;f__Rhodanobacteraceae;g__Rhodanobacter;s__Dyella_sp.;
Streptococcus_salivarius	0	0	0	0	0	0	0	0	0	0.00027861	0	0	0	0	0	0	0	0	0	0	0	0	0	0	0.000104479	0	0	0.000348262	0	0	0.000174131	0	0	0	0	0	0	0	0	0	k__Bacteria;p__Firmicutes;c__Bacilli;o__Lactobacillales;f__Streptococcaceae;g__Streptococcus;s__Streptococcus_salivarius;
bacterium_Ellin334	0	0	0	0	0	0	0	0	0	0	0	0	0	0	0	0	0	0	0	0.000313436	0	0	0	0	0	0	0	0	0	0	0	0	0	0	0	0	0	0	0	0	k__Bacteria;p__Actinobacteriota;c__Actinobacteria;o__Frankiales;f__Acidothermaceae;g__Acidothermus;s__bacterium_Ellin334;
Conexibacter_sp.	0	0	0	0	0	0	0	0	0	0.000243784	0	0	0	0	0	0	0	0	0	0	0	0.000208957	0	0	0	0	0	0	0	0	0	0	0	0	0	0.00027861	0.00027861	0	0	0	k__Bacteria;p__Actinobacteriota;c__Thermoleophilia;o__Solirubrobacterales;f__Solirubrobacteraceae;g__Conexibacter;s__Conexibacter_sp.;
Roseburia_inulinivorans	0	0	0	0	0	0	0	0	0	0.00027861	0	0	0	0	0	0	0	0	0	0	0	0	0	0	0	0	0	0	0	0	0	0	0	0	0	0	0	0	0	0	k__Bacteria;p__Firmicutes;c__Clostridia;o__Lachnospirales;f__Lachnospiraceae;g__Roseburia;s__Roseburia_inulinivorans;
Clostridium_methylpentosum	0	0	0	0	0	0	0	0	0	0	0	0	0	0	0	0	0	6.97E-05	0	0	0	0	0	0	6.97E-05	0	0	0	0	0	0	6.97E-05	0	0.000243784	0	0	0	0	3.48E-05	0.000174131	k__Bacteria;p__Firmicutes;c__Clostridia;o__Oscillospirales;f__Clostridium_methylpentosum_group;g__Clostridium_methylpentosum_group;s__Clostridium_methylpentosum;
Polynucleobacter_difficilis	0	0	0	0	0	0	0	0	0	0.000208957	0	0	0	0	0	0	0	0	0	0.000104479	0	0	0	0	0	0	0	0	0	0	0	0	0	0	0	0	0	0	0	0	k__Bacteria;p__Proteobacteria;c__Gammaproteobacteria;o__Burkholderiales;f__Burkholderiaceae;g__Polynucleobacter;s__Polynucleobacter_difficilis;
hydrothermal_vent	0	0	0	0	0	0	3.48E-05	0	0	0.000208957	0	0	0	0	0	0	0	0	0	0.000104479	0	0	0	0	0	0	0	0	0	0	0	0	0	0	0	0	0	0	0	0	k__Bacteria;p__SAR324_clade(Marine_group_B);c__SAR324_clade(Marine_group_B);o__SAR324_clade(Marine_group_B);f__SAR324_clade(Marine_group_B);g__SAR324_clade(Marine_group_B);s__hydrothermal_vent;
Clostridium_magnum	0	0	0	0	0	0	0	0	0	0	0	0	0	0	0	3.48E-05	3.48E-05	0	0	0.000104479	0.000208957	0	0	6.97E-05	0	0	0	0	0	0	0	0.000139305	0	0	0	0.000174131	0	0	0	0	k__Bacteria;p__Firmicutes;c__Clostridia;o__Clostridiales;f__Clostridiaceae;g__Clostridium_sensu_stricto_12;s__Clostridium_magnum;
Clostridiales_bacterium	0	0	0	0	0	0	0	0	0	0	0	0	0.000208957	0	0	0	0	0	0	6.97E-05	0	3.48E-05	0	0	0	0	0	0	0	0	0	0	0	0	0.000104479	0	0	0	0	0	k__Bacteria;p__Firmicutes;c__Clostridia;o__Lachnospirales;f__Lachnospiraceae;g__Marvinbryantia;s__Clostridiales_bacterium;
Aquamicrobium_defluvii	0	0	0	0	0	0	0	0	0	0.000174131	0	0	0	0	0	0	0	0	0	0	0	0	0	0	0	0	0	0	0	0	0	0	0	0	0	0	0	0	0	0	k__Bacteria;p__Proteobacteria;c__Alphaproteobacteria;o__Rhizobiales;f__Rhizobiaceae;g__Aquamicrobium;s__Aquamicrobium_defluvii;
Clostridiales_bacterium	0	0	0	0	0	0	0	0	0	0	0	0	0	0	0	0	0	0	0	0	0	0	0	0	0	0	0	0	0	0	0	0	0	0	0.000174131	0	0	0	0	0	k__Bacteria;p__Synergistota;c__Synergistia;o__Synergistales;f__Synergistaceae;s__Clostridiales_bacterium;
Coprococcus_comes	0	0	0	0	0	0	0	0	0	0.000174131	0	0	0	0	0	0	0	0	0	0	0	0	0	0	0	0	0	0	0	0	0	0	0	0	0	0	0	0	0	0	k__Bacteria;p__Firmicutes;c__Clostridia;o__Lachnospirales;f__Lachnospiraceae;g__Coprococcus;s__Coprococcus_comes;
Harryflintia_acetispora	0	0	0	0	0	0	0	0	0	0	0	0	0	0	0	0	0	0.000174131	0	0	0	6.97E-05	0	0	0	0	0	0	0	0	6.97E-05	0	0	0	0	0	0	0	0	0	k__Bacteria;p__Firmicutes;c__Clostridia;o__Oscillospirales;f__Ruminococcaceae;g__Harryflintia;s__Harryflintia_acetispora;
Acidibacter_ferrireducens	0	0	0	0	0	0	0	0	0	0	0	0	0	0	0	0	0	0	0	0	0	0.000139305	0	0	0	0	0	0	0	0	0	0	0	6.97E-05	0	0	0	0	0	0	k__Bacteria;p__Proteobacteria;c__Gammaproteobacteria;o__Gammaproteobacteria_Incertae_Sedis;f__Unknown_Family;g__Acidibacter;s__Acidibacter_ferrireducens;
Rhodospirillaceae_bacterium	0	0	0	0.000139305	0	0	0	0.000104479	0	0	0	0	0	0	0	0	0	0	0	0	0	0	0	0	0	0	0	0	0	0	0	0	0	0	0	0	0	0	0	0	k__Bacteria;p__Proteobacteria;c__Alphaproteobacteria;s__Rhodospirillaceae_bacterium;
Extibacter_muris	0	0	0	0	0	0	0	0	0	0.000139305	0	0	0	0	0	0	0	0	0	0	0	0	0	0	0	0	0	0	0	0	0	0	0	0	0	0	0	0	0	0	k__Bacteria;p__Firmicutes;c__Clostridia;o__Lachnospirales;f__Lachnospiraceae;g__Lachnoclostridium;s__Extibacter_muris;
Marinobacter_hydrocarbonoclasticus	0	0	0	0	0	0	0	0	0	0	0	0	0	0	0	0.000104479	0	0	0	0.000104479	0	0	0	0	0	0	0	0	0	0	0	0	0	0	0	0	0	0	0	0	k__Bacteria;p__Proteobacteria;c__Gammaproteobacteria;o__Alteromonadales;f__Marinobacteraceae;g__Marinobacter;s__Marinobacter_hydrocarbonoclasticus;
Gardnerella_vaginalis	0	0	0	0	0	0	0	0	0	0	0	0	0	0	0	0	0	0	0	0	0	0	0	0	0	0	0	0	0	0	0.000104479	0	0	0	0	0	0	0	0	0	k__Bacteria;p__Actinobacteriota;c__Actinobacteria;o__Bifidobacteriales;f__Bifidobacteriaceae;g__Gardnerella;s__Gardnerella_vaginalis;
Lactobacillus_sakei	0	0	0	0	0	0	0	0	0	0.000104479	0	0	0	0	0	0	0	0	0	0	0	0	0	0	0	0	0	0	0	0	0	0	0	0	0	0	0	0	0	0	k__Bacteria;p__Firmicutes;c__Bacilli;o__Lactobacillales;f__Lactobacillaceae;g__Lactobacillus;s__Lactobacillus_sakei;
Dyadobacter_fermentans	0	0	0	0	0	0	0.000104479	0	0	3.48E-05	0	0	0	0	0	0	0	0	0	0	0	0	0	0	0	0	0	0	0	0	0	0	0	0	0	0	0	0	0	0	k__Bacteria;p__Bacteroidota;c__Bacteroidia;o__Cytophagales;f__Spirosomaceae;g__Dyadobacter;s__Dyadobacter_fermentans;
Corynebacterium_kroppenstedtii	0	0	0	0	0	0	0	0	0	0	0	0	0	0	0	0	0	0	0	0	0	0	0	0	0.000104479	0	0	0	0	0	0	0	0	0	0	0	0	0	0	0	k__Bacteria;p__Actinobacteriota;c__Actinobacteria;o__Corynebacteriales;f__Corynebacteriaceae;g__Corynebacterium;s__Corynebacterium_kroppenstedtii;
Clostridium_senegalense	0	0	0	0	0	0	0	0	0	0	0	0	0	0	0	0	0	0	0	0	0	0	0	0	0	0	0	0	0	0	0	0	0.000104479	0	0	0	0	0	0	0	k__Bacteria;p__Firmicutes;c__Clostridia;o__Clostridiales;f__Clostridiaceae;g__Clostridium_sensu_stricto_11;s__Clostridium_senegalense;
Stenotrophomonas_rhizophila	0	0	0	0	0	0	0	0	0	0	0	0	0	0	0	0	0	0	0	0	0	0	0	0	0	0	0	0	0.000104479	0	0	0	0	0	0	0	0	0	0	0	k__Bacteria;p__Proteobacteria;c__Gammaproteobacteria;o__Xanthomonadales;f__Xanthomonadaceae;g__Stenotrophomonas;s__Stenotrophomonas_rhizophila;
Leuconostoc_carnosum	0	0	0	0	0	0	0	0	0	0.000104479	0	0	0	0	0	0	0	0	0	0	0	0	0	0	0	0	0	0	0	0	0	0	0	0	0	0	0	0	0	0	k__Bacteria;p__Firmicutes;c__Bacilli;o__Lactobacillales;f__Leuconostocaceae;g__Leuconostoc;s__Leuconostoc_carnosum;
Alistipes_indistinctus	0	0	0	0	0	0	0	0	0	0	0	0	0	0	0	0	0	0	0	0	0	0	6.97E-05	0	6.97E-05	6.97E-05	0	0	0	0	0	0	0	0	0	0	0	0	0	0	k__Bacteria;p__Bacteroidota;c__Bacteroidia;o__Bacteroidales;f__Rikenellaceae;g__Alistipes;s__Alistipes_indistinctus;
Gordonibacter_pamelaeae	0	0	0	0	0	0	0	0	0	0	0	0	0	0	0	0	0	0	0	0	0	0	0	0	0	6.97E-05	0	0	0	0	0	0	0	0	0	0	0	0	0	0	k__Bacteria;p__Actinobacteriota;c__Coriobacteriia;o__Coriobacteriales;f__Eggerthellaceae;g__Gordonibacter;s__Gordonibacter_pamelaeae;
Neisseria_sp.	0	0	0	0	0	0	0	0	0	0	0	0	0	0	0	0	0	0	0	0	0	0	0	0	0	0	0	3.48E-05	0	6.97E-05	0	0	0	0	0	0	0	0	0	0	k__Bacteria;p__Proteobacteria;c__Gammaproteobacteria;o__Burkholderiales;f__Neisseriaceae;g__Uruburuella;s__Neisseria_sp.;
Oryza_meridionalis	0	0	0	0	0	0	0	0	0	0	0	0	0	0	0	0	6.97E-05	0	0	0	0	0	0	0	0	0	0	0	0	0	0	0	0	0	0	0	0	0	0	0	k__Bacteria;p__Proteobacteria;c__Alphaproteobacteria;o__Rickettsiales;f__Mitochondria;g__Mitochondria;s__Oryza_meridionalis;
Ruminococcaceae_bacterium	0	0	0	0	0	0	0	0	0	0	0	0	0	0	0	0	0	0	0	0	0	0	3.48E-05	0	0	0	0	0	0	0	0	0	0	0	0	6.97E-05	6.97E-05	0	0	0	k__Bacteria;p__Firmicutes;c__Clostridia;o__Oscillospirales;f__Ruminococcaceae;g__Candidatus_Soleaferrea;s__Ruminococcaceae_bacterium;
Corynebacterium_tuberculostearicum	0	0	0	0	0	0	0	0	0	0	0	0	0	0	0	0	0	0	0	0	0	0	0	0	0	0	0	0	0	0	0	0	0	0	0	0	0	0	0	6.97E-05	k__Bacteria;p__Actinobacteriota;c__Actinobacteria;o__Corynebacteriales;f__Corynebacteriaceae;g__Corynebacterium;s__Corynebacterium_tuberculostearicum;
Others	0.77094797	0.783032667	0.788465557	0.711464791	0.756773699	0.729017204	0.82673957	0.772758933	0.890506373	0.766908128	0.846555687	0.82130668	0.8662325	0.821062896	0.770286272	0.801211952	0.773873372	0.847043254	0.822351466	0.891585986	0.811520513	0.786724246	0.741693947	0.786515289	0.739221286	0.778574911	0.760395626	0.708400084	0.740683987	0.711847879	0.707738385	0.686668524	0.774569896	0.747231316	0.719474821	0.732848088	0.738106847	0.665633489	0.65908616	0.732848088	Others
